# Supplementary material for: Isolation and crystal structure of lawinal
Source: Acta Crystallogr E Crystallogr Commun. 2021 Jan 1;77(Pt 1):75–8. doi: 10.1107/S2056989020016540 (PMC7784046; doi:10.1107/S2056989020016540)
Supplement: Supplementary file 1 [file e-77-00075-sup1.cif]

##############################################################################
#                                                                            #
# This CIF contains the data in a paper accepted for publication in          #
# Acta Crystallographica Section E. It conforms to the requirements of       #
# Notes for Authors for Acta Crystallographica Section E, and has been       #
# peer reviewed under the auspices of the IUCr Commission on Journals.       #
#                                                                            #
# Full details of the Crystallographic Information File format               #
# are given in the paper "The Crystallographic Information File (CIF):       #
# a New Standard Archive File for Crystallography" by S. R. Hall, F. H.      #
# Allen and I. D. Brown [Acta Cryst. (1991), A47, 655-685].                  #
#                                                                            #
# The current version of the core CIF dictionary is obtainable from          #
# ftp://ftp.iucr.org/pub/cif_core.dic.                                       #
#                                                                            #
# Software is freely available for graphical display of the structure(s)     #
# in this CIF. For information consult the CIF software page                 #
# http://www.iucr.org/resources/cif/software.                                #
#                                                                            #
# This file may be used for bona fide research purposes within the           #
# scientific community so long as proper attribution is given to the journal # 
# article from which it was obtained.                                        #
#                                                                            #
##############################################################################
data_I
_audit_creation_method
;
Olex2 1.2
(compiled 2018.05.29 svn.r3508 for OlexSys, GUI svn.r5506)
;
_journal_date_recd_electronic     2020-11-11
_journal_date_accepted     2020-12-22
_journal_name_full     'Acta Crystallographica, Section E'
_journal_year     2021
_journal_volume     77
_journal_issue      1
_journal_page_first     75
_journal_page_last     78
_journal_paper_category     GO
_journal_paper_doi     10.1107/S2056989020016540
_journal_coeditor_code     ZV2003
_publ_contact_author_name     'Surat Laphookhieo'
_publ_contact_author_address
;
Center of Chemical Innovation for Sustainability (CIS) and School of Science,
 Mae Fah Luang University, Chiang Rai 57100, Thailand
;
_publ_contact_author_email     'surat.lap@mfu.ac.th'
_publ_contact_author_fax     ?
_publ_contact_author_phone     ?
_publ_section_title
;
Isolation and crystal structure of lawinal
;
loop_
    _publ_author_name
    _publ_author_footnote
    _publ_author_address
    'Suthiphasilp, Virayu' .
;
Center of Chemical Innovation for Sustainability (CIS) and School of Science,
Mae Fah Luang University, Chiang Rai 57100, Thailand
;
    'Meesakul, Pornphimol' .
;
Center of Chemical Innovation for Sustainability (CIS) and School of Science,
Mae Fah Luang University, Chiang Rai 57100, Thailand
;
    'Richardson, Christopher' .
;
School of Chemistry and Molecular Bioscience, University of Wollongong,
Wollongong, New South Wales 2522, Australia
;
    'Pyne, Stephen G.' .
;
School of Chemistry and Molecular Bioscience, University of Wollongong,
Wollongong, New South Wales 2522, Australia
;
    'Laphookhieo, Surat' .
;
Center of Chemical Innovation for Sustainability (CIS) and School of Science,
Mae Fah Luang University, Chiang Rai 57100, Thailand
;
_publ_section_synopsis
;
The crystal structure of the natural product lawinal is reported. The compound
crystallizes with monoclinic (<i>I</i>2) symmetry and with <i>Z</i>' = 2.
;
_chemical_name_systematic
;
(2<i>S</i>)-5,7-Dihydroxy-6-methyl-4-oxo-2-phenylchromane-8-carbaldehyde
;
_chemical_name_common     Lawinal
_chemical_formula_moiety     'C17 H14 O5'
_chemical_formula_sum     'C17 H14 O5'
_chemical_formula_iupac     'C17 H14 O5'
_chemical_formula_weight     298.28
_chemical_melting_point     ?
_chemical_absolute_configuration     rmad
_space_group_crystal_system     monoclinic
_space_group_name_H-M_alt     'I 1 2 1'
_space_group_name_Hall     'I 2y'
loop_
    _space_group_symop_operation_xyz
    'x, y, z'
    '-x, y, -z'
    'x+1/2, y+1/2, z+1/2'
    '-x+1/2, y+1/2, -z+1/2'
_cell_length_a     18.9581(14)
_cell_length_b     6.6461(4)
_cell_length_c     22.4043(16)
_cell_angle_alpha     90
_cell_angle_beta     94.163(7)
_cell_angle_gamma     90
_cell_volume     2815.4(3)
_cell_formula_units_Z     8
_cell_measurement_reflns_used     12756
_cell_measurement_theta_min     2.0860
_cell_measurement_theta_max     30.5980
_cell_measurement_temperature     150.00(10)
_exptl_crystal_description     block
_exptl_crystal_colour     'clear colourless'
_exptl_crystal_size_max     0.42
_exptl_crystal_size_mid     0.19
_exptl_crystal_size_min     0.16
_exptl_crystal_density_diffrn     1.407
_exptl_crystal_density_meas     ?
_exptl_crystal_density_method     ?
_exptl_crystal_F_000     1248
_exptl_absorpt_coefficient_mu     0.104
_exptl_absorpt_correction_type     multi-scan
_exptl_absorpt_process_details
;
(CrysAlisPro; Rigaku OD, 2018)
;
_exptl_absorpt_correction_T_min     0.72827
_exptl_absorpt_correction_T_max     1.00000
_diffrn_ambient_temperature     150.00(10)
_diffrn_source     'fine-focus sealed X-ray tube'
_diffrn_radiation_type     MoK\a
_diffrn_radiation_wavelength     0.71073
_diffrn_radiation_monochromator     graphite
_diffrn_measurement_device_type     'Rigaku XtaLAB Mini II'
_diffrn_measurement_device     'two-circle diffractometer'
_diffrn_measurement_method     '\w scans'
_diffrn_detector     'HyPix Bantam HPC-3000'
_diffrn_detector_area_resol_mean     ?
_diffrn_reflns_number     33601
_diffrn_reflns_av_R_equivalents     0.0724
_diffrn_reflns_av_unetI/netI     0.0488
_diffrn_reflns_theta_min     2.154
_diffrn_reflns_theta_max     30.681
_diffrn_reflns_theta_full     25.242
_diffrn_measured_fraction_theta_max     0.972
_diffrn_measured_fraction_theta_full     0.998
_diffrn_reflns_limit_h_min     -26
_diffrn_reflns_limit_h_max     26
_diffrn_reflns_limit_k_min     -9
_diffrn_reflns_limit_k_max     9
_diffrn_reflns_limit_l_min     -32
_diffrn_reflns_limit_l_max     32
_diffrn_standards_number     0
_diffrn_standards_interval_count     0
_diffrn_standards_interval_time     0
_diffrn_standards_decay_%     ?
_diffrn_radiation_probe     x-ray
_refine_special_details     ?
_reflns_number_total     7914
_reflns_number_gt     6451
_reflns_threshold_expression     'I > 2\s(I)'
_refine_ls_structure_factor_coef     Fsqd
_refine_ls_matrix_type     full
_refine_ls_R_factor_all     0.0654
_refine_ls_R_factor_gt     0.0526
_refine_ls_wR_factor_gt     0.1346
_refine_ls_wR_factor_ref     0.1435
_refine_ls_goodness_of_fit_ref     1.017
_refine_ls_restrained_S_all     1.017
_refine_ls_number_reflns     7914
_refine_ls_number_parameters     415
_refine_ls_number_restraints     1
_refine_ls_hydrogen_treatment     mixed
_refine_ls_weighting_scheme     calc
_refine_ls_weighting_details
                      'w=1/[\s^2^(Fo^2^)+(0.0925P)^2^] where P=(Fo^2^+2Fc^2^)/3'
_atom_sites_solution_hydrogens     mixed
_atom_sites_solution_primary     direct
_atom_sites_solution_secondary     ?
_refine_ls_shift/su_max     0.000
_refine_ls_shift/su_mean     0.000
_refine_diff_density_max     0.392
_refine_diff_density_min     -0.320
_refine_ls_extinction_method     none
_refine_ls_extinction_coef     .
_refine_ls_abs_structure_details
;
Flack <i>x</i> determined using 2350 quotients
[(<i>I</i>^+^)-(<i>I</i>^-^)]/[(<i>I</i>^+^)+(<i>I</i>^-^)]
(Parsons <i>et al.</i>,  2013)
;
_refine_ls_abs_structure_Flack     -0.1(5)
loop_
    _atom_type_symbol
    _atom_type_description
    _atom_type_scat_dispersion_real
    _atom_type_scat_dispersion_imag
    _atom_type_scat_source
    'C' 'C' 0.0033 0.0016
                         'International Tables Vol C Tables 4.2.6.8 and 6.1.1.4'
    'H' 'H' 0.0000 0.0000
                         'International Tables Vol C Tables 4.2.6.8 and 6.1.1.4'
    'O' 'O' 0.0106 0.0060
                         'International Tables Vol C Tables 4.2.6.8 and 6.1.1.4'
_computing_data_collection
;
CrysAlisPro (Rigaku OD, 2018)
;
_computing_cell_refinement
;
CrysAlisPro (Rigaku OD, 2018)
;
_computing_data_reduction
;
CrysAlisPro (Rigaku OD, 2018)
;
_computing_structure_solution
;
ShelXS (Sheldrick, 2008)
;
_computing_structure_refinement
;
ShelXL (Sheldrick, 2015)
;
_computing_molecular_graphics
;
<i>OLEX2</i> (Dolomanov <i>et al.</i>,  2009)
;
_computing_publication_material
;
<i>OLEX2</i> (Dolomanov <i>et al.</i>,  2009)
;
loop_
    _atom_site_type_symbol
    _atom_site_label
    _atom_site_fract_x
    _atom_site_fract_y
    _atom_site_fract_z
    _atom_site_U_iso_or_equiv
    _atom_site_adp_type
    _atom_site_calc_flag
    _atom_site_occupancy
    _atom_site_disorder_assembly
    _atom_site_disorder_group
    O O1 0.57571(8) 0.2436(3) 0.16037(6) 0.0205(4) Uani d 1 . .
    O O4 0.73983(8) 0.1600(3) 0.28806(7) 0.0284(4) Uani d 1 . .
    O O5 0.64990(9) 0.1903(3) 0.36865(6) 0.0248(4) Uani d 1 . .
    O O7 0.40722(8) 0.2205(3) 0.30729(7) 0.0220(4) Uani d 1 . .
    O O9 0.37112(8) 0.2498(3) 0.19412(7) 0.0262(4) Uani d 1 . .
    C C2 0.64822(11) 0.3054(4) 0.14926(8) 0.0204(4) Uani d 1 . .
    H H2 0.655815 0.445414 0.164727 0.024 Uiso calc 1 . .
    C C3 0.70093(11) 0.1669(4) 0.18367(9) 0.0225(5) Uani d 1 . .
    H H3A 0.693728 0.026481 0.169839 0.027 Uiso calc 1 . .
    H H3B 0.749831 0.207369 0.176389 0.027 Uiso calc 1 . .
    C C4 0.69015(11) 0.1811(4) 0.24939(9) 0.0205(4) Uani d 1 . .
    C C5 0.59854(11) 0.2066(3) 0.32465(9) 0.0184(4) Uani d 1 . .
    C C6 0.52807(11) 0.2131(4) 0.34014(9) 0.0193(5) Uani d 1 . .
    C C7 0.47547(11) 0.2219(3) 0.29309(9) 0.0173(4) Uani d 1 . .
    C C8 0.49093(11) 0.2327(3) 0.23198(9) 0.0163(4) Uani d 1 . .
    C C9 0.43514(11) 0.2491(4) 0.18501(9) 0.0203(5) Uani d 1 . .
    H H9 0.447893 0.259941 0.144908 0.024 Uiso calc 1 . .
    C C10 0.50961(12) 0.2053(5) 0.40436(9) 0.0280(6) Uani d 1 . .
    H H10A 0.488694 0.333896 0.415220 0.042 Uiso calc 1 . .
    H H10B 0.552530 0.180389 0.430374 0.042 Uiso calc 1 . .
    H H10C 0.475581 0.096640 0.409285 0.042 Uiso calc 1 . .
    C C4B 0.61711(12) 0.2130(4) 0.26415(9) 0.0177(4) Uani d 1 . .
    C C8B 0.56271(11) 0.2306(3) 0.21864(9) 0.0165(4) Uani d 1 . .
    C C1P 0.65328(11) 0.3085(4) 0.08262(9) 0.0243(5) Uani d 1 . .
    C C2P 0.64364(13) 0.1363(5) 0.04797(11) 0.0366(6) Uani d 1 . .
    H H2P 0.633195 0.011407 0.065971 0.044 Uiso calc 1 . .
    C C3P 0.64952(15) 0.1489(6) -0.01417(12) 0.0462(8) Uani d 1 . .
    H H3P 0.642758 0.032115 -0.038366 0.055 Uiso calc 1 . .
    C C4P 0.66512(13) 0.3311(7) -0.04014(10) 0.0448(8) Uani d 1 . .
    H H4P 0.669125 0.338660 -0.082103 0.054 Uiso calc 1 . .
    C C5P 0.67485(13) 0.5008(6) -0.00559(10) 0.0430(7) Uani d 1 . .
    H H5P 0.685672 0.625104 -0.023760 0.052 Uiso calc 1 . .
    C C6P 0.66898(12) 0.4918(5) 0.05540(10) 0.0324(6) Uani d 1 . .
    H H6P 0.675579 0.609940 0.079017 0.039 Uiso calc 1 . .
    O O1A 0.42391(8) 0.7039(3) 0.34098(6) 0.0201(3) Uani d 1 . .
    O O4A 0.26002(9) 0.6903(3) 0.21057(7) 0.0290(4) Uani d 1 . .
    O O5A 0.35043(9) 0.7514(3) 0.13220(7) 0.0280(4) Uani d 1 . .
    O O7A 0.59290(8) 0.7443(3) 0.19545(7) 0.0233(4) Uani d 1 . .
    O O9A 0.62819(8) 0.7220(3) 0.30829(7) 0.0267(4) Uani d 1 . .
    C C2A 0.35218(11) 0.7575(4) 0.35631(9) 0.0206(5) Uani d 1 . .
    H H2A 0.345949 0.906404 0.352371 0.025 Uiso calc 1 . .
    C C3A 0.29726(11) 0.6534(4) 0.31422(9) 0.0243(5) Uani d 1 . .
    H H3AA 0.299403 0.506440 0.321265 0.029 Uiso calc 1 . .
    H H3AB 0.249480 0.700565 0.322737 0.029 Uiso calc 1 . .
    C C4A 0.30940(12) 0.6959(4) 0.25019(9) 0.0211(4) Uani d 1 . .
    C C5A 0.40185(12) 0.7439(3) 0.17646(9) 0.0202(5) Uani d 1 . .
    C C6A 0.47233(12) 0.7487(4) 0.16168(9) 0.0212(5) Uani d 1 . .
    C C7A 0.52461(11) 0.7395(3) 0.20899(9) 0.0188(4) Uani d 1 . .
    C C8A 0.50869(11) 0.7268(3) 0.26992(9) 0.0173(4) Uani d 1 . .
    C C9A 0.56451(11) 0.7198(4) 0.31718(9) 0.0204(5) Uani d 1 . .
    H H9A 0.551698 0.713108 0.357350 0.024 Uiso calc 1 . .
    C C10A 0.49126(13) 0.7599(5) 0.09739(9) 0.0307(6) Uani d 1 . .
    H H10D 0.451210 0.712862 0.070936 0.046 Uiso calc 1 . .
    H H10E 0.532553 0.674776 0.092114 0.046 Uiso calc 1 . .
    H H10F 0.502307 0.899468 0.087429 0.046 Uiso calc 1 . .
    C C4AA 0.38250(12) 0.7287(4) 0.23673(9) 0.0187(4) Uani d 1 . .
    C C8AA 0.43682(11) 0.7208(3) 0.28291(9) 0.0167(4) Uani d 1 . .
    C C1PA 0.34755(12) 0.6990(4) 0.42113(9) 0.0223(5) Uani d 1 . .
    C C2PA 0.33826(12) 0.5001(4) 0.43833(9) 0.0278(5) Uani d 1 . .
    H H2PA 0.335466 0.396820 0.408958 0.033 Uiso calc 1 . .
    C C3PA 0.33302(13) 0.4515(4) 0.49835(10) 0.0316(6) Uani d 1 . .
    H H3PA 0.326462 0.315656 0.509901 0.038 Uiso calc 1 . .
    C C4PA 0.33746(12) 0.6031(5) 0.54122(10) 0.0302(6) Uani d 1 . .
    H H4PA 0.333388 0.570378 0.582103 0.036 Uiso calc 1 . .
    C C5PA 0.34774(13) 0.8014(5) 0.52490(10) 0.0317(6) Uani d 1 . .
    H H5PA 0.351439 0.904073 0.554461 0.038 Uiso calc 1 . .
    C C6PA 0.35263(12) 0.8490(4) 0.46478(9) 0.0281(5) Uani d 1 . .
    H H6PA 0.359485 0.984872 0.453403 0.034 Uiso calc 1 . .
    H H7A 0.616(2) 0.742(6) 0.2338(15) 0.060(11) Uiso d 1 . .
    H H5 0.6917(17) 0.176(6) 0.3492(13) 0.049(9) Uiso d 1 . .
    H H7 0.3847(18) 0.226(6) 0.2681(13) 0.042(9) Uiso d 1 . .
    H H5A 0.3078(17) 0.733(5) 0.1507(13) 0.041(9) Uiso d 1 . .
loop_
    _atom_site_aniso_label
    _atom_site_aniso_U_11
    _atom_site_aniso_U_22
    _atom_site_aniso_U_33
    _atom_site_aniso_U_12
    _atom_site_aniso_U_13
    _atom_site_aniso_U_23
    O1 0.0133(7) 0.0324(10) 0.0158(6) -0.0003(6) 0.0016(5) -0.0005(6)
    O4 0.0144(7) 0.0437(11) 0.0265(8) 0.0028(7) -0.0028(6) 0.0037(7)
    O5 0.0194(8) 0.0352(10) 0.0193(7) 0.0010(7) -0.0026(6) 0.0004(7)
    O7 0.0152(8) 0.0282(10) 0.0233(7) -0.0001(6) 0.0062(6) 0.0003(6)
    O9 0.0131(8) 0.0363(11) 0.0295(8) 0.0006(7) 0.0032(6) 0.0018(7)
    C2 0.0136(9) 0.0281(12) 0.0198(9) 0.0000(8) 0.0031(7) 0.0003(8)
    C3 0.0126(9) 0.0326(13) 0.0225(9) 0.0021(9) 0.0028(7) -0.0008(9)
    C4 0.0167(10) 0.0247(11) 0.0200(9) 0.0009(8) 0.0011(7) 0.0024(8)
    C5 0.0182(11) 0.0191(11) 0.0178(9) 0.0010(8) -0.0002(8) 0.0002(8)
    C6 0.0183(11) 0.0224(12) 0.0176(9) 0.0003(8) 0.0030(8) 0.0001(8)
    C7 0.0158(11) 0.0167(11) 0.0199(9) 0.0000(8) 0.0041(8) -0.0001(8)
    C8 0.0139(10) 0.0177(11) 0.0172(8) 0.0003(8) 0.0017(7) -0.0006(7)
    C9 0.0165(11) 0.0222(11) 0.0221(10) 0.0001(8) 0.0013(8) -0.0009(8)
    C10 0.0227(12) 0.0425(16) 0.0194(10) -0.0009(10) 0.0045(9) 0.0010(10)
    C4B 0.0157(10) 0.0203(11) 0.0168(9) 0.0003(8) -0.0005(7) -0.0004(8)
    C8B 0.0142(10) 0.0170(11) 0.0184(9) -0.0003(8) 0.0014(8) -0.0008(8)
    C1P 0.0128(10) 0.0411(15) 0.0195(9) 0.0030(9) 0.0044(7) 0.0003(9)
    C2P 0.0278(13) 0.0468(17) 0.0355(12) -0.0015(12) 0.0054(10) -0.0102(12)
    C3P 0.0294(14) 0.075(2) 0.0339(13) 0.0016(15) -0.0012(10) -0.0245(15)
    C4P 0.0223(13) 0.090(3) 0.0218(10) 0.0010(15) 0.0026(9) 0.0013(15)
    C5P 0.0309(14) 0.069(2) 0.0297(12) 0.0013(14) 0.0033(10) 0.0158(14)
    C6P 0.0259(13) 0.0431(16) 0.0286(11) 0.0053(11) 0.0042(9) 0.0083(11)
    O1A 0.0137(7) 0.0304(9) 0.0165(6) 0.0004(6) 0.0017(5) 0.0003(6)
    O4A 0.0154(8) 0.0450(12) 0.0261(8) 0.0013(7) -0.0028(6) 0.0000(8)
    O5A 0.0226(9) 0.0426(11) 0.0183(7) 0.0018(8) -0.0019(6) -0.0020(7)
    O7A 0.0159(8) 0.0285(10) 0.0264(8) -0.0009(6) 0.0071(6) -0.0023(7)
    O9A 0.0136(8) 0.0353(11) 0.0310(8) 0.0012(7) 0.0015(6) -0.0002(7)
    C2A 0.0155(10) 0.0272(12) 0.0195(9) 0.0034(8) 0.0035(8) 0.0009(8)
    C3A 0.0136(9) 0.0376(14) 0.0218(9) -0.0006(9) 0.0022(7) 0.0000(9)
    C4A 0.0156(10) 0.0258(12) 0.0215(9) 0.0022(9) -0.0014(7) -0.0023(8)
    C5A 0.0208(11) 0.0220(12) 0.0174(9) 0.0010(8) -0.0008(8) -0.0022(8)
    C6A 0.0231(12) 0.0217(12) 0.0192(9) 0.0004(9) 0.0045(8) -0.0015(8)
    C7A 0.0150(11) 0.0179(11) 0.0240(10) -0.0005(8) 0.0050(8) -0.0022(9)
    C8A 0.0153(11) 0.0174(11) 0.0193(9) 0.0002(8) 0.0015(8) -0.0009(7)
    C9A 0.0141(10) 0.0230(12) 0.0238(10) -0.0005(8) 0.0003(8) -0.0011(8)
    C10A 0.0266(13) 0.0455(16) 0.0207(10) 0.0016(11) 0.0069(9) -0.0020(10)
    C4AA 0.0154(10) 0.0230(11) 0.0177(9) 0.0015(8) -0.0001(8) -0.0026(8)
    C8AA 0.0151(10) 0.0183(11) 0.0168(9) 0.0001(8) 0.0015(7) -0.0018(8)
    C1PA 0.0156(10) 0.0330(13) 0.0185(9) 0.0028(9) 0.0030(8) -0.0028(9)
    C2PA 0.0306(13) 0.0321(13) 0.0210(10) 0.0037(10) 0.0030(9) -0.0037(9)
    C3PA 0.0332(14) 0.0327(14) 0.0290(11) 0.0004(11) 0.0030(10) 0.0029(10)
    C4PA 0.0230(12) 0.0446(16) 0.0233(10) 0.0030(11) 0.0045(9) 0.0020(10)
    C5PA 0.0284(13) 0.0407(16) 0.0259(11) 0.0015(11) 0.0018(9) -0.0113(11)
    C6PA 0.0262(12) 0.0306(13) 0.0278(10) -0.0031(10) 0.0044(9) -0.0041(10)
_geom_special_details
;
 All esds (except the esd in the dihedral angle between two l.s. planes)
 are estimated using the full covariance matrix.  The cell esds are taken
 into account individually in the estimation of esds in distances, angles
 and torsion angles; correlations between esds in cell parameters are only
 used when they are defined by crystal symmetry.  An approximate (isotropic)
 treatment of cell esds is used for estimating esds involving l.s. planes.
;
loop_
    _geom_bond_atom_site_label_1
    _geom_bond_atom_site_label_2
    _geom_bond_site_symmetry_2
    _geom_bond_distance
    _geom_bond_publ_flag
    O1 C2 . 1.473(2) ?
    O1 C8B . 1.349(2) ?
    O4 C4 . 1.241(3) ?
    O5 C5 . 1.339(3) ?
    O5 H5 . 0.94(3) ?
    O7 C7 . 1.355(2) ?
    O7 H7 . 0.95(3) ?
    O9 C9 . 1.245(3) ?
    C2 H2 . 1.0000 ?
    C2 C3 . 1.526(3) ?
    C2 C1P . 1.503(3) ?
    C3 H3A . 0.9900 ?
    C3 H3B . 0.9900 ?
    C3 C4 . 1.504(3) ?
    C4 C4B . 1.462(3) ?
    C5 C6 . 1.405(3) ?
    C5 C4B . 1.426(3) ?
    C6 C7 . 1.399(3) ?
    C6 C10 . 1.506(2) ?
    C7 C8 . 1.423(2) ?
    C8 C9 . 1.441(3) ?
    C8 C8B . 1.414(3) ?
    C9 H9 . 0.9500 ?
    C10 H10A . 0.9800 ?
    C10 H10B . 0.9800 ?
    C10 H10C . 0.9800 ?
    C4B C8B . 1.401(3) ?
    C1P C2P . 1.387(4) ?
    C1P C6P . 1.404(4) ?
    C2P H2P . 0.9500 ?
    C2P C3P . 1.407(3) ?
    C3P H3P . 0.9500 ?
    C3P C4P . 1.384(5) ?
    C4P H4P . 0.9500 ?
    C4P C5P . 1.373(5) ?
    C5P H5P . 0.9500 ?
    C5P C6P . 1.380(3) ?
    C6P H6P . 0.9500 ?
    O1A C2A . 1.470(2) ?
    O1A C8AA . 1.346(2) ?
    O4A C4A . 1.243(3) ?
    O5A C5A . 1.340(3) ?
    O5A H5A . 0.94(3) ?
    O7A C7A . 1.351(2) ?
    O7A H7A . 0.94(3) ?
    O9A C9A . 1.238(2) ?
    C2A H2A . 1.0000 ?
    C2A C3A . 1.520(3) ?
    C2A C1PA . 1.512(3) ?
    C3A H3AA . 0.9900 ?
    C3A H3AB . 0.9900 ?
    C3A C4A . 1.496(3) ?
    C4A C4AA . 1.456(3) ?
    C5A C6A . 1.400(3) ?
    C5A C4AA . 1.428(3) ?
    C6A C7A . 1.399(3) ?
    C6A C10A . 1.511(2) ?
    C7A C8A . 1.422(3) ?
    C8A C9A . 1.442(3) ?
    C8A C8AA . 1.414(3) ?
    C9A H9A . 0.9500 ?
    C10A H10D . 0.9800 ?
    C10A H10E . 0.9800 ?
    C10A H10F . 0.9800 ?
    C4AA C8AA . 1.407(3) ?
    C1PA C2PA . 1.392(4) ?
    C1PA C6PA . 1.394(3) ?
    C2PA H2PA . 0.9500 ?
    C2PA C3PA . 1.393(3) ?
    C3PA H3PA . 0.9500 ?
    C3PA C4PA . 1.390(4) ?
    C4PA H4PA . 0.9500 ?
    C4PA C5PA . 1.385(4) ?
    C5PA H5PA . 0.9500 ?
    C5PA C6PA . 1.393(3) ?
    C6PA H6PA . 0.9500 ?
loop_
    _geom_angle_atom_site_label_1
    _geom_angle_atom_site_label_2
    _geom_angle_atom_site_label_3
    _geom_angle_site_symmetry_1
    _geom_angle_site_symmetry_3
    _geom_angle
    _geom_angle_publ_flag
    C8B O1 C2 . . 114.82(16) ?
    C5 O5 H5 . . 105.1(18) ?
    C7 O7 H7 . . 99(2) ?
    O1 C2 H2 . . 108.3 ?
    O1 C2 C3 . . 109.37(18) ?
    O1 C2 C1P . . 107.42(17) ?
    C3 C2 H2 . . 108.3 ?
    C1P C2 H2 . . 108.3 ?
    C1P C2 C3 . . 115.06(18) ?
    C2 C3 H3A . . 109.9 ?
    C2 C3 H3B . . 109.9 ?
    H3A C3 H3B . . 108.3 ?
    C4 C3 C2 . . 109.05(17) ?
    C4 C3 H3A . . 109.9 ?
    C4 C3 H3B . . 109.9 ?
    O4 C4 C3 . . 121.76(19) ?
    O4 C4 C4B . . 122.81(18) ?
    C4B C4 C3 . . 115.38(19) ?
    O5 C5 C6 . . 118.33(17) ?
    O5 C5 C4B . . 119.06(18) ?
    C6 C5 C4B . . 122.6(2) ?
    C5 C6 C10 . . 121.7(2) ?
    C7 C6 C5 . . 116.99(17) ?
    C7 C6 C10 . . 121.26(19) ?
    O7 C7 C6 . . 117.62(17) ?
    O7 C7 C8 . . 119.6(2) ?
    C6 C7 C8 . . 122.82(18) ?
    C7 C8 C9 . . 121.00(18) ?
    C8B C8 C7 . . 118.1(2) ?
    C8B C8 C9 . . 120.86(17) ?
    O9 C9 C8 . . 123.58(18) ?
    O9 C9 H9 . . 118.2 ?
    C8 C9 H9 . . 118.2 ?
    C6 C10 H10A . . 109.5 ?
    C6 C10 H10B . . 109.5 ?
    C6 C10 H10C . . 109.5 ?
    H10A C10 H10B . . 109.5 ?
    H10A C10 H10C . . 109.5 ?
    H10B C10 H10C . . 109.5 ?
    C5 C4B C4 . . 120.9(2) ?
    C8B C4B C4 . . 120.43(17) ?
    C8B C4B C5 . . 118.34(19) ?
    O1 C8B C8 . . 116.75(19) ?
    O1 C8B C4B . . 122.21(18) ?
    C4B C8B C8 . . 121.03(18) ?
    C2P C1P C2 . . 122.0(2) ?
    C2P C1P C6P . . 119.7(2) ?
    C6P C1P C2 . . 118.3(2) ?
    C1P C2P H2P . . 120.4 ?
    C1P C2P C3P . . 119.2(3) ?
    C3P C2P H2P . . 120.4 ?
    C2P C3P H3P . . 119.9 ?
    C4P C3P C2P . . 120.2(3) ?
    C4P C3P H3P . . 119.9 ?
    C3P C4P H4P . . 119.8 ?
    C5P C4P C3P . . 120.4(2) ?
    C5P C4P H4P . . 119.8 ?
    C4P C5P H5P . . 119.8 ?
    C4P C5P C6P . . 120.4(3) ?
    C6P C5P H5P . . 119.8 ?
    C1P C6P H6P . . 119.9 ?
    C5P C6P C1P . . 120.2(3) ?
    C5P C6P H6P . . 119.9 ?
    C8AA O1A C2A . . 116.23(16) ?
    C5A O5A H5A . . 105.8(18) ?
    C7A O7A H7A . . 101(2) ?
    O1A C2A H2A . . 108.9 ?
    O1A C2A C3A . . 110.40(17) ?
    O1A C2A C1PA . . 106.34(17) ?
    C3A C2A H2A . . 108.9 ?
    C1PA C2A H2A . . 108.9 ?
    C1PA C2A C3A . . 113.22(18) ?
    C2A C3A H3AA . . 109.4 ?
    C2A C3A H3AB . . 109.4 ?
    H3AA C3A H3AB . . 108.0 ?
    C4A C3A C2A . . 111.28(19) ?
    C4A C3A H3AA . . 109.4 ?
    C4A C3A H3AB . . 109.4 ?
    O4A C4A C3A . . 121.2(2) ?
    O4A C4A C4AA . . 122.38(19) ?
    C4AA C4A C3A . . 116.23(19) ?
    O5A C5A C6A . . 118.67(18) ?
    O5A C5A C4AA . . 118.64(19) ?
    C6A C5A C4AA . . 122.7(2) ?
    C5A C6A C10A . . 121.5(2) ?
    C7A C6A C5A . . 117.11(18) ?
    C7A C6A C10A . . 121.33(19) ?
    O7A C7A C6A . . 117.80(18) ?
    O7A C7A C8A . . 119.4(2) ?
    C6A C7A C8A . . 122.82(18) ?
    C7A C8A C9A . . 120.75(18) ?
    C8AA C8A C7A . . 118.3(2) ?
    C8AA C8A C9A . . 120.95(18) ?
    O9A C9A C8A . . 123.61(19) ?
    O9A C9A H9A . . 118.2 ?
    C8A C9A H9A . . 118.2 ?
    C6A C10A H10D . . 109.5 ?
    C6A C10A H10E . . 109.5 ?
    C6A C10A H10F . . 109.5 ?
    H10D C10A H10E . . 109.5 ?
    H10D C10A H10F . . 109.5 ?
    H10E C10A H10F . . 109.5 ?
    C5A C4AA C4A . . 121.3(2) ?
    C8AA C4AA C4A . . 119.93(18) ?
    C8AA C4AA C5A . . 118.26(19) ?
    O1A C8AA C8A . . 116.55(19) ?
    O1A C8AA C4AA . . 122.63(18) ?
    C4AA C8AA C8A . . 120.81(18) ?
    C2PA C1PA C2A . . 121.8(2) ?
    C2PA C1PA C6PA . . 119.2(2) ?
    C6PA C1PA C2A . . 119.0(2) ?
    C1PA C2PA H2PA . . 119.8 ?
    C1PA C2PA C3PA . . 120.5(2) ?
    C3PA C2PA H2PA . . 119.8 ?
    C2PA C3PA H3PA . . 120.2 ?
    C4PA C3PA C2PA . . 119.6(3) ?
    C4PA C3PA H3PA . . 120.2 ?
    C3PA C4PA H4PA . . 119.7 ?
    C5PA C4PA C3PA . . 120.6(2) ?
    C5PA C4PA H4PA . . 119.7 ?
    C4PA C5PA H5PA . . 120.3 ?
    C4PA C5PA C6PA . . 119.4(2) ?
    C6PA C5PA H5PA . . 120.3 ?
    C1PA C6PA H6PA . . 119.7 ?
    C5PA C6PA C1PA . . 120.6(2) ?
    C5PA C6PA H6PA . . 119.7 ?
loop_
    _geom_torsion_atom_site_label_1
    _geom_torsion_atom_site_label_2
    _geom_torsion_atom_site_label_3
    _geom_torsion_atom_site_label_4
    _geom_torsion_site_symmetry_1
    _geom_torsion_site_symmetry_2
    _geom_torsion_site_symmetry_3
    _geom_torsion_site_symmetry_4
    _geom_torsion
    _geom_torsion_publ_flag
    O1 C2 C3 C4 . . . . -59.6(2) ?
    O1 C2 C1P C2P . . . . -62.0(3) ?
    O1 C2 C1P C6P . . . . 118.7(2) ?
    O4 C4 C4B C5 . . . . -4.7(4) ?
    O4 C4 C4B C8B . . . . -178.3(2) ?
    O5 C5 C6 C7 . . . . -177.4(2) ?
    O5 C5 C6 C10 . . . . 0.9(4) ?
    O5 C5 C4B C4 . . . . 6.4(3) ?
    O5 C5 C4B C8B . . . . -179.9(2) ?
    O7 C7 C8 C9 . . . . 2.1(3) ?
    O7 C7 C8 C8B . . . . -179.0(2) ?
    C2 O1 C8B C8 . . . . 161.36(19) ?
    C2 O1 C8B C4B . . . . -19.5(3) ?
    C2 C3 C4 O4 . . . . -148.6(2) ?
    C2 C3 C4 C4B . . . . 33.8(3) ?
    C2 C1P C2P C3P . . . . -179.6(2) ?
    C2 C1P C6P C5P . . . . 179.3(2) ?
    C3 C2 C1P C2P . . . . 60.1(3) ?
    C3 C2 C1P C6P . . . . -119.3(2) ?
    C3 C4 C4B C5 . . . . 172.9(2) ?
    C3 C4 C4B C8B . . . . -0.7(3) ?
    C4 C4B C8B O1 . . . . -8.2(3) ?
    C4 C4B C8B C8 . . . . 170.9(2) ?
    C5 C6 C7 O7 . . . . 177.5(2) ?
    C5 C6 C7 C8 . . . . -2.6(3) ?
    C5 C4B C8B O1 . . . . 178.0(2) ?
    C5 C4B C8B C8 . . . . -2.9(3) ?
    C6 C5 C4B C4 . . . . -172.4(2) ?
    C6 C5 C4B C8B . . . . 1.3(4) ?
    C6 C7 C8 C9 . . . . -177.7(2) ?
    C6 C7 C8 C8B . . . . 1.2(3) ?
    C7 C8 C9 O9 . . . . -1.9(4) ?
    C7 C8 C8B O1 . . . . -179.16(19) ?
    C7 C8 C8B C4B . . . . 1.7(3) ?
    C9 C8 C8B O1 . . . . -0.3(3) ?
    C9 C8 C8B C4B . . . . -179.5(2) ?
    C10 C6 C7 O7 . . . . -0.8(3) ?
    C10 C6 C7 C8 . . . . 179.0(2) ?
    C4B C5 C6 C7 . . . . 1.3(3) ?
    C4B C5 C6 C10 . . . . 179.7(2) ?
    C8B O1 C2 C3 . . . . 53.6(2) ?
    C8B O1 C2 C1P . . . . 179.10(19) ?
    C8B C8 C9 O9 . . . . 179.3(2) ?
    C1P C2 C3 C4 . . . . 179.4(2) ?
    C1P C2P C3P C4P . . . . 0.3(4) ?
    C2P C1P C6P C5P . . . . 0.0(4) ?
    C2P C3P C4P C5P . . . . -0.1(4) ?
    C3P C4P C5P C6P . . . . -0.2(4) ?
    C4P C5P C6P C1P . . . . 0.3(4) ?
    C6P C1P C2P C3P . . . . -0.3(4) ?
    O1A C2A C3A C4A . . . . -53.9(3) ?
    O1A C2A C1PA C2PA . . . . -77.6(3) ?
    O1A C2A C1PA C6PA . . . . 102.6(2) ?
    O4A C4A C4AA C5A . . . . -3.9(4) ?
    O4A C4A C4AA C8AA . . . . -175.9(2) ?
    O5A C5A C6A C7A . . . . -179.7(2) ?
    O5A C5A C6A C10A . . . . -0.6(4) ?
    O5A C5A C4AA C4A . . . . 7.9(3) ?
    O5A C5A C4AA C8AA . . . . 180.0(2) ?
    O7A C7A C8A C9A . . . . 0.2(3) ?
    O7A C7A C8A C8AA . . . . -179.6(2) ?
    C2A O1A C8AA C8A . . . . 162.39(19) ?
    C2A O1A C8AA C4AA . . . . -18.7(3) ?
    C2A C3A C4A O4A . . . . -153.9(2) ?
    C2A C3A C4A C4AA . . . . 30.6(3) ?
    C2A C1PA C2PA C3PA . . . . -178.9(2) ?
    C2A C1PA C6PA C5PA . . . . 179.2(2) ?
    C3A C2A C1PA C2PA . . . . 43.9(3) ?
    C3A C2A C1PA C6PA . . . . -136.0(2) ?
    C3A C4A C4AA C5A . . . . 171.6(2) ?
    C3A C4A C4AA C8AA . . . . -0.4(3) ?
    C4A C4AA C8AA O1A . . . . -6.9(3) ?
    C4A C4AA C8AA C8A . . . . 172.0(2) ?
    C5A C6A C7A O7A . . . . -179.9(2) ?
    C5A C6A C7A C8A . . . . -0.3(3) ?
    C5A C4AA C8AA O1A . . . . -179.1(2) ?
    C5A C4AA C8AA C8A . . . . -0.3(3) ?
    C6A C5A C4AA C4A . . . . -171.3(2) ?
    C6A C5A C4AA C8AA . . . . 0.8(4) ?
    C6A C7A C8A C9A . . . . -179.3(2) ?
    C6A C7A C8A C8AA . . . . 0.8(3) ?
    C7A C8A C9A O9A . . . . -0.8(4) ?
    C7A C8A C8AA O1A . . . . 178.5(2) ?
    C7A C8A C8AA C4AA . . . . -0.5(3) ?
    C9A C8A C8AA O1A . . . . -1.4(3) ?
    C9A C8A C8AA C4AA . . . . 179.7(2) ?
    C10A C6A C7A O7A . . . . 1.1(3) ?
    C10A C6A C7A C8A . . . . -179.4(2) ?
    C4AA C5A C6A C7A . . . . -0.5(4) ?
    C4AA C5A C6A C10A . . . . 178.6(2) ?
    C8AA O1A C2A C3A . . . . 49.0(3) ?
    C8AA O1A C2A C1PA . . . . 172.20(19) ?
    C8AA C8A C9A O9A . . . . 179.0(2) ?
    C1PA C2A C3A C4A . . . . -173.03(19) ?
    C1PA C2PA C3PA C4PA . . . . -0.3(4) ?
    C2PA C1PA C6PA C5PA . . . . -0.7(4) ?
    C2PA C3PA C4PA C5PA . . . . -0.7(4) ?
    C3PA C4PA C5PA C6PA . . . . 0.9(4) ?
    C4PA C5PA C6PA C1PA . . . . -0.3(4) ?
    C6PA C1PA C2PA C3PA . . . . 0.9(4) ?
loop_
    _geom_hbond_atom_site_label_D
    _geom_hbond_atom_site_label_H
    _geom_hbond_atom_site_label_A
    _geom_hbond_site_symmetry_A
    _geom_hbond_distance_DH
    _geom_hbond_distance_HA
    _geom_hbond_distance_DA
    _geom_hbond_angle_DHA
    _geom_hbond_publ_flag
    C3 H3B O9A 4_645 0.99 2.32 3.252(3) 157.5 yes
    C3A H3AB O9 4 0.99 2.31 3.248(3) 157.0 yes
    O7A H7A O9A . 0.94(3) 1.67(3) 2.572(2) 159(4) yes
    O5 H5 O4 . 0.94(3) 1.70(3) 2.579(2) 154(3) yes
    O7 H7 O9 . 0.95(3) 1.67(3) 2.585(2) 162(3) yes
    O5A H5A O4A . 0.94(3) 1.70(3) 2.574(2) 153(3) yes
_shelx_space_group_comment
;
The symmetry employed for this shelxl refinement is uniquely defined
by the following loop, which should always be used as a source of
symmetry information in preference to the above space-group names.
They are only intended as comments.
;
_shelx_estimated_absorpt_T_min     0.958
_shelx_estimated_absorpt_T_max     0.984
_shelx_hkl_file
;
 -26   0  -4    0.07    0.72
 -26   0  -2    3.75    0.86
 -26   0   0    2.49    0.81
 -26   0   2   -0.77    0.67
 -26   0   4    1.93    0.75
 -26   1  -3    1.81    0.75
 -26  -1  -3    1.10    0.77
 -26  -1  -1   24.59    2.35
 -26   1  -1   24.43    2.32
 -26  -1   1    1.15    0.72
 -26   1   1    1.76    0.71
 -26  -1   3    3.68    0.87
 -26   1   3    2.28    0.81
 -26  -1   5    2.30    0.73
 -26   2   0    3.09    0.81
 -26   2   2    0.63    0.72
 -26  -2   2    0.88    0.79
 -26  -2   4    0.50    0.70
 -26  -2   6   36.50    3.23
 -25   0  -7   -0.28    0.68
 -25   0  -5    0.85    0.73
 -25   0  -3    0.21    0.70
 -25   0  -1   -0.21    0.67
 -25   0   1    1.43    0.75
 -25   0   3    0.74    0.67
 -25   0   5   -0.40    0.69
 -25   0  11    0.60    0.69
 -25   0  13    1.04    0.69
 -25  -1  -8    0.72    0.70
 -25   1  -8    1.36    0.73
 -25   1  -6    0.78    0.72
 -25  -1  -6    0.71    0.72
 -25   1  -4    0.42    0.69
 -25  -1  -4   -0.36    0.70
 -25   1  -2    1.18    0.69
 -25  -1  -2    0.92    0.71
 -25   1   0    1.16    0.73
 -25  -1   0    1.33    0.73
 -25   1   2    0.81    0.69
 -25  -1   2    0.07    0.67
 -25  -1   4    0.07    0.64
 -25   1   4   -0.40    0.63
 -25  -1   6    0.53    0.67
 -25  -1  10    1.76    0.73
 -25   1  10    1.98    0.76
 -25   1  12    0.34    0.67
 -25  -1  12    0.55    0.67
 -25  -2  -5    1.75    0.82
 -25  -2  -3    2.10    0.84
 -25   2  -1    2.24    0.78
 -25  -2  -1    3.24    0.87
 -25   2   1    1.03    0.70
 -25  -2   1    1.57    0.76
 -25  -2   3    0.77    0.69
 -25   2   3   -0.07    0.65
 -25  -2   5    0.35    0.66
 -25  -2   7    0.07    0.73
 -25  -2  11    1.08    0.70
 -25   2  11    0.78    0.68
 -25   3  -2    5.51    1.00
 -25  -3   0    0.51    0.74
 -25   3   0    1.66    0.74
 -25  -3   2    1.80    0.81
 -25   3   2    1.63    0.76
 -25  -3   4   -0.36    0.72
 -25  -3   6    0.42    0.74
 -24   0 -12    0.34    0.69
 -24   0 -10    5.01    0.95
 -24   0  -8    4.71    0.91
 -24   0  -6    1.70    0.70
 -24   0  -4    1.42    0.70
 -24   0  -2   24.96    2.34
 -24   0   0   21.80    2.09
 -24   0   2   -0.06    0.64
 -24   0   4    1.78    0.71
 -24   0   6    0.81    0.68
 -24   0  10   30.47    2.69
 -24   0  12    0.13    0.62
 -24   0  14   28.13    2.55
 -24  -1 -11    0.75    0.74
 -24   1 -11    1.46    0.71
 -24  -1  -9    1.59    0.75
 -24   1  -9    2.90    0.78
 -24  -1  -7    3.17    0.80
 -24   1  -7    1.30    0.72
 -24   1  -5    1.63    0.71
 -24  -1  -5    0.34    0.69
 -24   1  -3   43.24    3.72
 -24  -1  -3   43.95    3.71
 -24   1  -1   81.51    6.61
 -24  -1  -1   82.05    6.62
 -24  -1   1   79.91    6.52
 -24   1   1   81.40    6.51
 -24  -1   3    3.22    0.81
 -24   1   3    1.92    0.71
 -24   1   5    4.00    0.79
 -24  -1   5    2.98    0.81
 -24   1   9    3.28    0.79
 -24  -1   9    4.51    0.81
 -24   1  11   14.96    1.61
 -24  -1  11   16.77    1.63
 -24  -1  13    4.28    0.87
 -24   1  13    3.44    0.84
 -24   1  15    0.42    0.68
 -24  -1  15    0.35    0.70
 -24  -2 -10    2.72    0.77
 -24   2  -8    1.49    0.70
 -24  -2  -8    0.28    0.72
 -24  -2  -6    0.63    0.68
 -24   2  -4    2.27    0.76
 -24  -2  -4    2.66    0.82
 -24   2  -2    4.55    0.92
 -24  -2  -2    6.19    1.01
 -24   2   0   28.36    2.69
 -24  -2   0   32.26    2.74
 -24   2   2    0.33    0.65
 -24  -2   2    1.16    0.71
 -24  -2   4    1.35    0.69
 -24   2   4    0.89    0.66
 -24  -2   6    2.48    0.74
 -24  -2  10   17.66    1.47
 -24   2  10    8.81    1.31
 -24  -2  12    3.38    0.80
 -24   2  12    2.25    0.74
 -24  -2  14   31.18    2.39
 -24   2  14   20.30    2.25
 -24  -3  -7    3.60    0.84
 -24  -3  -5    2.31    0.81
 -24   3  -5    0.73    0.69
 -24   3  -3   27.95    2.64
 -24  -3  -3   29.95    2.64
 -24   3  -1   44.11    3.83
 -24  -3  -1   45.87    3.86
 -24  -3   1   24.05    2.33
 -24   3   1   26.24    2.36
 -24   3   3    3.02    0.80
 -24  -3   3    1.88    0.78
 -24  -3   5    1.45    0.70
 -24  -3   7    2.37    0.80
 -24  -3   9    8.02    1.03
 -24   3   9    5.71    0.99
 -24  -3  11   10.55    1.22
 -24   3  11    6.79    1.09
 -24   4  -2   11.12    1.37
 -24   4   0    6.27    1.04
 -24  -4   4    0.51    0.75
 -24  -4   6    2.88    0.87
 -23   0 -13   -0.20    0.64
 -23   0 -11    0.73    0.69
 -23   0  -9    0.39    0.63
 -23   0  -7    0.59    0.68
 -23   0  -5    0.26    0.62
 -23   0  -3    0.06    0.66
 -23   0  -1    0.70    0.66
 -23   0   1    2.00    0.75
 -23   0   3    1.05    0.64
 -23   0   5   -0.24    0.63
 -23   0   7   -0.34    0.61
 -23   0   9    1.31    0.62
 -23   0  11    3.08    0.79
 -23   0  13    1.45    0.69
 -23   0  15   -0.14    0.70
 -23   0  17    0.07    0.76
 -23   0  19    0.34    0.70
 -23   0  19   -0.47    0.72
 -23   0  19   -0.67    0.72
 -23  -1 -12    0.92    0.67
 -23   1 -12    2.14    0.75
 -23  -1 -10    0.26    0.69
 -23   1 -10    0.53    0.61
 -23   1  -8    0.33    0.65
 -23  -1  -8    0.53    0.63
 -23   1  -6    2.82    0.76
 -23  -1  -6    3.56    0.78
 -23  -1  -4    2.42    0.73
 -23   1  -4    3.18    0.80
 -23  -1  -2    2.66    0.76
 -23   1  -2    1.02    0.68
 -23  -1   0    2.38    0.73
 -23   1   0    1.70    0.68
 -23   1   2    1.54    0.69
 -23  -1   2    0.89    0.61
 -23   1   4    1.63    0.61
 -23  -1   4    1.25    0.68
 -23  -1   6   -0.49    0.64
 -23   1   8    1.43    0.62
 -23  -1   8    0.52    0.61
 -23   1  10    1.63    0.63
 -23  -1  10    0.68    0.64
 -23  -1  12    2.13    0.74
 -23   1  12    2.68    0.73
 -23  -1  14    0.20    0.69
 -23   1  14   -0.27    0.65
 -23   1  16    0.07    0.69
 -23  -1  16    0.21    0.68
 -23  -1  18    2.04    0.73
 -23  -1  18    1.55    0.76
 -23  -1  18    1.63    0.72
 -23   2 -13    1.19    0.73
 -23  -2 -11    0.87    0.72
 -23   2 -11    0.90    0.65
 -23   2  -9   -0.14    0.69
 -23  -2  -9    0.54    0.65
 -23  -2  -7    0.07    0.67
 -23  -2  -5    1.35    0.68
 -23   2  -5    0.87    0.66
 -23   2  -3    3.42    0.77
 -23  -2  -3    3.82    0.88
 -23  -2  -1    1.60    0.69
 -23   2  -1    0.71    0.64
 -23   2   1   -0.06    0.66
 -23  -2   1    0.52    0.71
 -23  -2   3    1.99    0.72
 -23   2   3    1.42    0.61
 -23  -2   5    3.17    0.82
 -23  -2   7    2.11    0.70
 -23   2   9   -0.35    0.61
 -23  -2   9    1.11    0.66
 -23  -2  11    0.52    0.66
 -23   2  11    0.24    0.60
 -23  -2  13    5.59    0.94
 -23   2  13    6.68    0.98
 -23  -2  15    0.20    0.76
 -23  -2  15   -0.07    0.70
 -23  -2  15    0.26    0.67
 -23  -2  15    0.56    0.66
 -23   2  15    2.42    0.73
 -23  -2  17    2.67    0.73
 -23  -2  17    1.87    0.75
 -23  -2  17    2.67    0.76
 -23   3 -10   -0.15    0.71
 -23  -3 -10    0.14    0.74
 -23   3  -8    2.07    0.75
 -23  -3  -8    0.42    0.72
 -23   3  -6    0.49    0.72
 -23  -3  -6    0.48    0.69
 -23   3  -4    0.91    0.72
 -23  -3  -4   -0.14    0.67
 -23  -3  -2    1.91    0.72
 -23   3  -2    0.54    0.64
 -23   3   0    0.47    0.65
 -23  -3   0    0.75    0.73
 -23  -3   2    0.41    0.70
 -23   3   2   -0.13    0.64
 -23  -3   4    1.41    0.77
 -23  -3   6    0.73    0.74
 -23   3   8    0.30    0.59
 -23  -3   8    0.38    0.63
 -23  -3   8    0.20    0.68
 -23  -3  10    0.07    0.67
 -23   3  10    1.21    0.66
 -23   3  12    2.25    0.74
 -23  -3  12    1.03    0.75
 -23  -3  14    2.72    0.81
 -23   3  14    3.38    0.83
 -23  -3  14    3.91    0.79
 -23  -3  14    3.83    0.81
 -23  -3  14    3.91    0.89
 -23  -4  -5    3.79    0.91
 -23   4  -3    6.09    1.01
 -23  -4  -3    4.53    1.00
 -23   4  -1    1.08    0.78
 -23  -4  -1    1.58    0.77
 -23  -4   1    0.79    0.80
 -23   4   1    0.99    0.74
 -23  -4   3    0.29    0.75
 -23  -4   5    4.07    0.87
 -23  -4   7    0.85    0.72
 -23   4   9    1.15    0.68
 -23  -4   9    0.07    0.69
 -23  -4   9    0.07    0.72
 -23  -4  11    1.42    0.77
 -23   4  11    1.15    0.70
 -22   0 -14    0.63    0.62
 -22   0 -12    0.19    0.59
 -22   0 -10    6.99    1.02
 -22   0  -8    0.19    0.63
 -22   0  -6    3.68    0.79
 -22   0  -4    2.66    0.74
 -22   0  -2    7.37    1.00
 -22   0   0   51.13    4.23
 -22   0   2    0.47    0.59
 -22   0   4    0.23    0.60
 -22   0   6    0.68    0.52
 -22   0   6    0.11    0.56
 -22   0   8    9.09    1.08
 -22   0  10    0.30    0.60
 -22   0  12   -0.37    0.57
 -22   0  14   14.67    1.53
 -22   0  16   24.70    2.30
 -22   0  18   11.45    1.29
 -22   0  18   14.23    1.43
 -22   0  18   10.30    1.27
 -22   0  18   10.88    1.29
 -22   0  20    0.95    0.69
 -22   0  20    1.57    0.70
 -22   0  20    0.48    0.67
 -22  -1 -13   30.90    2.77
 -22   1 -13   31.72    2.77
 -22  -1 -11   58.23    4.85
 -22   1 -11   59.29    4.85
 -22   1  -9   29.98    2.67
 -22  -1  -9   30.11    2.69
 -22   1  -7    1.13    0.67
 -22  -1  -7    1.77    0.70
 -22  -1  -5    8.48    1.11
 -22   1  -5    9.16    1.13
 -22  -1  -3    0.75    0.68
 -22   1  -3    1.78    0.67
 -22  -1  -1   71.37    5.71
 -22   1  -1   69.43    5.70
 -22  -1   1    7.92    1.07
 -22   1   1    8.71    1.06
 -22  -1   3   15.28    1.48
 -22   1   3   12.94    1.44
 -22  -1   5   -0.12    0.59
 -22   1   5    0.91    0.56
 -22  -1   7   -0.87    0.62
 -22  -1   7    0.05    0.52
 -22   1   7    0.53    0.52
 -22   1   9    0.63    0.54
 -22  -1   9    1.04    0.54
 -22   1  11    4.65    0.85
 -22  -1  11    4.76    0.82
 -22   1  13    0.38    0.63
 -22  -1  13    0.32    0.62
 -22  -1  15    3.12    0.78
 -22   1  15    3.79    0.84
 -22  -1  15    3.71    0.81
 -22  -1  15    3.10    0.76
 -22  -1  17    5.68    0.92
 -22  -1  17    6.18    0.93
 -22  -1  17    7.23    1.04
 -22   1  17    6.16    1.03
 -22  -1  17    5.80    0.94
 -22   1  19    3.91    0.79
 -22  -1  19    3.30    0.86
 -22  -1  19    4.20    0.88
 -22  -1  19    3.65    0.88
 -22   1  19    4.61    0.81
 -22   1  19    4.01    0.89
 -22  -1  19    4.72    0.86
 -22   1  19    4.70    0.83
 -22   2 -14    0.88    0.72
 -22   2 -12    1.21    0.70
 -22  -2 -12    0.26    0.67
 -22   2 -10    4.45    0.86
 -22  -2 -10    4.00    0.85
 -22  -2  -8    0.78    0.63
 -22  -2  -6    4.91    0.91
 -22  -2  -4    3.28    0.72
 -22   2  -4    2.28    0.69
 -22  -2  -2   16.95    1.82
 -22   2  -2   20.70    1.84
 -22  -2   0   17.41    1.77
 -22   2   0   18.24    1.76
 -22  -2   2    2.90    0.69
 -22   2   2    2.03    0.68
 -22  -2   4    1.40    0.72
 -22   2   4    1.86    0.67
 -22  -2   6    2.16    0.71
 -22   2   6    1.59    0.59
 -22  -2   6    0.55    0.61
 -22  -2   8    0.64    0.61
 -22   2   8    1.09    0.60
 -22  -2   8    0.83    0.60
 -22   2  10    2.69    0.69
 -22  -2  10    3.51    0.80
 -22  -2  12    6.38    0.91
 -22   2  12    3.27    0.78
 -22  -2  14   22.50    1.89
 -22   2  14   17.09    1.80
 -22  -2  14   17.47    1.77
 -22  -2  14   15.52    1.74
 -22  -2  14   19.94    1.78
 -22  -2  16   32.84    2.79
 -22  -2  16   35.09    2.85
 -22   2  16   28.78    2.75
 -22  -2  16   28.87    2.75
 -22  -2  16   30.68    2.76
 -22  -2  18    7.34    1.03
 -22   2  18    6.17    1.01
 -22  -2  18    7.55    1.05
 -22  -2  18    5.19    0.97
 -22  -2  18    8.21    1.09
 -22   3 -13   10.85    1.35
 -22  -3 -11   40.53    3.67
 -22   3 -11   46.68    3.73
 -22  -3  -9   18.70    1.98
 -22   3  -9   22.70    2.03
 -22  -3  -7    1.58    0.73
 -22   3  -7    3.08    0.76
 -22  -3  -5    4.94    0.91
 -22   3  -5    3.44    0.80
 -22   3  -3   15.39    1.55
 -22  -3  -3   13.71    1.58
 -22  -3  -1    6.59    1.07
 -22   3  -1    8.16    1.06
 -22  -3   1    7.94    1.06
 -22   3   1    6.53    1.00
 -22   3   3    3.90    0.81
 -22  -3   3    4.56    0.91
 -22  -3   5    1.16    0.73
 -22  -3   7    2.54    0.71
 -22  -3   7    3.06    0.80
 -22   3   7    2.39    0.67
 -22  -3   9    1.33    0.60
 -22   3   9    0.36    0.61
 -22  -3   9    1.19    0.70
 -22  -3  11    0.86    0.66
 -22  -3  11    0.25    0.66
 -22   3  11    1.26    0.65
 -22  -3  13    0.96    0.68
 -22  -3  13    2.91    0.76
 -22  -3  13    1.64    0.69
 -22  -3  13    1.17    0.65
 -22   3  13    2.90    0.75
 -22   3  15    0.69    0.71
 -22  -3  15    2.17    0.73
 -22  -3  15    1.78    0.76
 -22  -3  15    1.57    0.77
 -22  -3  15    1.14    0.71
 -22  -3  17    6.67    1.04
 -22  -4 -10    1.22    0.68
 -22  -4  -8    0.89    0.69
 -22  -4  -6    2.42    0.78
 -22  -4  -4    1.39    0.79
 -22   4  -4    2.72    0.81
 -22   4  -2   22.88    2.08
 -22  -4  -2   19.48    2.06
 -22  -4   0    5.20    1.02
 -22   4   0    6.55    0.99
 -22  -4   2    0.91    0.70
 -22   4   2    0.40    0.66
 -22  -4   4    3.62    0.90
 -22  -4   6    0.97    0.71
 -22  -4   8    4.09    0.91
 -22  -4   8    4.87    0.87
 -22   4   8    4.34    0.83
 -22  -4  10    6.01    1.01
 -22   4  10    5.29    0.94
 -22  -4  10    7.52    0.99
 -22  -4  10    6.16    1.00
 -22  -4  10    6.25    0.99
 -22   4  12    0.74    0.70
 -22  -4  12    1.97    0.77
 -22  -4  12    2.69    0.73
 -22  -4  12    0.85    0.72
 -22  -4  12    1.03    0.73
 -22  -4  14    8.26    1.21
 -22  -4  14   10.82    1.25
 -22  -4  14   10.34    1.26
 -22   5  -3    3.95    0.90
 -22  -5  -3    2.08    0.87
 -22   5  -1    2.51    0.84
 -22  -5  -1    1.87    0.84
 -22  -5   1    1.27    0.77
 -22   5   1    1.64    0.80
 -22  -5   3    0.82    0.75
 -22  -5   5    2.15    0.83
 -22  -5   7   -0.44    0.84
 -22   5   9    0.13    0.60
 -22  -5   9   -0.13    0.70
 -22  -5   9   -0.28    0.75
 -22  -5   9   -0.07    0.69
 -22  -5   9    0.65    0.77
 -22  -5   9    0.41    0.68
 -21   0 -13   -0.06    0.60
 -21   0 -11    1.81    0.69
 -21   0  -9   -0.48    0.62
 -21   0  -7    0.24    0.60
 -21   0  -5    1.06    0.60
 -21   0  -3   -0.29    0.58
 -21   0  -1    0.46    0.59
 -21   0   1   -0.11    0.57
 -21   0   3    0.06    0.56
 -21   0   5    0.27    0.57
 -21   0   5    0.92    0.53
 -21   0   7   -0.21    0.54
 -21   0   7    0.96    0.57
 -21   0   9    0.94    0.59
 -21   0  11    1.23    0.61
 -21   0  13    2.22    0.68
 -21   0  15    1.35    0.65
 -21   0  15    1.75    0.67
 -21   0  15    2.47    0.71
 -21   0  15    1.52    0.64
 -21   0  17    0.68    0.67
 -21   0  17   -0.12    0.61
 -21   0  17   -0.38    0.65
 -21   0  17    0.87    0.61
 -21   0  19    0.86    0.62
 -21   0  19    0.79    0.65
 -21   0  19    0.98    0.62
 -21   0  19    1.06    0.74
 -21   0  21    0.07    0.66
 -21   0  21    0.29    0.71
 -21   0  21   -0.07    0.66
 -21   0  21   -0.69    0.71
 -21  -1 -14    0.12    0.64
 -21  -1 -12    0.85    0.64
 -21   1 -12   -0.43    0.60
 -21  -1 -10    0.36    0.60
 -21   1 -10   -0.31    0.62
 -21   1  -8    2.17    0.68
 -21  -1  -8    3.01    0.70
 -21   1  -6    0.66    0.60
 -21  -1  -6   -0.24    0.60
 -21   1  -4    2.30    0.69
 -21  -1  -4    2.62    0.73
 -21  -1  -2   10.55    1.19
 -21   1  -2    9.71    1.14
 -21  -1   0   16.58    1.66
 -21   1   0   16.12    1.61
 -21   1   2    2.89    0.65
 -21  -1   2    1.32    0.66
 -21   1   4    1.85    0.64
 -21  -1   4    2.99    0.68
 -21  -1   6    0.39    0.55
 -21   1   6    0.50    0.50
 -21   1   6    1.75    0.59
 -21  -1   6    1.48    0.56
 -21  -1   8    0.16    0.56
 -21   1   8    0.91    0.59
 -21  -1   8    0.11    0.56
 -21  -1  10    0.23    0.53
 -21   1  10    1.25    0.61
 -21   1  12    1.14    0.65
 -21  -1  12    1.26    0.63
 -21  -1  12    1.05    0.61
 -21  -1  12    1.05    0.63
 -21  -1  14    0.45    0.64
 -21  -1  14    0.65    0.60
 -21  -1  14    0.77    0.57
 -21   1  14    1.51    0.62
 -21  -1  14    1.17    0.59
 -21   1  16   -0.35    0.63
 -21   1  16   -0.41    0.64
 -21   1  16    0.46    0.63
 -21  -1  16    1.45    0.69
 -21  -1  16   -0.96    0.91
 -21  -1  16    0.37    0.59
 -21   1  16   -0.12    0.61
 -21  -1  16    0.56    0.59
 -21  -1  16    0.47    0.66
 -21  -1  18    0.53    0.64
 -21  -1  18    0.20    0.65
 -21   1  18    0.55    0.68
 -21  -1  18   -0.07    0.66
 -21   1  18    0.43    0.62
 -21  -1  18   -0.28    0.68
 -21   1  18   -0.62    0.62
 -21   1  18   -0.31    0.63
 -21  -1  20    0.56    0.70
 -21  -1  20    0.83    0.68
 -21   1  20    0.93    0.66
 -21  -1  20    0.63    0.69
 -21  -1  20    0.16    0.77
 -21   1  20    0.79    0.61
 -21   1  20    0.46    0.59
 -21   1  20    0.57    0.71
 -21  -1  20    1.58    0.74
 -21   2 -15    0.45    0.67
 -21   2 -13    0.77    0.64
 -21  -2 -13    0.98    0.70
 -21  -2 -11    2.84    0.76
 -21   2 -11    2.69    0.74
 -21  -2  -9    5.74    0.91
 -21  -2  -7    0.19    0.65
 -21   2  -5    3.29    0.73
 -21  -2  -5    2.90    0.77
 -21  -2  -3    3.14    0.71
 -21   2  -3    2.45    0.69
 -21   2  -1    3.17    0.71
 -21  -2  -1    2.27    0.73
 -21  -2   1    2.25    0.72
 -21   2   1    3.22    0.69
 -21   2   3    1.63    0.64
 -21  -2   3    2.23    0.72
 -21   2   5    0.72    0.52
 -21  -2   5    0.73    0.57
 -21  -2   5    0.87    0.58
 -21   2   5    1.31    0.61
 -21  -2   7    0.22    0.56
 -21   2   7    0.20    0.49
 -21  -2   7   -0.06    0.56
 -21   2   9    1.10    0.59
 -21  -2   9    1.11    0.57
 -21  -2  11    1.31    0.61
 -21   2  11    2.10    0.65
 -21  -2  11    1.38    0.61
 -21  -2  11    0.92    0.63
 -21  -2  11    2.24    0.65
 -21  -2  13    3.13    0.71
 -21  -2  13    4.55    0.74
 -21   2  13    2.45    0.72
 -21  -2  13    3.19    0.71
 -21  -2  13    3.98    0.83
 -21  -2  15   12.23    1.28
 -21  -2  15   10.35    1.28
 -21   2  15    9.59    1.24
 -21  -2  15   11.50    1.28
 -21  -2  15   10.26    1.25
 -21  -2  17    2.93    0.77
 -21   2  17    3.02    0.81
 -21  -2  17    4.84    0.90
 -21  -2  17    3.90    0.82
 -21  -2  17    2.06    0.76
 -21  -2  19    0.98    0.70
 -21   2  19    0.38    0.62
 -21  -2  19    1.27    0.72
 -21  -2  19    1.67    0.71
 -21   2  19    0.38    0.61
 -21  -2  19   -0.25    0.84
 -21   2  19    1.18    0.68
 -21  -2  19   -0.29    0.69
 -21   2  19    1.10    0.64
 -21   3 -14    1.94    0.73
 -21   3 -12    0.82    0.72
 -21  -3 -12    0.69    0.72
 -21  -3 -10    0.64    0.62
 -21   3 -10    0.07    0.66
 -21   3  -8    3.05    0.78
 -21  -3  -8    2.78    0.74
 -21   3  -6    0.39    0.65
 -21  -3  -6    1.45    0.68
 -21   3  -4    1.09    0.67
 -21  -3  -4    1.14    0.70
 -21   3  -2    2.63    0.70
 -21  -3  -2    2.22    0.79
 -21  -3   0    5.76    0.94
 -21   3   0    4.73    0.86
 -21  -3   2    5.26    0.86
 -21   3   2    2.94    0.75
 -21  -3   4    0.44    0.63
 -21   3   4   -0.12    0.58
 -21  -3   6    2.70    0.66
 -21  -3   6    3.17    0.78
 -21   3   6    2.57    0.63
 -21  -3   8    0.86    0.62
 -21  -3   8    1.40    0.66
 -21   3   8    1.08    0.60
 -21  -3  10    2.14    0.66
 -21  -3  10    1.08    0.63
 -21  -3  10    1.81    0.64
 -21   3  10    1.13    0.64
 -21  -3  10    2.42    0.69
 -21  -3  12    8.22    1.03
 -21  -3  12    6.87    1.02
 -21  -3  12    5.79    0.97
 -21   3  12    5.77    0.94
 -21  -3  12    7.15    1.00
 -21  -3  14    9.93    1.22
 -21   3  14    8.86    1.19
 -21  -3  14    9.52    1.21
 -21  -3  14    9.45    1.23
 -21  -3  14   11.47    1.24
 -21  -3  16    4.72    0.97
 -21  -3  16    5.32    0.93
 -21  -3  16    5.25    0.92
 -21   3  16    6.36    0.99
 -21  -3  16    5.35    0.93
 -21   3  18    2.06    0.79
 -21  -3  18    2.03    0.82
 -21  -3  18    2.50    0.77
 -21  -3  18    3.46    0.81
 -21  -3  18    2.55    0.79
 -21   4 -11   -0.67    0.75
 -21  -4 -11    0.45    0.71
 -21   4  -9    1.03    0.73
 -21  -4  -9    1.05    0.71
 -21  -4  -7    1.20    0.70
 -21  -4  -5    6.51    1.06
 -21   4  -3    0.89    0.70
 -21  -4  -3    1.84    0.77
 -21  -4  -1    0.34    0.74
 -21   4  -1    1.68    0.72
 -21  -4   1    2.25    0.79
 -21   4   1    2.63    0.74
 -21  -4   3    0.48    0.73
 -21   4   3    1.09    0.67
 -21  -4   5    0.20    0.66
 -21  -4   7   -0.13    0.63
 -21   4   7    0.87    0.58
 -21  -4   7   -0.25    0.63
 -21  -4   9    0.57    0.64
 -21   4   9    1.41    0.62
 -21  -4   9    2.37    0.78
 -21  -4   9    0.77    0.65
 -21  -4   9    1.00    0.64
 -21  -4   9    0.70    0.62
 -21  -4  11    2.43    0.71
 -21   4  11    1.93    0.67
 -21  -4  11    2.55    0.74
 -21  -4  11    2.36    0.76
 -21  -4  11    1.62    0.72
 -21   4  13    0.07    0.68
 -21  -4  13    1.13    0.66
 -21  -4  13   -0.07    0.60
 -21  -4  13   -0.21    0.66
 -21  -4  13    0.07    0.65
 -21  -4  15    4.66    0.94
 -21  -4  15    5.48    0.98
 -21  -4  15    5.93    0.96
 -21  -4  15    5.47    0.98
 -21   4  15    5.26    0.94
 -21  -5  -8    3.55    0.90
 -21   5  -6    3.70    0.95
 -21  -5  -6    3.99    0.94
 -21   5  -4    0.91    0.76
 -21  -5  -4    1.01    0.85
 -21   5  -2    4.33    0.90
 -21  -5  -2    3.71    0.90
 -21  -5   0    7.22    1.15
 -21   5   0    8.99    1.19
 -21  -5   2    4.43    0.91
 -21   5   2    3.78    0.88
 -21  -5   4    4.27    0.94
 -21   5   6   -0.73    0.65
 -21  -5   6    1.27    0.67
 -21  -5   6    1.60    0.81
 -21   5   8    1.20    0.62
 -21  -5   8    0.07    0.65
 -21  -5   8    0.20    0.62
 -21  -5   8    1.47    0.69
 -21  -5   8    0.36    0.76
 -21  -5   8    0.26    0.70
 -21  -5  10    0.68    0.66
 -21  -5  10    0.48    0.67
 -21  -5  10    1.65    0.70
 -21  -5  10    1.03    0.71
 -21  -5  10    0.64    0.73
 -21   5  10    0.59    0.71
 -21  -5  12   -0.14    0.72
 -21  -5  12    0.07    0.68
 -21  -5  12    0.28    0.66
 -20   0 -14    0.52    0.59
 -20   0 -12    0.98    0.56
 -20   0 -10   -0.17    0.61
 -20   0  -8    9.27    1.12
 -20   0  -6    4.10    0.76
 -20   0  -4    0.44    0.57
 -20   0  -2   10.02    1.15
 -20   0   0   19.87    1.83
 -20   0   2    2.07    0.63
 -20   0   4   14.65    1.51
 -20   0   4   18.96    1.60
 -20   0   6    4.72    0.77
 -20   0   6    4.24    0.68
 -20   0   8    0.26    0.55
 -20   0  10    0.88    0.55
 -20   0  12    8.66    1.01
 -20   0  12    7.58    1.01
 -20   0  12   10.22    1.08
 -20   0  12    7.99    0.99
 -20   0  14   10.87    1.16
 -20   0  14   10.71    1.16
 -20   0  14   10.82    1.23
 -20   0  14    9.00    1.12
 -20   0  16   45.10    3.85
 -20   0  16   44.25    3.85
 -20   0  16   44.86    3.85
 -20   0  16   52.64    3.93
 -20   0  18   47.50    4.12
 -20   0  18   48.23    4.13
 -20   0  18   49.72    4.14
 -20   0  18   53.53    4.19
 -20   0  20    8.42    1.15
 -20   0  20   10.55    1.20
 -20   0  20    9.35    1.18
 -20   0  20    9.03    1.15
 -20   0  22    0.35    0.66
 -20   0  22    0.35    0.66
 -20   0  22    0.07    0.68
 -20   0  22    1.15    0.69
 -20  -1 -13   20.19    1.92
 -20   1 -13   20.55    1.92
 -20   1 -11   18.37    1.88
 -20  -1 -11   21.25    1.88
 -20  -1  -9   31.21    2.55
 -20   1  -9   26.25    2.54
 -20  -1  -7    1.77    0.66
 -20   1  -7    1.26    0.64
 -20   1  -5    1.41    0.63
 -20  -1  -5    1.93    0.67
 -20   1  -3   12.59    1.25
 -20  -1  -3   10.14    1.20
 -20  -1  -1    6.77    0.89
 -20   1  -1    5.97    0.90
 -20  -1   1   -0.22    0.56
 -20   1   1   -0.32    0.54
 -20   1   3   40.06    3.17
 -20  -1   3   35.12    3.19
 -20   1   5    3.15    0.69
 -20  -1   5    5.31    0.71
 -20  -1   5    3.40    0.73
 -20   1   5    4.15    0.67
 -20   1   7   12.64    1.28
 -20   1   7   12.19    1.25
 -20  -1   7   13.03    1.27
 -20  -1   7   12.27    1.31
 -20  -1   9   14.90    1.45
 -20   1   9   13.72    1.41
 -20  -1  11    0.63    0.55
 -20   1  11    1.58    0.63
 -20  -1  11    0.83    0.52
 -20  -1  11    1.48    0.60
 -20  -1  11    0.77    0.52
 -20  -1  13   19.17    1.78
 -20  -1  13   19.58    1.81
 -20  -1  13   19.69    1.85
 -20  -1  13   18.47    1.79
 -20   1  13   19.07    1.81
 -20   1  15    1.54    0.60
 -20   1  15    1.50    0.64
 -20  -1  15    1.20    0.67
 -20   1  15    0.05    0.57
 -20  -1  15    1.60    0.59
 -20  -1  15    1.73    0.59
 -20  -1  15    1.13    0.57
 -20   1  15    0.72    0.57
 -20   1  17    5.39    0.88
 -20  -1  17    4.93    0.92
 -20   1  17    5.68    0.95
 -20  -1  17    5.88    0.93
 -20   1  17    6.84    0.89
 -20  -1  17    7.07    0.95
 -20  -1  17    4.18    0.94
 -20   1  17    5.16    0.87
 -20  -1  17    8.29    0.99
 -20   1  19    1.52    0.65
 -20   1  19    1.51    0.69
 -20  -1  19    1.16    0.70
 -20  -1  19    0.80    0.65
 -20   1  19    1.63    0.65
 -20  -1  19    0.27    0.65
 -20  -1  19    1.74    0.70
 -20   1  19    0.75    0.66
 -20  -1  19    1.63    0.83
 -20   1  21   -0.20    0.64
 -20   1  21    0.54    0.62
 -20  -1  21    1.26    0.71
 -20   1  21    0.60    0.68
 -20  -1  21    0.78    0.68
 -20  -1  21    0.56    0.70
 -20  -1  21    0.57    0.69
 -20   1  21    0.98    0.69
 -20   2 -16    1.19    0.64
 -20   2 -14    2.25    0.71
 -20  -2 -12   -0.35    0.63
 -20   2 -12    0.06    0.65
 -20  -2 -10    0.12    0.58
 -20   2 -10    1.03    0.63
 -20  -2  -8    6.00    0.89
 -20   2  -6    2.52    0.67
 -20  -2  -6    1.29    0.65
 -20   2  -4    6.04    0.89
 -20  -2  -4    6.35    0.93
 -20   2  -2   25.74    2.28
 -20  -2  -2   24.89    2.28
 -20   2   0   11.58    1.18
 -20  -2   0    9.31    1.15
 -20  -2   2    2.99    0.73
 -20   2   2    2.42    0.63
 -20  -2   4    5.52    0.89
 -20  -2   4    5.74    0.78
 -20   2   4    5.37    0.74
 -20   2   4    5.15    0.81
 -20  -2   6    6.23    0.86
 -20   2   6    6.73    0.84
 -20  -2   6    6.60    0.92
 -20   2   6    4.82    0.75
 -20  -2   8    6.44    0.90
 -20  -2   8    6.94    0.92
 -20   2   8    6.23    0.87
 -20  -2  10    7.21    0.93
 -20  -2  10    7.83    0.99
 -20   2  10    6.13    0.92
 -20  -2  10    9.42    0.97
 -20  -2  10    6.15    0.89
 -20  -2  12    0.75    0.55
 -20   2  12    0.06    0.54
 -20  -2  12   -0.67    0.63
 -20  -2  12    0.41    0.55
 -20  -2  12   -0.35    0.58
 -20  -2  14    1.76    0.68
 -20  -2  14    2.94    0.74
 -20   2  14    1.52    0.65
 -20  -2  14    2.18    0.66
 -20  -2  14    1.91    0.74
 -20   2  16   55.98    4.78
 -20   2  16   58.07    4.82
 -20  -2  16   65.32    4.89
 -20   2  16   55.25    4.79
 -20  -2  16   62.61    4.86
 -20   2  16   54.80    4.78
 -20  -2  16   58.75    4.83
 -20  -2  16   61.71    4.84
 -20   2  18   32.81    2.90
 -20   2  18   29.76    2.84
 -20   2  18   32.71    2.86
 -20  -2  18   34.75    2.92
 -20  -2  18   33.96    2.90
 -20  -2  18   34.20    2.90
 -20  -2  18   39.41    3.00
 -20   2  18   28.90    2.83
 -20  -2  20    6.03    0.91
 -20  -2  20    5.66    0.93
 -20   2  20    5.14    0.88
 -20   2  20    4.77    0.85
 -20  -2  20    5.09    0.95
 -20  -2  20    6.31    0.93
 -20  -2  20    2.11    0.98
 -20   2  20    4.79    0.87
 -20   2  20    4.89    0.89
 -20   3 -13   26.82    2.46
 -20   3 -11   32.94    2.83
 -20  -3 -11   30.80    2.79
 -20  -3  -9   17.95    1.70
 -20   3  -9   16.45    1.71
 -20   3  -7    4.79    0.89
 -20  -3  -7    7.32    0.93
 -20  -3  -5   15.20    1.59
 -20   3  -5   16.63    1.62
 -20   3  -3    4.24    0.81
 -20  -3  -3    4.50    0.83
 -20  -3  -1    5.08    0.90
 -20   3  -1    5.15    0.85
 -20   3   1   11.23    1.23
 -20  -3   1   10.94    1.25
 -20   3   3   16.53    1.60
 -20  -3   3   15.42    1.64
 -20  -3   5    0.42    0.61
 -20   3   5    0.65    0.53
 -20  -3   5    1.78    0.61
 -20   3   7    2.78    0.66
 -20  -3   7    3.28    0.67
 -20  -3   7    1.37    0.65
 -20  -3   7    4.55    0.75
 -20  -3   7    2.86    0.74
 -20  -3   7    2.77    0.69
 -20  -3   9    0.18    0.54
 -20  -3   9   -0.06    0.64
 -20  -3   9    0.11    0.55
 -20   3   9    0.84    0.55
 -20  -3   9   -0.12    0.57
 -20  -3   9    0.86    0.59
 -20  -3  11    6.63    0.91
 -20  -3  11    6.04    0.91
 -20  -3  11    5.45    0.88
 -20   3  11    4.09    0.83
 -20  -3  11    6.41    0.89
 -20  -3  13    7.31    1.02
 -20  -3  13    8.18    1.03
 -20  -3  13    8.86    1.10
 -20   3  13    7.56    1.00
 -20  -3  13    7.34    1.02
 -20  -3  15    1.13    0.68
 -20   3  15    0.26    0.61
 -20  -3  15   -0.07    0.65
 -20  -3  15    0.75    0.64
 -20  -3  15    0.47    0.63
 -20   3  17    6.99    1.05
 -20  -3  17    6.58    1.05
 -20  -3  17    6.72    1.01
 -20  -3  17    6.27    1.01
 -20  -3  17    8.18    1.06
 -20   3  19    0.83    0.68
 -20  -3  19    1.29    0.75
 -20  -3  19    1.77    0.73
 -20   3  19    1.35    0.69
 -20   3  19    1.35    0.65
 -20   3  19    2.46    0.78
 -20  -3  19    1.92    0.75
 -20  -3  19    2.02    0.75
 -20   4 -14    2.12    0.81
 -20   4 -12    0.36    0.71
 -20  -4 -10    0.69    0.66
 -20   4 -10    0.78    0.71
 -20  -4  -8    0.70    0.67
 -20  -4  -6   11.12    1.32
 -20  -4  -4   22.08    1.99
 -20   4  -4   18.64    1.91
 -20  -4  -2    4.94    0.88
 -20   4  -2    4.31    0.82
 -20   4   0   10.73    1.26
 -20  -4   0   10.49    1.28
 -20  -4   2    0.92    0.67
 -20   4   2    0.25    0.59
 -20  -4   4   -0.07    0.67
 -20  -4   6    3.86    0.77
 -20  -4   6    3.94    0.76
 -20   4   6    4.62    0.74
 -20  -4   6    4.64    0.81
 -20  -4   6    3.14    0.73
 -20  -4   6    2.40    0.83
 -20  -4   8   16.02    1.64
 -20  -4   8   17.12    1.67
 -20  -4   8   17.49    1.68
 -20  -4   8   18.51    1.70
 -20  -4   8   16.62    1.70
 -20   4   8   15.15    1.63
 -20   4  10    5.51    0.87
 -20  -4  10    6.13    0.91
 -20  -4  10    4.80    0.90
 -20  -4  10    4.55    0.94
 -20  -4  10    5.35    0.90
 -20  -4  10    5.08    0.91
 -20  -4  12    2.93    0.74
 -20  -4  12    2.63    0.73
 -20  -4  12    2.80    0.78
 -20  -4  12    3.42    0.76
 -20   4  12    2.45    0.74
 -20   4  14    7.45    1.07
 -20  -4  14    8.27    1.12
 -20  -4  14    8.97    1.12
 -20  -4  14    8.11    1.10
 -20  -4  14    7.20    1.05
 -20   4  16   18.99    1.88
 -20  -4  16   20.51    1.93
 -20  -4  16   17.98    1.88
 -20  -4  16   20.35    1.90
 -20  -4  16   16.28    1.85
 -20  -5  -9    8.59    1.19
 -20   5  -9    9.07    1.21
 -20   5  -7    6.63    1.07
 -20  -5  -7    6.06    1.04
 -20  -5  -5   10.55    1.32
 -20   5  -5   11.59    1.36
 -20   5  -3    7.16    1.08
 -20  -5  -3    6.35    1.08
 -20  -5  -1    9.47    1.29
 -20   5  -1   12.39    1.35
 -20  -5   1    2.29    0.80
 -20   5   1    1.54    0.74
 -20  -5   3   10.50    1.30
 -20   5   5    0.70    0.61
 -20  -5   5    1.01    0.74
 -20  -5   5    0.12    0.60
 -20  -5   7    2.30    0.69
 -20  -5   7    0.33    0.61
 -20  -5   7    2.85    0.79
 -20  -5   7    0.32    0.66
 -20  -5   7    0.77    0.62
 -20   5   7   -0.24    0.62
 -20  -5   9    4.21    0.88
 -20  -5   9    3.20    0.81
 -20   5   9    4.47    0.81
 -20  -5   9    3.78    0.83
 -20  -5   9    4.16    0.93
 -20  -5   9    3.64    0.83
 -20  -5  11    1.49    0.74
 -20  -5  11    1.15    0.71
 -20  -5  11    1.71    0.67
 -20  -5  11    0.97    0.68
 -20   5  11    1.90    0.70
 -20  -5  13    4.72    0.87
 -20   5  13    2.72    0.81
 -20  -5  13    4.47    0.85
 -20  -5  13    1.84    0.76
 -20  -5  13    2.34    0.77
 -20  -6  -2    5.53    1.05
 -20  -6   0    9.86    1.31
 -20  -6   2    0.08    0.83
 -20  -6   4    1.30    0.86
 -20  -6   6    5.01    0.95
 -20   6   6    6.91    1.00
 -20  -6   6    6.78    1.11
 -20  -6   8    4.76    0.93
 -20  -6   8    4.32    0.96
 -20   6   8    5.66    0.92
 -20  -6   8    6.19    0.99
 -19   0 -15   -1.15    0.70
 -19   0 -13   -0.22    0.56
 -19   0 -11   -0.38    0.57
 -19   0  -9    0.49    0.55
 -19   0  -7    0.32    0.53
 -19   0  -5   -0.32    0.52
 -19   0  -3    0.68    0.54
 -19   0  -1    2.35    0.61
 -19   0   1    2.77    0.64
 -19   0   3    0.40    0.50
 -19   0   3   -0.04    0.47
 -19   0   5    0.62    0.45
 -19   0   5    1.31    0.55
 -19   0   7    0.47    0.50
 -19   0   7    0.19    0.47
 -19   0   9   -0.41    0.51
 -19   0  11    0.38    0.48
 -19   0  11    0.10    0.47
 -19   0  11    0.16    0.55
 -19   0  11    0.24    0.46
 -19   0  13    0.06    0.57
 -19   0  13    0.62    0.52
 -19   0  13    0.73    0.54
 -19   0  13   -0.21    0.55
 -19   0  15    0.84    0.58
 -19   0  15    0.73    0.58
 -19   0  15    1.57    0.65
 -19   0  15    0.28    0.54
 -19   0  17    0.66    0.59
 -19   0  17    1.74    0.66
 -19   0  17    1.14    0.69
 -19   0  17    0.62    0.67
 -19   0  17    0.06    0.59
 -19   0  19    0.07    0.65
 -19   0  19    0.51    0.64
 -19   0  19    0.25    0.62
 -19   0  19   -0.13    0.62
 -19   0  21    0.40    0.67
 -19   0  21    0.54    0.66
 -19   0  21    0.74    0.67
 -19   0  21    0.83    0.69
 -19   0  23    0.28    0.71
 -19   0  23    0.14    0.73
 -19   0  23    0.42    0.69
 -19   0  23    1.48    0.71
 -19  -1 -14    1.04    0.61
 -19   1 -14    1.12    0.60
 -19  -1 -12    0.55    0.56
 -19   1 -12    1.11    0.60
 -19   1 -10    0.44    0.54
 -19  -1 -10    0.16    0.56
 -19  -1  -8    1.95    0.59
 -19   1  -8    2.18    0.62
 -19  -1  -6    3.66    0.73
 -19   1  -6    3.75    0.69
 -19   1  -4    1.79    0.58
 -19  -1  -4   -0.21    0.54
 -19   1  -2    0.67    0.56
 -19  -1  -2    0.68    0.56
 -19  -1   0    1.51    0.62
 -19   1   0    4.00    0.68
 -19   1   2   -0.05    0.49
 -19  -1   2    0.76    0.52
 -19   1   4    1.36    0.50
 -19  -1   4    1.55    0.61
 -19  -1   4    2.84    0.54
 -19   1   4    1.70    0.55
 -19   1   6    1.32    0.53
 -19  -1   6    0.80    0.51
 -19  -1   6    0.54    0.55
 -19   1   6    0.60    0.47
 -19   1   8    3.07    0.67
 -19  -1   8    3.55    0.66
 -19  -1   8    4.67    0.68
 -19  -1   8    5.18    0.69
 -19  -1   8    3.77    0.69
 -19  -1   8    3.16    0.63
 -19   1  10    3.01    0.66
 -19  -1  10    3.50    0.62
 -19  -1  10    4.32    0.68
 -19  -1  10    2.92    0.62
 -19  -1  10    3.82    0.64
 -19  -1  12    3.21    0.69
 -19   1  12    2.04    0.57
 -19   1  12    3.98    0.68
 -19  -1  12    1.99    0.60
 -19   1  12    1.14    0.54
 -19  -1  12    2.29    0.62
 -19  -1  12    1.74    0.60
 -19   1  12    2.24    0.57
 -19   1  14    1.06    0.63
 -19   1  14    0.67    0.52
 -19   1  14    0.72    0.53
 -19  -1  14    1.17    0.58
 -19  -1  14    0.83    0.61
 -19   1  14    1.50    0.56
 -19  -1  14    0.95    0.58
 -19  -1  14    1.52    0.63
 -19  -1  16    1.03    0.62
 -19   1  16    1.42    0.65
 -19   1  16    1.56    0.60
 -19   1  16    1.22    0.60
 -19  -1  16    1.50    0.62
 -19   1  16    1.46    0.62
 -19  -1  16    1.74    0.67
 -19  -1  16    1.94    0.70
 -19   1  18    0.90    0.60
 -19  -1  18    1.02    0.64
 -19  -1  18    1.85    0.69
 -19   1  18    1.02    0.64
 -19   1  18    0.84    0.67
 -19  -1  18    2.25    0.69
 -19  -1  18    0.97    0.69
 -19   1  18    0.30    0.58
 -19   1  20    1.08    0.64
 -19   1  20    1.86    0.66
 -19  -1  20    1.27    0.78
 -19  -1  20    0.40    0.65
 -19  -1  20    1.42    0.74
 -19  -1  20    1.48    0.68
 -19   1  20    1.73    0.64
 -19   1  20    1.68    0.72
 -19  -1  20    0.87    0.68
 -19   1  22    1.02    0.72
 -19   1  22    0.69    0.68
 -19  -1  22    0.50    0.70
 -19  -1  22    0.63    0.69
 -19  -1  22    1.90    0.73
 -19  -1  22    0.63    0.68
 -19   1  22    1.02    0.71
 -19   1  22    0.75    0.64
 -19   2 -15    0.48    0.59
 -19  -2 -13    0.28    0.58
 -19   2 -13    1.18    0.60
 -19   2 -11   -0.12    0.54
 -19  -2 -11   -0.22    0.52
 -19  -2  -9    2.29    0.65
 -19  -2  -7    1.21    0.59
 -19   2  -7    0.84    0.60
 -19  -2  -5    1.09    0.59
 -19   2  -5    0.88    0.57
 -19   2  -3    0.70    0.58
 -19  -2  -3    0.38    0.54
 -19   2  -1    2.06    0.60
 -19  -2  -1    2.60    0.70
 -19   2   1    0.36    0.54
 -19  -2   1    2.05    0.61
 -19  -2   3    1.14    0.49
 -19  -2   3    0.69    0.57
 -19   2   3    1.20    0.48
 -19   2   3   -0.05    0.51
 -19  -2   5   10.10    1.07
 -19  -2   5    9.45    1.08
 -19   2   5    9.44    1.04
 -19   2   5    8.57    0.98
 -19  -2   7    2.23    0.59
 -19  -2   7    2.20    0.62
 -19   2   7    1.72    0.57
 -19  -2   7    2.18    0.61
 -19  -2   7    1.73    0.56
 -19  -2   7    1.65    0.59
 -19  -2   9    0.31    0.51
 -19  -2   9   -0.27    0.57
 -19  -2   9    0.31    0.54
 -19  -2   9    1.24    0.55
 -19   2   9    0.66    0.54
 -19  -2   9   -0.15    0.57
 -19  -2  11    0.35    0.59
 -19   2  11    1.31    0.58
 -19  -2  11    1.16    0.57
 -19  -2  11    0.88    0.59
 -19  -2  11    0.44    0.56
 -19  -2  13    3.64    0.72
 -19   2  13    3.53    0.75
 -19  -2  13    3.73    0.73
 -19  -2  13    3.62    0.76
 -19  -2  13    3.28    0.74
 -19   2  15    3.28    0.74
 -19  -2  15    4.04    0.79
 -19  -2  15    3.96    0.75
 -19   2  15    3.09    0.64
 -19   2  15    2.59    0.64
 -19  -2  15    3.81    0.74
 -19  -2  15    3.23    0.74
 -19   2  15    2.71    0.68
 -19  -2  17    3.52    0.80
 -19   2  17    2.78    0.75
 -19   2  17    2.81    0.72
 -19  -2  17    4.07    0.77
 -19  -2  17    4.03    0.82
 -19   2  17    3.66    0.75
 -19   2  17    2.34    0.72
 -19   2  19    1.56    0.67
 -19  -2  19    3.03    0.76
 -19  -2  19    1.02    0.74
 -19   2  19    2.69    0.75
 -19   2  19    2.61    0.71
 -19  -2  19    1.90    0.70
 -19  -2  19    3.02    0.77
 -19   2  19    2.38    0.70
 -19   2  21    0.20    0.66
 -19   2  21   -0.47    0.71
 -19   2  21    0.53    0.65
 -19  -2  21    0.77    0.68
 -19  -2  21    0.29    0.68
 -19  -2  21    0.71    0.67
 -19   2  21    0.33    0.68
 -19  -2  21    1.77    0.70
 -19   3 -14    0.32    0.61
 -19  -3 -12    0.98    0.60
 -19   3 -12   -0.32    0.67
 -19  -3 -10    0.51    0.66
 -19   3 -10   -0.06    0.58
 -19   3  -8    1.10    0.59
 -19  -3  -8    1.38    0.64
 -19   3  -6    2.33    0.70
 -19  -3  -6    1.51    0.63
 -19  -3  -4    0.70    0.63
 -19   3  -4    1.11    0.61
 -19  -3  -2    2.23    0.73
 -19   3  -2    3.14    0.67
 -19  -3   0   -0.12    0.58
 -19   3   0   -0.11    0.53
 -19   3   2    3.92    0.74
 -19  -3   2    2.92    0.77
 -19   3   4    1.14    0.52
 -19  -3   4   -0.41    0.67
 -19   3   4    0.85    0.53
 -19  -3   4   -0.05    0.52
 -19  -3   6    3.79    0.69
 -19  -3   6    4.75    0.75
 -19   3   6    2.65    0.67
 -19  -3   6    3.63    0.77
 -19  -3   6    4.97    0.73
 -19  -3   6    4.35    0.72
 -19  -3   8    2.85    0.71
 -19  -3   8    2.96    0.66
 -19   3   8    3.21    0.67
 -19  -3   8    3.38    0.66
 -19  -3   8    3.58    0.72
 -19  -3   8    3.02    0.66
 -19   3  10    1.00    0.59
 -19  -3  10    0.42    0.58
 -19  -3  10    1.82    0.61
 -19  -3  10    1.35    0.65
 -19  -3  10    1.38    0.62
 -19  -3  10    0.23    0.54
 -19  -3  12    5.88    0.88
 -19  -3  12    4.73    0.84
 -19  -3  12    6.34    0.90
 -19   3  12    4.35    0.82
 -19  -3  12    4.90    0.86
 -19  -3  14    1.25    0.69
 -19  -3  14    0.19    0.60
 -19   3  14    0.49    0.62
 -19  -3  14    0.94    0.62
 -19  -3  14    2.35    0.68
 -19  -3  16    3.93    0.82
 -19  -3  16    2.77    0.85
 -19   3  16    4.02    0.83
 -19  -3  16    3.35    0.82
 -19  -3  16    4.96    0.84
 -19   3  18    3.10    0.73
 -19  -3  18    3.59    0.81
 -19   3  18    3.35    0.75
 -19   3  18    2.52    0.75
 -19  -3  18    2.36    0.80
 -19  -3  18    3.91    0.83
 -19   3  18    2.69    0.71
 -19  -3  18    4.23    0.87
 -19  -3  20    0.85    0.72
 -19   3  20    0.63    0.68
 -19   3  20   -0.07    0.66
 -19  -3  20   -0.14    0.68
 -19   3  20    0.39    0.64
 -19  -3  20    1.28    0.73
 -19  -3  20    0.50    0.68
 -19   3  20    0.98    0.64
 -19   4 -17    1.06    0.74
 -19   4 -15    1.28    0.74
 -19   4 -13    4.06    0.84
 -19   4 -11    1.59    0.71
 -19  -4 -11    0.78    0.68
 -19  -4  -9    0.92    0.66
 -19   4  -9    0.55    0.65
 -19  -4  -7    1.93    0.72
 -19  -4  -5    0.88    0.71
 -19  -4  -3   -0.32    0.67
 -19   4  -3    0.63    0.60
 -19   4  -1    3.97    0.83
 -19  -4  -1    4.52    0.89
 -19  -4   1   -0.13    0.67
 -19   4   1   -0.30    0.61
 -19   4   3    2.06    0.65
 -19  -4   3    0.10    0.60
 -19  -4   3    0.82    0.71
 -19   4   3   -0.05    0.59
 -19  -4   5   11.26    1.35
 -19  -4   5   13.35    1.30
 -19  -4   5   12.63    1.29
 -19  -4   5   11.92    1.28
 -19  -4   5   11.16    1.24
 -19   4   5   11.00    1.23
 -19  -4   7   -0.24    0.62
 -19  -4   7    1.39    0.60
 -19  -4   7    0.63    0.57
 -19   4   7    0.93    0.56
 -19  -4   7    0.82    0.67
 -19  -4   7    0.17    0.57
 -19  -4   9    5.74    0.93
 -19  -4   9    6.43    1.01
 -19  -4   9    7.02    0.94
 -19  -4   9    5.99    0.93
 -19  -4   9    7.34    0.98
 -19   4   9    6.38    0.88
 -19  -4  11    2.97    0.73
 -19  -4  11    2.38    0.73
 -19  -4  11    3.24    0.77
 -19   4  11    2.99    0.71
 -19  -4  11    2.54    0.73
 -19   4  13    8.18    1.06
 -19  -4  13    8.36    1.08
 -19  -4  13    7.30    1.08
 -19  -4  13    7.83    1.07
 -19  -4  13    8.07    1.09
 -19  -4  15    1.45    0.73
 -19  -4  15    0.41    0.70
 -19   4  15    0.67    0.68
 -19  -4  15    0.55    0.66
 -19  -4  15    0.54    0.68
 -19  -4  17   -0.07    0.68
 -19   4  17    0.48    0.64
 -19  -4  17    0.42    0.68
 -19  -4  17   -0.57    0.65
 -19  -4  17    1.36    0.75
 -19  -4  19    0.59    0.73
 -19   4  19   -0.06    0.62
 -19   4  19    1.79    0.72
 -19  -5 -10   -0.52    0.72
 -19   5  -8   -0.07    0.71
 -19  -5  -8    0.73    0.70
 -19   5  -6    4.86    0.90
 -19  -5  -6    3.98    0.88
 -19  -5  -4    2.24    0.84
 -19   5  -4    2.28    0.80
 -19  -5  -2    2.83    0.79
 -19   5  -2    3.43    0.85
 -19   5   0    0.89    0.72
 -19  -5   0    1.46    0.79
 -19  -5   2   -1.05    0.70
 -19   5   2    0.74    0.65
 -19  -5   4    3.28    0.85
 -19  -5   4    4.04    0.78
 -19   5   4    3.37    0.71
 -19   5   6    0.87    0.58
 -19  -5   6    0.61    0.60
 -19  -5   6    1.73    0.81
 -19  -5   8    1.98    0.71
 -19  -5   8    0.57    0.60
 -19  -5   8    2.34    0.82
 -19  -5   8    2.42    0.73
 -19  -5   8    3.86    0.75
 -19   5   8    1.26    0.66
 -19  -5  10    0.33    0.65
 -19   5  10   -0.50    0.63
 -19  -5  10   -0.74    0.68
 -19  -5  10    0.33    0.61
 -19  -5  10    0.34    0.75
 -19  -5  10    0.86    0.62
 -19  -5  12    1.02    0.70
 -19  -5  12    1.87    0.75
 -19  -5  12    2.06    0.71
 -19   5  12    2.29    0.74
 -19  -5  12    2.98    0.76
 -19  -5  14    0.71    0.65
 -19  -5  14    0.35    0.69
 -19   5  14    1.09    0.67
 -19  -5  14    0.42    0.72
 -19  -5  14    1.33    0.72
 -19  -6  -7    0.78    0.77
 -19  -6  -5   -0.07    0.80
 -19  -6  -3    0.52    0.80
 -19  -6  -1    0.83    0.81
 -19  -6   1    1.13    0.80
 -19  -6   3    0.97    0.76
 -19   6   5   12.42    1.27
 -19  -6   5    8.60    1.21
 -19  -6   5   10.30    1.33
 -19  -6   7    1.39    0.69
 -19  -6   7    1.69    0.83
 -19   6   7    1.45    0.69
 -19  -6   9    5.95    1.00
 -19  -6   9    7.40    1.05
 -19  -6   9    4.38    0.97
 -19  -6   9    5.18    0.93
 -19  -6   9    4.77    0.96
 -19   6   9    7.00    0.95
 -19  -6  11    0.72    0.75
 -18   0 -14    2.02    0.64
 -18   0 -12    4.84    0.78
 -18   0 -10    6.08    0.85
 -18   0  -8   22.68    2.05
 -18   0  -6    0.55    0.50
 -18   0  -4    0.30    0.52
 -18   0  -2  133.69   10.46
 -18   0   0   30.59    2.61
 -18   0   2    3.61    0.63
 -18   0   2    2.60    0.51
 -18   0   4   74.13    6.03
 -18   0   4   78.84    6.07
 -18   0   6  250.07   19.18
 -18   0   6  245.80   19.17
 -18   0   8  127.34    9.99
 -18   0   8  135.67   10.03
 -18   0   8  130.80   10.03
 -18   0   8  123.30    9.99
 -18   0   8  124.93    9.99
 -18   0  10   18.03    1.64
 -18   0  10   20.23    1.71
 -18   0  10   17.01    1.63
 -18   0  10   17.36    1.63
 -18   0  12    9.13    1.08
 -18   0  12    9.49    1.09
 -18   0  12   11.65    1.13
 -18   0  12   12.60    1.21
 -18   0  14    3.10    0.64
 -18   0  14    1.77    0.58
 -18   0  14    1.99    0.59
 -18   0  14    2.37    0.67
 -18   0  16    1.97    0.66
 -18   0  16    3.52    0.73
 -18   0  16    1.82    0.62
 -18   0  16    2.13    0.72
 -18   0  16    2.03    0.66
 -18   0  18    8.40    1.12
 -18   0  18    9.42    1.17
 -18   0  18   10.65    1.15
 -18   0  18    9.74    1.14
 -18   0  20   15.54    1.57
 -18   0  20   14.97    1.53
 -18   0  20   14.02    1.50
 -18   0  20   14.03    1.51
 -18   0  22    0.13    0.65
 -18   0  22    0.40    0.64
 -18   0  22    0.07    0.60
 -18   0  22    0.07    0.65
 -18   0  24   -0.43    0.70
 -18   0  24    0.21    0.66
 -18   0  24    0.49    0.66
 -18   0  24    0.42    0.67
 -18   1 -13    1.22    0.60
 -18  -1 -13    1.86    0.57
 -18   1 -11   14.40    1.59
 -18  -1 -11   18.94    1.61
 -18   1  -9   -0.78    0.56
 -18  -1  -9    0.31    0.52
 -18  -1  -7    0.56    0.56
 -18   1  -7    0.31    0.52
 -18  -1  -5    3.48    0.66
 -18   1  -5    3.45    0.68
 -18   1  -3    3.05    0.64
 -18  -1  -3    2.75    0.64
 -18  -1  -1    5.44    0.82
 -18   1  -1    5.92    0.80
 -18  -1   1    6.39    0.83
 -18   1   1    6.71    0.84
 -18  -1   3   29.14    2.50
 -18   1   3   29.27    2.45
 -18  -1   3   30.26    2.48
 -18   1   3   28.51    2.50
 -18  -1   5   74.10    5.76
 -18  -1   5   74.34    5.73
 -18   1   5   68.05    5.72
 -18   1   5   72.37    5.75
 -18  -1   7   47.96    3.77
 -18   1   7   45.66    3.75
 -18  -1   7   48.34    3.74
 -18   1   7   39.14    3.73
 -18  -1   7   45.93    3.77
 -18  -1   7   48.06    3.74
 -18  -1   7   46.84    3.74
 -18  -1   9   26.60    2.25
 -18  -1   9   25.98    2.28
 -18   1   9   26.37    2.28
 -18  -1   9   25.02    2.25
 -18  -1   9   26.91    2.25
 -18  -1   9   25.58    2.24
 -18   1  11    0.36    0.46
 -18  -1  11    0.39    0.48
 -18   1  11    0.10    0.51
 -18   1  11    0.93    0.49
 -18   1  11    0.31    0.47
 -18  -1  11    0.94    0.52
 -18  -1  11    1.28    0.54
 -18  -1  11    1.00    0.54
 -18   1  13    1.59    0.55
 -18   1  13    0.44    0.48
 -18  -1  13    1.42    0.56
 -18  -1  13    0.79    0.56
 -18   1  13    0.89    0.57
 -18   1  13    1.06    0.52
 -18  -1  13    1.06    0.59
 -18  -1  13    1.84    0.58
 -18  -1  15   39.73    3.37
 -18   1  15   39.25    3.34
 -18   1  15   39.81    3.35
 -18   1  15   42.53    3.40
 -18  -1  15   39.47    3.37
 -18  -1  15   42.40    3.40
 -18   1  15   36.06    3.32
 -18  -1  15   43.88    3.44
 -18  -1  17   48.56    4.59
 -18   1  17   52.25    4.52
 -18  -1  17   58.37    4.57
 -18   1  17   54.34    4.54
 -18   1  17   54.82    4.54
 -18  -1  17   61.75    4.58
 -18  -1  17   55.71    4.59
 -18   1  17   56.25    4.58
 -18  -1  17   58.06    4.57
 -18   1  19    3.16    0.74
 -18   1  19    2.07    0.70
 -18  -1  19    4.13    0.80
 -18   1  19    3.50    0.80
 -18  -1  19    2.49    0.83
 -18  -1  19    3.90    0.78
 -18   1  19    4.06    0.76
 -18  -1  19    2.82    0.73
 -18  -1  19    3.21    0.79
 -18   1  21   10.58    1.13
 -18   1  21    7.40    1.04
 -18  -1  21    8.13    1.10
 -18   1  21    7.34    1.16
 -18  -1  21    7.38    1.08
 -18  -1  21    8.59    1.12
 -18   1  21    7.04    1.04
 -18   1  21    8.27    1.07
 -18  -1  21    9.42    1.13
 -18   1  23    1.52    0.71
 -18  -1  23    1.21    0.73
 -18  -1  23    0.89    0.68
 -18   1  23    0.96    0.78
 -18   1  23    1.94    0.68
 -18   1  23    1.45    0.69
 -18  -1  23    0.07    0.69
 -18  -1  23    1.13    0.68
 -18   1  23    0.41    0.68
 -18  -1  25    5.99    0.99
 -18   1  25    4.61    0.96
 -18   1  25    6.17    0.98
 -18   2 -16    2.70    0.68
 -18   2 -14    8.90    1.08
 -18   2 -12    4.20    0.73
 -18  -2 -12    2.95    0.71
 -18  -2 -10    0.53    0.59
 -18   2 -10    2.15    0.60
 -18  -2  -8   17.34    1.66
 -18   2  -6    4.43    0.70
 -18  -2  -6    3.42    0.71
 -18   2  -4   10.92    1.12
 -18  -2  -4    8.89    1.10
 -18   2  -2   16.24    1.51
 -18  -2  -2   14.69    1.54
 -18  -2   0   67.14    5.22
 -18   2   0   62.12    5.19
 -18  -2   2    9.21    0.90
 -18  -2   2    7.33    0.95
 -18   2   2    6.22    0.81
 -18   2   2    7.21    0.92
 -18   2   4   22.61    2.02
 -18   2   4   21.24    1.95
 -18  -2   4   22.96    2.05
 -18  -2   4   24.09    2.01
 -18  -2   6  164.59   12.08
 -18  -2   6  163.95   12.05
 -18   2   6  147.34   12.03
 -18   2   6  130.27   12.00
 -18  -2   6  157.74   12.04
 -18  -2   6  158.37   12.04
 -18  -2   6  168.12   12.09
 -18  -2   8  117.83    8.81
 -18   2   8   91.26    8.75
 -18  -2   8  106.40    8.81
 -18  -2   8  120.25    8.83
 -18  -2   8  118.32    8.81
 -18  -2   8  124.16    8.82
 -18  -2  10   12.78    1.20
 -18  -2  10   10.39    1.16
 -18  -2  10   11.55    1.18
 -18  -2  10    9.71    1.19
 -18   2  10    9.75    1.15
 -18  -2  10   12.98    1.22
 -18  -2  12   15.15    1.40
 -18   2  12   14.13    1.35
 -18  -2  12   14.99    1.40
 -18  -2  12   15.48    1.40
 -18   2  12   10.32    1.25
 -18   2  12   11.29    1.27
 -18   2  12   11.13    1.26
 -18  -2  12   16.02    1.39
 -18   2  14    6.06    0.80
 -18  -2  14    4.96    0.81
 -18   2  14    3.59    0.73
 -18  -2  14    5.44    0.84
 -18  -2  14    6.51    0.92
 -18   2  14    5.09    0.83
 -18   2  14    5.50    0.80
 -18  -2  14    6.18    0.85
 -18  -2  16    8.07    1.07
 -18   2  16   10.67    1.04
 -18   2  16    6.91    0.97
 -18   2  16    6.67    1.01
 -18  -2  16    7.57    1.04
 -18  -2  16    7.43    1.08
 -18  -2  16    9.17    1.07
 -18   2  16    7.86    0.97
 -18  -2  18    1.41    0.64
 -18   2  18   -0.31    0.65
 -18   2  18    0.48    0.59
 -18  -2  18    0.52    0.61
 -18   2  18    1.12    0.63
 -18  -2  18    0.13    0.59
 -18   2  18    0.60    0.58
 -18  -2  18    0.84    0.66
 -18   2  20    4.67    0.82
 -18   2  20    4.52    0.84
 -18  -2  20    3.43    0.96
 -18  -2  20    4.65    0.86
 -18  -2  20    6.28    0.94
 -18  -2  20    4.27    0.86
 -18  -2  20    5.01    0.90
 -18   2  20    5.52    0.85
 -18   2  20    4.92    0.86
 -18  -2  22   -0.14    0.69
 -18   2  22    0.27    0.63
 -18   2  22    1.22    0.67
 -18  -2  22    1.10    0.85
 -18  -2  22    1.13    0.68
 -18  -2  22    0.43    0.70
 -18   2  22    0.40    0.64
 -18  -2  22    0.55    0.72
 -18   2  22    2.07    0.71
 -18  -2  24    0.63    0.68
 -18   2  24    1.43    0.71
 -18   3 -13    2.89    0.69
 -18  -3 -11    1.24    0.62
 -18   3 -11    1.56    0.63
 -18  -3  -9    1.42    0.64
 -18   3  -9    1.35    0.60
 -18   3  -7    2.19    0.61
 -18  -3  -7    1.55    0.62
 -18  -3  -5    4.53    0.78
 -18   3  -5    2.88    0.71
 -18  -3  -3    1.90    0.62
 -18   3  -3    1.10    0.57
 -18  -3  -1    9.94    1.16
 -18   3  -1    9.82    1.13
 -18  -3   1    2.63    0.69
 -18   3   1    3.35    0.65
 -18  -3   3   10.33    1.08
 -18  -3   3    9.86    1.07
 -18   3   3    7.99    1.02
 -18  -3   3    9.34    1.02
 -18  -3   3    9.70    1.05
 -18  -3   3    9.88    1.14
 -18   3   3    8.26    0.98
 -18   3   5   41.34    3.90
 -18  -3   5   54.61    3.98
 -18  -3   5   47.37    3.95
 -18  -3   5   51.87    3.96
 -18  -3   5   46.39    3.99
 -18   3   5   44.27    3.93
 -18  -3   5   53.63    3.97
 -18   3   7   12.34    1.43
 -18  -3   7   13.24    1.51
 -18  -3   7   16.11    1.48
 -18  -3   7   17.02    1.49
 -18  -3   7   17.63    1.51
 -18  -3   7   14.42    1.46
 -18   3   9   11.75    1.42
 -18  -3   9   15.13    1.49
 -18  -3   9   15.77    1.49
 -18  -3   9   17.32    1.52
 -18  -3   9   17.59    1.52
 -18  -3   9   13.35    1.49
 -18  -3  11    6.26    0.88
 -18  -3  11    5.46    0.87
 -18  -3  11    7.32    0.91
 -18  -3  11    5.28    0.87
 -18   3  11    4.91    0.81
 -18   3  13    1.15    0.57
 -18  -3  13    2.73    0.68
 -18  -3  13    1.77    0.65
 -18  -3  13    0.72    0.64
 -18  -3  13    1.54    0.67
 -18  -3  15   30.61    2.55
 -18   3  15   26.59    2.43
 -18  -3  15   31.82    2.52
 -18   3  15   25.95    2.43
 -18   3  15   24.50    2.45
 -18  -3  15   29.25    2.52
 -18   3  15   28.13    2.44
 -18  -3  15   28.52    2.51
 -18   3  17   30.08    2.63
 -18   3  17   30.85    2.63
 -18  -3  17   30.33    2.69
 -18   3  17   26.93    2.60
 -18   3  17   30.21    2.67
 -18  -3  17   31.45    2.70
 -18  -3  17   30.81    2.71
 -18  -3  17   30.20    2.69
 -18  -3  19    0.41    0.72
 -18   3  19    1.53    0.71
 -18   3  19    0.75    0.65
 -18  -3  19    0.89    0.70
 -18  -3  19    1.04    0.69
 -18   3  19    0.75    0.65
 -18  -3  19   -0.28    0.68
 -18   3  19    0.44    0.64
 -18  -3  21    4.55    0.89
 -18   3  21    3.87    0.80
 -18  -3  21    4.84    0.88
 -18  -3  21    3.01    0.82
 -18  -3  21    4.31    0.87
 -18   3  21    3.23    0.79
 -18   3  21    3.27    0.80
 -18   3  21    4.13    0.82
 -18  -4 -18   13.57    1.54
 -18  -4 -16    3.59    0.90
 -18   4 -16    5.02    0.90
 -18   4 -14    1.16    0.70
 -18   4 -12    8.01    1.09
 -18  -4 -10    0.17    0.58
 -18   4 -10    1.19    0.70
 -18   4  -8    4.50    0.86
 -18  -4  -8    3.45    0.80
 -18  -4  -6   12.25    1.37
 -18  -4  -4    5.53    0.88
 -18  -4  -2    6.22    0.93
 -18  -4   0    6.29    0.99
 -18   4   0    7.22    0.95
 -18   4   2    1.79    0.59
 -18  -4   2    2.93    0.64
 -18   4   2    3.94    0.70
 -18  -4   2    3.09    0.77
 -18   4   4   12.74    1.42
 -18  -4   4   16.18    1.59
 -18  -4   4   17.01    1.50
 -18  -4   6   48.69    3.95
 -18   4   6   41.32    3.89
 -18  -4   6   47.61    3.99
 -18  -4   6   45.85    3.92
 -18  -4   6   55.48    3.99
 -18  -4   6   49.12    3.95
 -18  -4   8   31.86    3.02
 -18   4   8   31.17    3.00
 -18  -4   8   39.99    3.07
 -18  -4   8   36.29    3.08
 -18  -4   8   38.05    3.08
 -18  -4   8   37.90    3.08
 -18  -4  10    1.20    0.60
 -18  -4  10    0.30    0.56
 -18   4  10    0.29    0.57
 -18  -4  10    1.33    0.62
 -18  -4  10    1.47    0.60
 -18  -4  10    0.30    0.68
 -18   4  12    4.30    0.82
 -18  -4  12    4.86    0.84
 -18  -4  12    5.50    0.87
 -18  -4  12    4.19    0.82
 -18  -4  12    4.87    0.84
 -18  -4  14    7.62    1.03
 -18  -4  14    6.69    1.01
 -18  -4  14    7.43    1.03
 -18  -4  14    7.30    1.02
 -18   4  14    6.21    1.00
 -18  -4  16    0.47    0.63
 -18   4  16    0.66    0.66
 -18  -4  16    0.61    0.66
 -18  -4  16    2.00    0.74
 -18  -4  16    0.34    0.66
 -18  -4  18    0.14    0.64
 -18  -4  18   -0.07    0.70
 -18   4  18    0.21    0.64
 -18  -4  18    0.14    0.66
 -18  -4  18    0.35    0.63
 -18   4  18    0.06    0.61
 -18   4  18   -0.06    0.60
 -18   4  18   -0.61    0.63
 -18   4  20    1.63    0.68
 -18   4  20    2.53    0.72
 -18  -4  20    2.32    0.80
 -18  -4  20    2.78    0.82
 -18   4  20    2.34    0.80
 -18  -4  20    2.21    0.80
 -18  -4  20    2.98    0.80
 -18   4  20    2.34    0.72
 -18  -5  -9   -0.06    0.70
 -18   5  -7    3.47    0.86
 -18  -5  -7    2.72    0.76
 -18  -5  -5    3.53    0.85
 -18   5  -5    3.06    0.83
 -18   5  -3   13.12    1.45
 -18  -5  -3   11.62    1.39
 -18   5  -1    5.62    0.91
 -18  -5  -1    4.69    0.94
 -18  -5   1    1.63    0.79
 -18   5   1    1.63    0.69
 -18   5   3   14.31    1.36
 -18  -5   3   10.83    1.23
 -18   5   3   10.59    1.22
 -18  -5   3   11.38    1.34
 -18  -5   5   10.76    1.32
 -18   5   5    9.39    1.15
 -18  -5   5   10.65    1.19
 -18  -5   7   10.81    1.18
 -18   5   7   10.42    1.16
 -18  -5   7    8.91    1.23
 -18  -5   9    4.00    0.86
 -18  -5   9    3.09    0.73
 -18  -5   9    3.69    0.77
 -18   5   9    2.82    0.70
 -18  -5   9    3.14    0.77
 -18  -5   9    4.12    0.83
 -18  -5  11    1.26    0.64
 -18  -5  11    1.30    0.68
 -18  -5  11    1.81    0.68
 -18   5  11    1.62    0.66
 -18  -5  11    0.88    0.63
 -18  -5  11    2.10    0.67
 -18  -5  13    0.94    0.65
 -18   5  13    1.11    0.62
 -18  -5  13    0.83    0.73
 -18  -5  13    1.16    0.70
 -18  -5  13   -0.20    0.66
 -18   5  15   12.68    1.44
 -18  -5  15   13.45    1.44
 -18  -5  15   14.62    1.46
 -18  -5  15   10.99    1.43
 -18  -5  15   13.01    1.46
 -18  -5  17    8.76    1.14
 -18   5  17    7.53    1.11
 -18  -5  17    9.15    1.19
 -18  -5  17    8.42    1.16
 -18  -5  17    8.83    1.21
 -18  -6  -8    1.64    0.82
 -18  -6  -6    1.77    0.79
 -18  -6  -4    3.62    0.91
 -18  -6  -2    2.77    0.84
 -18  -6   0    0.29    0.76
 -18  -6   2    0.51    0.71
 -18   6   4    5.90    0.91
 -18  -6   4    5.48    0.92
 -18  -6   4    7.53    1.09
 -18  -6   6   11.11    1.45
 -18   6   6   12.70    1.35
 -18  -6   6   11.48    1.35
 -18  -6   8    8.35    1.13
 -18   6   8    9.35    1.15
 -18  -6  10   -0.07    0.69
 -18  -6  10    0.76    0.67
 -18   6  10   -0.34    0.65
 -18  -6  10    0.28    0.68
 -18  -6  10    0.14    0.64
 -18  -6  12    1.56    0.78
 -18  -6  12    2.68    0.76
 -18  -6  12    2.61    0.77
 -18   6  12    1.05    0.70
 -18  -6  12    1.32    0.70
 -18   7  -1    2.62    0.81
 -18  -7   5    6.04    0.99
 -17   0 -15    0.20    0.53
 -17   0 -13    1.02    0.55
 -17   0 -11    0.19    0.49
 -17   0  -9   -0.14    0.49
 -17   0  -7   -0.05    0.48
 -17   0  -5   -0.42    0.48
 -17   0  -3    0.46    0.49
 -17   0  -1    1.44    0.53
 -17   0   1    1.57    0.43
 -17   0   1    1.68    0.50
 -17   0   3    1.72    0.45
 -17   0   3    1.82    0.51
 -17   0   5    1.22    0.47
 -17   0   5    0.36    0.45
 -17   0   7   -0.41    0.45
 -17   0   7    0.29    0.40
 -17   0   7    0.22    0.45
 -17   0   7   -0.33    0.44
 -17   0   7   -0.04    0.39
 -17   0   9    0.33    0.41
 -17   0   9    1.34    0.48
 -17   0   9    0.12    0.44
 -17   0   9    1.06    0.44
 -17   0  11    2.15    0.56
 -17   0  11    3.21    0.62
 -17   0  11    2.72    0.58
 -17   0  11    2.83    0.59
 -17   0  13    1.25    0.63
 -17   0  13    1.41    0.57
 -17   0  13    1.23    0.52
 -17   0  13    0.83    0.52
 -17   0  13    1.07    0.54
 -17   0  15    0.16    0.50
 -17   0  15   -0.11    0.51
 -17   0  15   -0.06    0.56
 -17   0  15    0.11    0.48
 -17   0  17    0.23    0.56
 -17   0  17    0.11    0.53
 -17   0  17   -0.23    0.52
 -17   0  17    0.59    0.71
 -17   0  17    0.29    0.57
 -17   0  19    0.24    0.58
 -17   0  19    0.18    0.62
 -17   0  19   -0.18    0.60
 -17   0  19    0.43    0.60
 -17   0  21    0.90    0.64
 -17   0  21    0.90    0.62
 -17   0  21    0.39    0.64
 -17   0  21   -0.06    0.60
 -17   0  23    0.27    0.67
 -17   0  23   -0.07    0.59
 -17   0  23   -0.14    0.63
 -17   0  23   -0.07    0.59
 -17   0  25   -0.28    0.73
 -17   0  25    0.42    0.64
 -17   0  25    0.14    0.66
 -17   0  25    0.21    0.66
 -17  -1 -14    0.54    0.53
 -17   1 -14    1.01    0.50
 -17  -1 -12    2.14    0.61
 -17   1 -12    1.95    0.59
 -17   1 -10    1.63    0.57
 -17  -1 -10    0.73    0.51
 -17   1  -8    0.29    0.44
 -17  -1  -8    0.29    0.50
 -17   1  -6    6.22    0.83
 -17  -1  -6    7.43    0.90
 -17   1  -4    7.22    0.88
 -17  -1  -4    7.31    0.89
 -17   1  -2   14.40    1.37
 -17  -1  -2   13.50    1.37
 -17   1   0   13.15    1.24
 -17  -1   0   11.32    1.20
 -17  -1   2    5.97    0.78
 -17  -1   2    4.93    0.67
 -17   1   2    5.28    0.66
 -17   1   2    5.59    0.73
 -17   1   4    2.40    0.53
 -17  -1   4    2.77    0.62
 -17   1   4    2.60    0.55
 -17  -1   4    2.64    0.54
 -17   1   6    3.39    0.58
 -17  -1   6    3.51    0.57
 -17   1   6    2.85    0.59
 -17  -1   6    2.90    0.63
 -17  -1   6    2.85    0.60
 -17  -1   6    3.60    0.57
 -17  -1   6    3.35    0.57
 -17   1   8    0.55    0.43
 -17  -1   8    1.06    0.48
 -17   1   8    2.43    0.53
 -17  -1   8    1.84    0.50
 -17  -1   8    1.40    0.52
 -17  -1   8    1.06    0.51
 -17  -1   8    2.15    0.51
 -17   1   8    1.29    0.42
 -17   1   8    0.74    0.42
 -17   1   8    1.68    0.50
 -17  -1  10    1.60    0.53
 -17   1  10    1.76    0.50
 -17  -1  10    2.12    0.55
 -17  -1  10    1.48    0.51
 -17   1  10    3.08    0.62
 -17   1  10    1.18    0.49
 -17   1  10    2.63    0.52
 -17  -1  10    2.03    0.54
 -17  -1  12    1.43    0.51
 -17   1  12    0.94    0.49
 -17   1  12    1.44    0.53
 -17   1  12    1.38    0.54
 -17  -1  12    1.43    0.51
 -17  -1  12    2.24    0.58
 -17   1  12    0.95    0.49
 -17  -1  12    1.59    0.53
 -17  -1  14    0.16    0.54
 -17   1  14    0.83    0.53
 -17  -1  14    0.27    0.49
 -17   1  14    0.55    0.51
 -17  -1  14    0.16    0.55
 -17   1  14    0.25    0.52
 -17   1  14    0.69    0.53
 -17  -1  14    0.16    0.51
 -17  -1  16    2.50    0.63
 -17   1  16    1.60    0.62
 -17   1  16    2.50    0.62
 -17  -1  16    3.44    0.67
 -17  -1  16    2.78    0.66
 -17   1  16    2.36    0.68
 -17  -1  16    1.38    0.66
 -17   1  16    2.12    0.64
 -17   1  18    0.97    0.62
 -17  -1  18    2.15    0.64
 -17  -1  18    1.57    0.64
 -17   1  18    3.10    0.65
 -17  -1  18    1.03    0.57
 -17   1  18    0.24    0.63
 -17   1  18    1.60    0.60
 -17  -1  18    1.57    0.61
 -17   1  20    0.80    0.64
 -17   1  20    0.55    0.58
 -17  -1  20    0.71    0.59
 -17  -1  20   -0.13    0.61
 -17   1  20   -0.06    0.63
 -17   1  20    0.13    0.58
 -17  -1  20   -0.50    0.64
 -17  -1  20    0.15    0.72
 -17  -1  20   -0.45    0.61
 -17  -1  22    0.20    0.64
 -17   1  22    0.26    0.62
 -17   1  22    0.26    0.61
 -17   1  22    0.07    0.73
 -17  -1  22    0.20    0.68
 -17  -1  22    0.82    0.69
 -17   1  22   -0.20    0.63
 -17  -1  22    0.20    0.61
 -17   1  22   -0.26    0.62
 -17   1  24    0.07    0.73
 -17   1  24   -0.77    0.70
 -17   1  24    0.42    0.63
 -17  -1  24   -0.50    0.68
 -17  -1  24    0.78    0.69
 -17   1  24   -0.40    0.68
 -17  -1  24   -0.27    0.63
 -17  -1  24    0.50    0.70
 -17   1  24   -0.07    0.65
 -17   2 -15    0.76    0.54
 -17   2 -13    2.15    0.62
 -17  -2 -13    1.89    0.59
 -17  -2 -11    1.25    0.58
 -17   2 -11    0.63    0.53
 -17  -2  -9    2.02    0.60
 -17   2  -7    4.13    0.74
 -17  -2  -7    5.04    0.73
 -17  -2  -5    3.92    0.68
 -17   2  -5    3.15    0.65
 -17  -2  -3    9.27    1.04
 -17   2  -3    8.60    0.99
 -17  -2  -1    0.29    0.53
 -17   2  -1    1.36    0.51
 -17   2   1    0.10    0.38
 -17  -2   1    0.58    0.44
 -17  -2   1   -0.34    0.54
 -17   2   1    0.09    0.48
 -17  -2   3   14.21    1.23
 -17   2   3   10.18    1.17
 -17  -2   3   14.83    1.30
 -17  -2   3   12.48    1.20
 -17   2   3   11.97    1.24
 -17  -2   3   13.26    1.22
 -17  -2   3   11.64    1.22
 -17  -2   5    2.86    0.59
 -17   2   5    2.20    0.53
 -17   2   5    1.98    0.55
 -17  -2   5    3.35    0.65
 -17  -2   5    2.87    0.56
 -17  -2   5    2.60    0.58
 -17  -2   5    2.97    0.55
 -17  -2   7    0.67    0.49
 -17  -2   7    0.76    0.52
 -17  -2   7    0.40    0.52
 -17  -2   7    0.64    0.52
 -17   2   7    0.83    0.52
 -17  -2   7    0.50    0.50
 -17   2   7    0.83    0.48
 -17  -2   9    9.23    0.95
 -17  -2   9    8.73    0.97
 -17  -2   9    8.92    0.94
 -17   2   9    7.39    0.92
 -17  -2   9    5.41    0.92
 -17  -2   9    7.84    0.93
 -17   2  11    2.44    0.55
 -17   2  11    2.67    0.65
 -17  -2  11    2.80    0.65
 -17   2  11    2.89    0.56
 -17   2  11    3.24    0.58
 -17  -2  11    3.53    0.67
 -17  -2  11    3.07    0.63
 -17  -2  11    3.69    0.66
 -17  -2  13    8.96    1.06
 -17   2  13   10.05    1.09
 -17   2  13    8.11    1.01
 -17  -2  13   12.00    1.13
 -17   2  13    8.55    1.01
 -17  -2  13    8.66    1.04
 -17  -2  13    9.80    1.07
 -17   2  13    8.15    1.01
 -17  -2  15    9.05    1.08
 -17  -2  15    8.12    1.03
 -17  -2  15    8.45    1.03
 -17  -2  15    8.92    1.04
 -17   2  15    8.61    0.99
 -17   2  15    7.56    1.02
 -17   2  15    8.66    1.01
 -17   2  15    8.00    1.00
 -17   2  17    7.30    0.93
 -17  -2  17    5.83    0.94
 -17   2  17    6.29    0.91
 -17  -2  17    7.20    0.97
 -17   2  17    6.37    0.91
 -17  -2  17    6.29    0.94
 -17  -2  17    6.42    0.94
 -17   2  17    8.30    0.99
 -17   2  19    1.90    0.66
 -17   2  19    0.78    0.61
 -17  -2  19    1.60    0.68
 -17  -2  19    0.77    0.63
 -17  -2  19    1.87    0.68
 -17  -2  19    1.89    0.73
 -17   2  19    1.20    0.63
 -17   2  19    1.51    0.64
 -17  -2  21    1.05    0.69
 -17  -2  21    0.82    0.66
 -17  -2  21    1.42    0.70
 -17  -2  21    1.76    0.67
 -17   2  21    1.29    0.65
 -17   2  21    1.22    0.69
 -17   2  21    1.40    0.64
 -17   2  21    1.67    0.64
 -17  -2  23    1.13    0.66
 -17   2  23   -0.07    0.65
 -17   2  23   -0.27    0.70
 -17   2  23   -0.14    0.66
 -17   2  23    0.61    0.67
 -17  -2  23    0.21    0.63
 -17  -2  23    1.07    0.69
 -17  -2  23   -0.17    0.83
 -17  -2  23    0.47    0.64
 -17  -2  25    0.48    0.69
 -17   2  25    0.81    0.69
 -17  -3 -16    2.59    0.75
 -17   3 -16    4.22    0.79
 -17  -3 -14    2.29    0.71
 -17  -3 -12    2.25    0.61
 -17   3 -12    2.28    0.65
 -17  -3 -12    1.60    0.65
 -17  -3 -10    1.24    0.55
 -17   3 -10    1.77    0.63
 -17  -3  -8    1.88    0.60
 -17   3  -8    1.00    0.54
 -17   3  -6    6.30    0.88
 -17  -3  -6    5.47    0.88
 -17  -3  -4    2.35    0.65
 -17   3  -4    1.59    0.59
 -17  -3  -2    1.34    0.64
 -17   3  -2    0.77    0.57
 -17  -3   0    2.94    0.67
 -17   3   0    3.31    0.67
 -17  -3   2    1.97    0.61
 -17  -3   2    2.08    0.53
 -17   3   2    1.56    0.56
 -17   3   2    1.22    0.48
 -17  -3   4    7.09    0.81
 -17  -3   4    5.20    0.77
 -17   3   4    5.15    0.74
 -17  -3   4    4.65    0.76
 -17   3   4    5.88    0.78
 -17  -3   4    5.34    0.78
 -17  -3   4    5.78    0.86
 -17  -3   6    9.23    1.07
 -17  -3   6   11.55    1.11
 -17   3   6    8.54    1.04
 -17  -3   6   12.25    1.13
 -17   3   6    8.94    1.04
 -17  -3   6   10.26    1.10
 -17  -3   6    8.19    1.10
 -17  -3   8    0.84    0.58
 -17  -3   8    0.66    0.53
 -17  -3   8    0.52    0.49
 -17  -3   8    1.29    0.53
 -17  -3   8    1.11    0.58
 -17   3   8    0.44    0.50
 -17  -3  10    1.59    0.60
 -17   3  10    0.56    0.47
 -17  -3  10    0.98    0.60
 -17  -3  10    0.81    0.56
 -17  -3  10    0.60    0.55
 -17  -3  10    1.14    0.62
 -17   3  12   18.08    1.87
 -17  -3  12   25.16    2.00
 -17  -3  12   25.31    2.00
 -17   3  12   18.29    1.87
 -17  -3  12   22.74    1.97
 -17  -3  12   24.31    2.02
 -17   3  12   19.67    1.87
 -17   3  12   21.20    1.94
 -17  -3  14   11.09    1.15
 -17  -3  14   10.80    1.14
 -17   3  14    8.61    1.03
 -17  -3  14   11.50    1.16
 -17   3  14    7.93    1.01
 -17   3  14    7.03    0.98
 -17  -3  14    9.66    1.12
 -17   3  14    7.22    1.04
 -17   3  16    1.53    0.59
 -17   3  16    1.37    0.61
 -17   3  16    0.99    0.60
 -17   3  16    1.19    0.62
 -17  -3  16    1.60    0.69
 -17  -3  16    1.09    0.67
 -17  -3  16    1.72    0.69
 -17  -3  16    1.39    0.67
 -17  -3  18   10.74    1.22
 -17   3  18    7.56    1.08
 -17  -3  18    9.96    1.16
 -17   3  18    7.30    1.08
 -17  -3  18   10.64    1.17
 -17   3  18    8.85    1.15
 -17  -3  18   10.59    1.19
 -17   3  18    8.53    1.10
 -17  -3  20    0.55    0.65
 -17   3  20   -0.32    0.59
 -17   3  20   -0.51    0.66
 -17   3  20   -0.20    0.62
 -17  -3  20   -0.20    0.63
 -17  -3  20   -0.07    0.65
 -17   3  20    0.13    0.61
 -17  -3  20   -0.83    0.66
 -17  -3  22    1.49    0.76
 -17  -3  22   -0.71    0.69
 -17   3  22    0.14    0.67
 -17  -3  22    1.10    0.64
 -17   3  22    0.27    0.68
 -17  -3  22    0.69    0.85
 -17   3  22    1.42    0.72
 -17   3  22    1.42    0.71
 -17  -3  22    1.50    0.72
 -17   3  24    0.14    0.64
 -17  -3  24   -0.49    0.63
 -17  -4 -19    0.47    0.78
 -17  -4 -17    4.15    0.92
 -17   4 -15    1.33    0.73
 -17  -4 -15    0.72    0.76
 -17   4 -13    1.05    0.69
 -17  -4 -13    1.91    0.73
 -17  -4 -11    2.32    0.65
 -17   4 -11    2.19    0.66
 -17   4  -9    0.38    0.61
 -17  -4  -9    1.25    0.62
 -17  -4  -7    2.76    0.74
 -17   4  -7    1.86    0.68
 -17  -4  -5    9.60    1.17
 -17  -4  -3   15.18    1.55
 -17  -4  -1    1.60    0.72
 -17  -4   1    2.34    0.71
 -17  -4   1    1.13    0.53
 -17   4   1    1.34    0.51
 -17  -4   3    4.77    0.81
 -17   4   3    5.98    0.78
 -17  -4   3    6.92    0.98
 -17   4   5   -0.44    0.53
 -17  -4   5    0.31    0.49
 -17  -4   5    0.12    0.67
 -17  -4   7    0.49    0.57
 -17  -4   7   -0.17    0.56
 -17  -4   7   -0.12    0.63
 -17  -4   7    0.06    0.50
 -17   4   7   -0.46    0.54
 -17  -4   7   -0.11    0.54
 -17  -4   9    9.21    1.14
 -17  -4   9    9.18    1.07
 -17   4   9    7.44    1.01
 -17  -4   9   10.02    1.12
 -17  -4   9    7.63    1.04
 -17  -4   9   10.05    1.08
 -17  -4  11    2.44    0.69
 -17  -4  11    2.29    0.71
 -17   4  11    3.20    0.68
 -17  -4  11    2.38    0.68
 -17  -4  11    3.43    0.72
 -17  -4  11    2.49    0.69
 -17  -4  13    9.26    1.12
 -17  -4  13    8.48    1.07
 -17  -4  13    7.91    1.08
 -17   4  13    7.63    1.03
 -17  -4  13    8.97    1.09
 -17  -4  15    4.10    0.84
 -17   4  15    2.64    0.67
 -17  -4  15    4.26    0.84
 -17   4  15    2.76    0.66
 -17  -4  15    4.27    0.84
 -17   4  15    2.83    0.80
 -17   4  15    4.53    0.71
 -17  -4  15    4.89    0.85
 -17   4  17   -0.12    0.59
 -17  -4  17   -0.74    0.65
 -17   4  17    0.87    0.59
 -17   4  17    0.79    0.64
 -17   4  17    0.12    0.60
 -17  -4  17   -0.34    0.63
 -17  -4  17   -0.34    0.64
 -17  -4  17   -0.07    0.63
 -17   4  19    3.43    0.77
 -17   4  19    2.78    0.76
 -17  -4  19    3.98    0.82
 -17  -4  19    3.50    0.86
 -17  -4  19    3.73    0.84
 -17   4  19    3.80    0.76
 -17  -4  19    2.36    0.82
 -17   4  19    3.00    0.74
 -17  -4  21    1.94    0.74
 -17  -4  21    1.82    0.72
 -17   4  21    2.12    0.72
 -17   4  21    1.46    0.69
 -17   4  21    1.73    0.68
 -17  -4  21    1.01    0.71
 -17  -4  21    1.10    0.69
 -17   4  21    1.53    0.71
 -17  -5 -16    2.89    0.83
 -17  -5 -10   -0.67    0.68
 -17  -5  -8    0.68    0.68
 -17   5  -6   35.00    2.85
 -17  -5  -6   29.28    2.77
 -17   5  -4    4.13    0.85
 -17  -5  -4    3.71    0.86
 -17  -5  -2    0.52    0.72
 -17   5  -2   -0.26    0.71
 -17   5   0   12.38    1.29
 -17  -5   0    9.26    1.26
 -17   5   2    9.27    1.10
 -17  -5   2    8.30    0.99
 -17   5   2    7.78    0.95
 -17  -5   2    6.24    1.07
 -17   5   4    1.07    0.58
 -17  -5   4    1.62    0.74
 -17  -5   4    2.36    0.61
 -17  -5   6    1.10    0.72
 -17  -5   6    0.83    0.62
 -17   5   6    1.16    0.62
 -17   5   8    0.69    0.58
 -17  -5   8    0.54    0.58
 -17  -5  10    2.11    0.71
 -17  -5  10    3.57    0.74
 -17   5  10    1.49    0.66
 -17  -5  10    2.21    0.73
 -17  -5  10    3.74    0.73
 -17  -5  12    3.33    0.80
 -17   5  12    3.23    0.72
 -17  -5  12    3.35    0.80
 -17  -5  12    4.21    0.83
 -17  -5  12    3.04    0.78
 -17  -5  14    5.19    0.96
 -17  -5  14    6.55    0.99
 -17  -5  14    7.08    1.02
 -17   5  14    7.56    1.01
 -17  -5  14    6.17    0.97
 -17  -5  16    2.78    0.80
 -17  -5  16    3.24    0.82
 -17   5  16    0.87    0.73
 -17  -5  16    3.24    0.80
 -17  -5  16    2.33    0.72
 -17   5  18    2.41    0.75
 -17  -5  18    2.65    0.75
 -17   5  18    3.52    0.80
 -17  -5  18    4.51    0.85
 -17  -5  18    3.47    0.85
 -17  -5  18    3.13    0.85
 -17   5  18    2.69    0.77
 -17   5  18    3.72    0.76
 -17   6 -11    2.52    0.83
 -17  -6  -7    1.59    0.82
 -17  -6  -5    2.02    0.79
 -17  -6  -3    3.84    0.87
 -17  -6  -1    2.88    0.87
 -17  -6   1    4.10    0.94
 -17  -6   3   -0.06    0.57
 -17   6   3    0.54    0.57
 -17  -6   5    4.84    0.83
 -17   6   5    5.67    0.88
 -17  -6   7    1.48    0.69
 -17   6   7    0.19    0.61
 -17  -6   7    0.07    0.73
 -17  -6   9    4.76    0.89
 -17  -6   9    4.60    0.88
 -17   6   9    4.74    0.84
 -17   6  11    1.69    0.72
 -17  -6  11    1.37    0.71
 -17  -6  11   -0.14    0.68
 -17  -6  11    0.96    0.72
 -17  -6  11    1.22    0.69
 -17  -6  11    1.11    0.72
 -17  -6  13    3.72    0.82
 -17  -6  13    3.68    0.85
 -17  -6  13    2.52    0.78
 -17   6  13    3.57    0.83
 -17  -6  13    3.05    0.79
 -17  -7  -6    8.88    1.29
 -17   7  -4    5.06    0.99
 -17  -7  -4    5.43    1.07
 -17   7  -2    7.00    1.08
 -17  -7  -2    6.31    1.11
 -17   7   0    6.38    1.05
 -17  -7   2    8.86    1.24
 -17  -7   4    1.56    0.68
 -17  -7   4    2.33    0.84
 -17  -7   6    0.60    0.83
 -17  -7   6    1.40    0.68
 -17   7   6    1.13    0.71
 -17   7   8    0.14    0.68
 -16   0 -24    1.19    0.70
 -16   0 -22    6.89    1.01
 -16   0 -20    0.75    0.64
 -16   0 -14   12.24    1.23
 -16   0 -12    7.29    0.89
 -16   0 -10   17.18    1.59
 -16   0  -8   -0.04    0.45
 -16   0  -6  147.06   11.47
 -16   0  -4  199.70   15.49
 -16   0  -2  285.66   22.06
 -16   0   0   11.14    1.08
 -16   0   0   12.62    1.18
 -16   0   2   39.53    3.37
 -16   0   2   45.11    3.43
 -16   0   4    0.56    0.44
 -16   0   4    0.51    0.39
 -16   0   6   -0.08    0.41
 -16   0   6   -0.08    0.41
 -16   0   6    0.10    0.34
 -16   0   6   -0.03    0.37
 -16   0   6    0.20    0.34
 -16   0   8   45.18    3.69
 -16   0   8   44.13    3.69
 -16   0   8   45.06    3.72
 -16   0   8   46.29    3.69
 -16   0   8   47.66    3.70
 -16   0  10    2.31    0.54
 -16   0  10    2.68    0.52
 -16   0  10    2.92    0.53
 -16   0  10    2.54    0.53
 -16   0  12    0.95    0.44
 -16   0  12    0.32    0.46
 -16   0  12    1.00    0.47
 -16   0  12    0.63    0.51
 -16   0  14    4.42    0.69
 -16   0  14    4.69    0.76
 -16   0  14    3.72    0.67
 -16   0  14    4.87    0.70
 -16   0  16    1.78    0.67
 -16   0  16    1.70    0.53
 -16   0  16    1.17    0.55
 -16   0  16    1.34    0.55
 -16   0  16    1.42    0.57
 -16   0  18    2.58    0.68
 -16   0  18    3.00    0.68
 -16   0  18    3.60    0.69
 -16   0  18    2.35    0.68
 -16   0  20    1.22    0.61
 -16   0  20    1.04    0.60
 -16   0  20    0.99    0.58
 -16   0  20    1.15    0.61
 -16   0  22    0.85    0.64
 -16   0  22    1.87    0.69
 -16   0  22   -0.19    0.64
 -16   0  22    0.65    0.61
 -16   0  24   25.64    2.34
 -16   0  24   23.81    2.32
 -16   0  24   26.69    2.34
 -16   0  24   25.28    2.34
 -16   0  26   -0.28    0.66
 -16   0  26    0.86    0.68
 -16   0  26    0.21    0.68
 -16   0  26    0.08    0.79
 -16   1 -23    2.26    0.84
 -16   1 -21    1.24    0.72
 -16   1 -19    4.74    0.88
 -16   1 -17   19.95    1.88
 -16   1 -13   35.14    3.29
 -16  -1 -13   40.33    3.30
 -16   1 -13   45.66    3.36
 -16   1 -11   60.32    5.25
 -16  -1 -11   70.88    5.26
 -16   1  -9   28.50    2.42
 -16  -1  -9   28.06    2.42
 -16  -1  -7   10.48    1.13
 -16   1  -7   11.31    1.14
 -16   1  -5  312.38   24.08
 -16  -1  -5  311.68   24.09
 -16   1  -3  619.41   48.19
 -16  -1  -3  635.21   48.19
 -16   1  -1    0.63    0.47
 -16  -1  -1    0.76    0.49
 -16  -1   1    3.03    0.53
 -16  -1   1    3.07    0.61
 -16   1   1    3.42    0.51
 -16   1   1    3.59    0.60
 -16  -1   3   29.91    2.45
 -16  -1   3   29.83    2.45
 -16  -1   3   30.01    2.52
 -16   1   3   30.68    2.50
 -16   1   3   28.30    2.46
 -16  -1   3   30.24    2.45
 -16  -1   3   29.22    2.47
 -16   1   5   29.43    2.38
 -16  -1   5   28.18    2.37
 -16  -1   5   27.26    2.35
 -16  -1   5   29.98    2.36
 -16  -1   5   28.57    2.38
 -16  -1   5   28.25    2.35
 -16   1   5   25.82    2.35
 -16   1   7    2.10    0.50
 -16  -1   7    2.25    0.55
 -16   1   7    2.01    0.45
 -16   1   7    2.32    0.47
 -16   1   7    3.02    0.52
 -16   1   7    2.01    0.43
 -16  -1   7    2.12    0.48
 -16  -1   7    2.01    0.52
 -16  -1   7    2.09    0.50
 -16  -1   7    2.64    0.49
 -16   1   9   10.72    1.19
 -16  -1   9   11.30    1.18
 -16   1   9   11.06    1.16
 -16   1   9   11.73    1.16
 -16  -1   9   14.47    1.23
 -16  -1   9   12.06    1.21
 -16   1   9   11.76    1.16
 -16  -1   9   14.14    1.21
 -16  -1   9   12.89    1.20
 -16   1  11    3.63    0.68
 -16   1  11    5.57    0.72
 -16  -1  11    5.93    0.76
 -16  -1  11    5.98    0.77
 -16  -1  11    6.42    0.77
 -16  -1  11    6.24    0.77
 -16   1  11    5.64    0.77
 -16   1  11    4.57    0.69
 -16  -1  13    9.48    0.98
 -16   1  13    7.89    0.93
 -16   1  13    8.38    0.97
 -16  -1  13    8.74    0.96
 -16  -1  13    7.97    1.01
 -16   1  13    7.34    0.93
 -16   1  13    8.81    0.94
 -16  -1  13    7.92    0.97
 -16   1  15   30.43    2.55
 -16   1  15   25.79    2.46
 -16   1  15   26.81    2.47
 -16   1  15   29.80    2.49
 -16  -1  15   31.29    2.55
 -16  -1  15   29.12    2.49
 -16  -1  15   30.57    2.51
 -16  -1  15   28.94    2.49
 -16  -1  17    3.34    0.72
 -16   1  17    3.60    0.69
 -16   1  17    4.18    0.74
 -16  -1  17    5.07    0.89
 -16  -1  17    3.65    0.74
 -16  -1  17    3.01    0.71
 -16   1  17    3.62    0.70
 -16  -1  17    4.50    0.74
 -16   1  17    3.85    0.73
 -16   1  19   17.30    1.69
 -16   1  19   16.02    1.66
 -16  -1  19   17.72    1.71
 -16  -1  19   17.40    1.80
 -16  -1  19   19.10    1.73
 -16  -1  19   16.89    1.70
 -16   1  19   17.73    1.69
 -16   1  19   17.06    1.69
 -16  -1  19   18.55    1.72
 -16   1  21    0.55    0.63
 -16   1  21    1.23    0.61
 -16  -1  21    0.84    0.61
 -16   1  21    0.87    0.58
 -16  -1  21    0.39    0.62
 -16  -1  21    1.05    0.65
 -16  -1  21    1.03    0.61
 -16   1  21    1.25    0.68
 -16   1  21    0.56    0.55
 -16  -1  23    0.81    0.65
 -16   1  23    0.14    0.74
 -16  -1  23    0.06    0.65
 -16   1  23    0.13    0.65
 -16   1  23   -0.07    0.65
 -16  -1  23   -0.14    0.64
 -16  -1  23    0.14    0.62
 -16   1  23    0.33    0.65
 -16   1  23   -0.06    0.61
 -16   1  25    0.15    0.69
 -16   1  25    0.46    0.68
 -16  -1  25   -0.26    0.68
 -16  -1  25    0.57    0.70
 -16   1  25    0.28    0.67
 -16   1  25    0.49    0.67
 -16   1  25    0.07    0.67
 -16  -1  25    1.07    0.70
 -16  -1  25    0.43    0.66
 -16   2 -16    1.05    0.59
 -16   2 -14    4.18    0.71
 -16  -2 -12   11.63    1.25
 -16   2 -12   13.19    1.26
 -16  -2 -10    9.39    0.88
 -16   2 -10    7.82    0.90
 -16  -2  -8    6.45    0.82
 -16  -2  -8    4.54    0.75
 -16  -2  -6  109.41    8.51
 -16   2  -6  107.20    8.52
 -16  -2  -4  131.23   10.53
 -16   2  -4  138.69   10.55
 -16  -2  -2   93.68    7.47
 -16   2  -2   94.97    7.44
 -16  -2   0   13.92    1.43
 -16   2   0   16.17    1.46
 -16  -2   0   15.75    1.37
 -16   2   0   14.82    1.35
 -16  -2   2    4.38    0.62
 -16  -2   2    4.55    0.62
 -16  -2   2    4.18    0.71
 -16   2   2    3.38    0.64
 -16  -2   2    4.52    0.61
 -16   2   2    3.53    0.57
 -16  -2   2    4.12    0.62
 -16   2   4   17.12    1.58
 -16  -2   4   18.05    1.63
 -16  -2   4   20.01    1.64
 -16  -2   4   19.94    1.68
 -16   2   4   17.05    1.63
 -16  -2   4   17.61    1.62
 -16  -2   4   17.59    1.61
 -16  -2   6    9.15    1.06
 -16  -2   6   10.99    1.06
 -16  -2   6   12.28    1.07
 -16  -2   6    8.78    1.03
 -16  -2   6   10.84    1.06
 -16   2   6    7.49    0.99
 -16   2   6   10.74    1.04
 -16  -2   8   10.98    1.07
 -16   2   8    8.38    0.96
 -16  -2   8   10.82    1.05
 -16   2   8    9.05    0.97
 -16  -2   8    9.95    1.05
 -16  -2   8   10.37    1.09
 -16   2   8    8.08    0.95
 -16   2   8   10.13    1.05
 -16  -2   8   13.53    1.10
 -16   2  10    7.42    0.88
 -16  -2  10    9.27    1.00
 -16  -2  10   10.19    1.01
 -16  -2  10    6.96    0.93
 -16   2  10    7.66    0.94
 -16   2  10    6.98    0.88
 -16  -2  10   10.66    0.99
 -16  -2  10    8.42    0.95
 -16   2  10    7.28    0.89
 -16   2  12    6.47    0.83
 -16   2  12    5.74    0.81
 -16  -2  12    7.88    0.91
 -16  -2  12    9.04    0.95
 -16   2  12    7.45    0.85
 -16  -2  12    6.99    0.89
 -16  -2  12    7.49    0.91
 -16   2  12    6.47    0.87
 -16  -2  14    9.90    1.07
 -16  -2  14    9.83    1.08
 -16   2  14    9.33    1.06
 -16  -2  14    9.86    1.08
 -16  -2  14    8.09    1.09
 -16   2  14    9.28    1.03
 -16   2  14    8.22    1.01
 -16   2  14    8.59    1.00
 -16   2  16    5.28    0.81
 -16  -2  16    4.99    0.83
 -16   2  16    6.07    0.81
 -16  -2  16    5.01    0.83
 -16  -2  16    4.90    0.85
 -16   2  16    5.93    0.80
 -16   2  16    6.17    0.84
 -16  -2  16    6.69    0.88
 -16   2  18    1.48    0.59
 -16   2  18    0.93    0.61
 -16  -2  18    1.57    0.65
 -16   2  18    0.23    0.54
 -16  -2  18    0.80    0.60
 -16   2  18    0.40    0.55
 -16  -2  18    0.49    0.60
 -16  -2  18    2.14    0.65
 -16   2  20   11.29    1.21
 -16   2  20    8.64    1.18
 -16   2  20    9.11    1.17
 -16   2  20   10.92    1.21
 -16  -2  20    8.09    1.29
 -16  -2  20   11.66    1.23
 -16  -2  20   11.45    1.22
 -16  -2  20   11.98    1.24
 -16  -2  20   10.61    1.25
 -16   2  22    2.22    0.70
 -16  -2  22    1.62    0.69
 -16  -2  22    1.88    0.82
 -16   2  22    1.22    0.74
 -16   2  22    2.73    0.74
 -16   2  22    2.69    0.68
 -16  -2  22    1.42    0.69
 -16  -2  22    2.84    0.73
 -16  -2  22    2.60    0.74
 -16   2  22    1.23    0.64
 -16  -2  24   21.34    2.01
 -16  -2  24   21.84    2.03
 -16   2  24   20.59    2.00
 -16   2  24   20.52    1.99
 -16   2  24   20.99    1.98
 -16   2  24   19.31    1.99
 -16   2  24   18.76    2.00
 -16  -2  24   22.59    2.02
 -16  -2  24   22.37    2.02
 -16   2  26    0.07    0.69
 -16  -3 -17    4.78    0.89
 -16   3 -17    4.67    0.86
 -16  -3 -15    5.32    0.93
 -16   3 -15    6.89    0.93
 -16  -3 -13   24.74    2.31
 -16   3 -13   26.20    2.27
 -16   3 -11   21.49    1.93
 -16  -3 -11   18.80    1.94
 -16  -3 -11   22.72    1.92
 -16   3  -9   14.95    1.40
 -16  -3  -9   13.50    1.36
 -16  -3  -9   12.41    1.36
 -16   3  -7    3.55    0.69
 -16  -3  -7    3.17    0.68
 -16  -3  -5  242.33   19.12
 -16   3  -5  251.36   19.13
 -16  -3  -3  243.85   19.16
 -16   3  -3  250.67   19.16
 -16  -3  -1   46.65    3.70
 -16   3  -1   42.78    3.66
 -16  -3   1   11.79    1.24
 -16   3   1   10.26    1.15
 -16  -3   1   10.56    1.10
 -16   3   1   12.03    1.11
 -16   3   3   17.78    1.71
 -16  -3   3   18.41    1.75
 -16   3   3   21.09    1.79
 -16  -3   3   22.17    1.84
 -16  -3   5   19.51    1.77
 -16   3   5   18.36    1.69
 -16  -3   5   16.82    1.68
 -16  -3   5   20.36    1.73
 -16  -3   5   19.31    1.71
 -16  -3   5   22.35    1.75
 -16   3   5   15.99    1.66
 -16  -3   7   22.65    2.02
 -16  -3   7   20.97    2.06
 -16   3   7   18.55    1.97
 -16  -3   7   23.28    2.02
 -16  -3   7   24.23    2.05
 -16  -3   9    3.53    0.68
 -16  -3   9    3.44    0.66
 -16  -3   9    3.59    0.66
 -16   3   9    2.65    0.60
 -16  -3   9    3.82    0.72
 -16  -3   9    3.94    0.68
 -16  -3  11    6.44    0.80
 -16  -3  11    6.16    0.83
 -16   3  11    3.98    0.77
 -16  -3  11    6.70    0.87
 -16  -3  11    5.48    0.80
 -16   3  11    4.59    0.72
 -16   3  11    5.07    0.73
 -16  -3  11    5.92    0.81
 -16   3  11    4.79    0.71
 -16  -3  13   17.73    1.70
 -16   3  13   15.78    1.61
 -16  -3  13   18.72    1.70
 -16   3  13   17.63    1.66
 -16   3  13   16.77    1.61
 -16  -3  13   20.54    1.73
 -16  -3  13   19.37    1.72
 -16   3  13   15.18    1.60
 -16   3  15   21.26    2.10
 -16  -3  15   23.92    2.17
 -16  -3  15   26.61    2.20
 -16   3  15   21.48    2.10
 -16   3  15   22.67    2.14
 -16  -3  15   26.84    2.21
 -16  -3  15   26.23    2.19
 -16   3  15   23.18    2.12
 -16   3  17    1.40    0.61
 -16  -3  17    1.83    0.66
 -16  -3  17    3.13    0.74
 -16   3  17    1.29    0.59
 -16  -3  17    3.56    0.71
 -16   3  17    2.06    0.61
 -16  -3  17    2.64    0.71
 -16   3  17    0.95    0.58
 -16  -3  19    1.64    0.71
 -16  -3  19    1.13    0.67
 -16   3  19    1.12    0.65
 -16  -3  19    0.39    0.62
 -16   3  19    0.30    0.58
 -16  -3  19    1.32    0.69
 -16   3  19    0.48    0.59
 -16   3  19    0.96    0.59
 -16   3  21    1.10    0.69
 -16   3  21    2.40    0.70
 -16  -3  21    2.11    0.71
 -16  -3  21    1.44    0.68
 -16  -3  21    1.33    0.65
 -16   3  21    2.01    0.72
 -16  -3  21    1.24    0.70
 -16   3  21    1.74    0.69
 -16   3  23    1.23    0.70
 -16  -3  23    0.50    0.69
 -16   3  23    1.33    0.64
 -16   3  23    1.30    0.64
 -16   3  23    0.07    0.69
 -16  -3  23    0.71    0.71
 -16  -3  23    0.78    0.68
 -16  -3  23   -0.07    0.66
 -16  -4 -20    6.38    1.06
 -16  -4 -18    3.29    0.85
 -16  -4 -16    4.91    0.95
 -16   4 -14   20.73    1.96
 -16  -4 -14   20.02    1.98
 -16  -4 -12    2.43    0.69
 -16   4 -12    0.88    0.62
 -16  -4 -10    0.86    0.60
 -16   4 -10    0.74    0.60
 -16  -4  -8    8.05    0.99
 -16   4  -8    7.34    1.00
 -16   4  -6   33.67    2.74
 -16  -4  -6   29.17    2.70
 -16  -4  -4   88.17    7.05
 -16  -4  -2   15.66    1.58
 -16  -4   0   18.21    1.63
 -16   4   0   14.12    1.46
 -16  -4   0   16.79    1.51
 -16  -4   2    8.96    0.97
 -16  -4   2    9.35    1.07
 -16   4   2    7.12    0.92
 -16  -4   4    3.35    0.64
 -16   4   4    2.40    0.57
 -16  -4   4    2.72    0.74
 -16   4   6   19.75    1.99
 -16  -4   6   23.39    2.10
 -16  -4   6   25.53    2.06
 -16  -4   8    5.09    0.87
 -16  -4   8    4.45    0.82
 -16  -4   8    5.79    0.84
 -16   4   8    5.06    0.79
 -16  -4   8    7.07    0.86
 -16  -4   8    5.19    0.84
 -16   4  10    8.29    1.04
 -16  -4  10    9.54    1.10
 -16  -4  10    8.26    1.09
 -16  -4  10    8.73    1.07
 -16  -4  10    9.37    1.11
 -16  -4  10    9.00    1.08
 -16  -4  12    2.70    0.68
 -16  -4  12    1.82    0.67
 -16  -4  12    2.13    0.67
 -16   4  12    1.87    0.63
 -16  -4  12    2.46    0.67
 -16   4  14    1.63    0.61
 -16   4  14    2.10    0.59
 -16  -4  14    2.42    0.69
 -16   4  14    1.48    0.58
 -16  -4  14    2.77    0.73
 -16  -4  14    1.59    0.67
 -16   4  14    2.80    0.68
 -16  -4  14    1.32    0.65
 -16  -4  16    3.50    0.78
 -16  -4  16    2.89    0.75
 -16   4  16    2.27    0.64
 -16   4  16    2.15    0.63
 -16  -4  16    5.11    0.83
 -16   4  16    2.71    0.69
 -16   4  16    2.80    0.74
 -16  -4  16    2.62    0.77
 -16   4  18   -0.13    0.67
 -16  -4  18    1.37    0.68
 -16   4  18    0.12    0.57
 -16  -4  18    0.27    0.64
 -16   4  18    0.06    0.59
 -16  -4  18    1.22    0.69
 -16  -4  18    0.07    0.67
 -16   4  18    0.12    0.63
 -16  -4  20    3.83    0.84
 -16  -4  20    5.30    0.89
 -16   4  20    5.21    0.87
 -16   4  20    5.22    0.86
 -16   4  20    4.47    0.86
 -16  -4  20    5.25    0.93
 -16  -4  20    4.97    0.88
 -16   4  20    5.27    0.88
 -16  -4  22    6.72    1.00
 -16  -4  22    5.50    0.99
 -16   4  22    5.60    0.94
 -16   4  22    3.99    0.91
 -16   4  22    5.12    0.94
 -16  -4  22    5.83    1.00
 -16  -4  22    6.76    1.01
 -16   4  22    7.01    0.98
 -16  -5 -17    0.47    0.74
 -16  -5 -15    6.19    1.03
 -16  -5 -13    6.76    1.01
 -16  -5  -9    1.60    0.68
 -16  -5  -7    2.98    0.78
 -16  -5  -5  121.13    9.58
 -16  -5  -3   94.22    8.01
 -16   5  -3  108.07    8.05
 -16  -5  -1   50.44    4.39
 -16   5  -1   56.07    4.42
 -16  -5   1    3.38    0.80
 -16  -5   1    2.80    0.65
 -16   5   1    4.50    0.78
 -16   5   1    2.84    0.64
 -16   5   3   12.65    1.25
 -16  -5   3   10.93    1.24
 -16   5   5   18.50    1.80
 -16  -5   5   20.86    1.89
 -16  -5   5   19.01    1.81
 -16  -5   7   18.03    1.70
 -16   5   7   18.52    1.67
 -16  -5   7   15.19    1.71
 -16  -5   9    1.96    0.73
 -16  -5   9    2.79    0.70
 -16   5   9    2.16    0.64
 -16  -5  11    0.75    0.63
 -16  -5  11    1.58    0.72
 -16   5  11    0.71    0.60
 -16  -5  11    1.95    0.64
 -16  -5  11    1.42    0.64
 -16  -5  11    0.89    0.61
 -16  -5  13    3.96    0.81
 -16  -5  13    4.74    0.83
 -16  -5  13    5.50    0.86
 -16   5  13    4.56    0.78
 -16  -5  13    2.49    0.77
 -16  -5  15   19.02    1.82
 -16  -5  15   20.28    1.84
 -16   5  15   17.48    1.74
 -16   5  15   16.95    1.73
 -16   5  15   17.92    1.75
 -16   5  15   17.93    1.79
 -16  -5  15   20.30    1.83
 -16  -5  15   17.76    1.80
 -16  -5  17    2.17    0.77
 -16   5  17    2.12    0.74
 -16  -5  17    3.01    0.80
 -16  -5  17    3.32    0.77
 -16   5  17    1.52    0.68
 -16   5  17    4.57    0.78
 -16  -5  17    2.35    0.81
 -16   5  17    4.06    0.75
 -16  -5  19    1.73    0.69
 -16   5  19    0.83    0.61
 -16  -5  19    1.36    0.69
 -16   5  19    1.17    0.65
 -16  -5  19    0.22    0.71
 -16   5  19    0.75    0.66
 -16  -5  19    0.77    0.67
 -16   5  19    1.29    0.66
 -16   6 -14    0.43    0.71
 -16   6 -12    1.35    0.76
 -16   6 -10    0.94    0.74
 -16  -6  -8    4.18    0.91
 -16   6  -8    6.34    0.97
 -16  -6  -6    9.63    1.22
 -16  -6  -4   11.83    1.39
 -16  -6  -2    4.23    0.94
 -16   6   2    2.26    0.74
 -16   6   2    2.33    0.69
 -16  -6   2    2.68    0.66
 -16  -6   2    2.04    0.81
 -16   6   4    8.61    1.10
 -16  -6   4    8.02    1.04
 -16  -6   4    9.55    1.20
 -16  -6   6    8.25    1.14
 -16   6   6    7.57    1.03
 -16  -6   6    7.61    1.03
 -16  -6   8    5.54    0.88
 -16   6   8    5.62    0.86
 -16  -6   8    4.31    0.88
 -16   6  10    0.92    0.67
 -16  -6  10    0.39    0.67
 -16  -6  10    2.01    0.77
 -16  -6  12    2.71    0.82
 -16  -6  12    2.20    0.75
 -16  -6  12    2.52    0.79
 -16  -6  12    1.57    0.69
 -16  -6  12    2.24    0.75
 -16   6  12    2.22    0.75
 -16  -6  14    1.30    0.67
 -16  -6  14    0.14    0.69
 -16  -6  14    0.42    0.68
 -16  -6  14    1.22    0.72
 -16   6  14    0.42    0.64
 -16  -6  16   -0.07    0.69
 -16  -6  16    0.58    0.68
 -16   6  16   -0.14    0.70
 -16  -6  16    0.43    0.69
 -16  -6  16    0.29    0.66
 -16  -7  -7    3.47    0.97
 -16  -7  -5   22.70    2.22
 -16  -7  -1   19.52    1.98
 -16  -7   1    0.88    0.77
 -16  -7   3    3.97    0.94
 -16  -7   3    4.87    0.85
 -16   7   3    5.56    0.90
 -16  -7   5    8.98    1.18
 -16  -7   5   11.02    1.33
 -16  -7   7    5.34    0.92
 -16   7   7    6.45    1.04
 -16  -7   7    6.18    1.06
 -16  -7   9    1.30    0.73
 -16  -7   9    0.21    0.67
 -16   7   9    1.23    0.76
 -16  -7  11   -0.29    0.75
 -15   0 -25    0.91    0.68
 -15   0 -23   -1.00    0.75
 -15   0 -21    0.81    0.64
 -15   0 -19   -0.29    0.61
 -15   0 -17    3.02    0.63
 -15   0 -15   -0.78    0.53
 -15   0 -15   -0.25    0.49
 -15   0 -13    0.14    0.47
 -15   0 -13    0.47    0.47
 -15   0 -11   -0.13    0.42
 -15   0  -9   -0.04    0.40
 -15   0  -7    0.99    0.49
 -15   0  -5    0.32    0.45
 -15   0  -3   -0.16    0.46
 -15   0  -1    2.64    0.50
 -15   0  -1    1.00    0.35
 -15   0   1    0.23    0.38
 -15   0   1    0.29    0.32
 -15   0   3   -0.13    0.35
 -15   0   3    0.65    0.32
 -15   0   3    0.51    0.32
 -15   0   3   -0.04    0.36
 -15   0   3   -0.16    0.33
 -15   0   5    0.40    0.34
 -15   0   5    0.69    0.43
 -15   0   5    0.03    0.32
 -15   0   5   -0.04    0.38
 -15   0   5    0.06    0.30
 -15   0   7   -0.17    0.35
 -15   0   7   -0.28    0.40
 -15   0   7   -0.03    0.35
 -15   0   7    0.27    0.38
 -15   0   7    0.64    0.38
 -15   0   9    0.21    0.45
 -15   0   9    0.38    0.42
 -15   0   9   -0.24    0.39
 -15   0   9    0.11    0.41
 -15   0   9   -0.11    0.39
 -15   0  11   -0.04    0.44
 -15   0  11    0.40    0.49
 -15   0  11    0.46    0.45
 -15   0  11    0.04    0.43
 -15   0  13    0.60    0.47
 -15   0  13    0.68    0.47
 -15   0  13    0.23    0.49
 -15   0  13    0.33    0.50
 -15   0  13    0.70    0.58
 -15   0  15    0.63    0.63
 -15   0  15    0.66    0.52
 -15   0  15    0.79    0.48
 -15   0  15    0.70    0.50
 -15   0  15    1.14    0.51
 -15   0  17    0.65    0.56
 -15   0  17    0.16    0.52
 -15   0  17    0.19    0.65
 -15   0  17   -0.16    0.55
 -15   0  17    0.43    0.54
 -15   0  19    0.17    0.56
 -15   0  19   -0.23    0.54
 -15   0  19    0.62    0.54
 -15   0  19    0.47    0.55
 -15   0  21    0.86    0.65
 -15   0  21    0.92    0.64
 -15   0  21    0.74    0.61
 -15   0  21    0.35    0.63
 -15   0  23    0.91    0.70
 -15   0  23    1.73    0.66
 -15   0  23    2.41    0.73
 -15   0  23    1.36    0.70
 -15   0  25    1.93    0.87
 -15   0  25    1.70    0.70
 -15   0  25    0.75    0.65
 -15   0  25    1.16    0.67
 -15   0  27    0.49    0.78
 -15   0  27    1.06    0.67
 -15   0  27    0.21    0.70
 -15   0  27    0.50    0.66
 -15   1 -24    1.25    0.71
 -15  -1 -24    0.83    0.62
 -15   1 -22    2.36    0.73
 -15   1 -20    3.33    0.78
 -15   1 -18    7.02    0.97
 -15   1 -16   10.17    1.16
 -15  -1 -14    3.76    0.66
 -15   1 -14    4.32    0.70
 -15   1 -14    5.79    0.76
 -15  -1 -12   -0.13    0.44
 -15   1 -12    0.35    0.48
 -15  -1 -10    1.86    0.53
 -15   1 -10    3.22    0.60
 -15  -1  -8    1.18    0.47
 -15   1  -8    0.51    0.47
 -15   1  -6    6.94    0.82
 -15  -1  -6    6.74    0.84
 -15   1  -4    2.44    0.56
 -15  -1  -4    3.66    0.62
 -15  -1  -2   54.57    4.36
 -15   1  -2   53.98    4.36
 -15   1   0   16.26    1.47
 -15   1   0   17.75    1.55
 -15  -1   0   19.23    1.57
 -15  -1   0   16.35    1.48
 -15   1   2   17.86    1.63
 -15  -1   2   20.99    1.64
 -15   1   2   17.16    1.67
 -15  -1   2   19.19    1.63
 -15  -1   2   20.28    1.64
 -15  -1   2   19.22    1.65
 -15  -1   2   18.86    1.68
 -15  -1   4    8.54    0.85
 -15  -1   4    7.12    0.80
 -15   1   4    7.61    0.85
 -15  -1   4    7.87    0.81
 -15  -1   4    7.84    0.85
 -15   1   4    6.64    0.82
 -15  -1   4    8.70    0.83
 -15   1   6    0.15    0.34
 -15  -1   6    0.27    0.44
 -15   1   6    0.18    0.32
 -15   1   6    0.32    0.41
 -15   1   6    0.30    0.41
 -15  -1   6    0.38    0.42
 -15  -1   6    0.40    0.37
 -15  -1   6    0.04    0.36
 -15   1   6    0.15    0.33
 -15  -1   6    0.15    0.36
 -15   1   8    0.38    0.37
 -15  -1   8    0.08    0.39
 -15   1   8    0.14    0.35
 -15  -1   8    0.08    0.43
 -15   1   8    0.62    0.37
 -15   1   8    0.48    0.39
 -15  -1   8    0.64    0.47
 -15  -1   8    0.12    0.40
 -15   1   8    0.53    0.43
 -15  -1   8    0.71    0.40
 -15   1  10    0.39    0.42
 -15  -1  10    0.64    0.45
 -15  -1  10    0.78    0.46
 -15   1  10    0.21    0.46
 -15   1  10    0.69    0.42
 -15  -1  10    0.82    0.48
 -15   1  10    0.34    0.41
 -15  -1  10    0.40    0.42
 -15   1  10    0.99    0.44
 -15  -1  10    0.54    0.42
 -15  -1  12    0.60    0.47
 -15   1  12   -0.09    0.49
 -15  -1  12    0.51    0.47
 -15   1  12    1.02    0.45
 -15  -1  12    0.28    0.47
 -15  -1  12    0.67    0.50
 -15   1  12    0.37    0.50
 -15   1  12    0.51    0.44
 -15   1  12    0.88    0.48
 -15   1  14    1.48    0.53
 -15  -1  14    1.15    0.52
 -15  -1  14    1.54    0.53
 -15   1  14    0.84    0.54
 -15   1  14    1.25    0.51
 -15  -1  14    0.94    0.50
 -15   1  14    1.34    0.51
 -15  -1  14    1.26    0.56
 -15   1  16    1.21    0.57
 -15   1  16    0.42    0.56
 -15   1  16    0.95    0.53
 -15  -1  16    1.44    0.58
 -15  -1  16    0.75    0.56
 -15  -1  16    0.75    0.57
 -15  -1  16    1.12    0.57
 -15   1  16    0.91    0.54
 -15  -1  18    0.23    0.54
 -15   1  18    0.27    0.54
 -15   1  18    0.05    0.53
 -15  -1  18    0.12    0.55
 -15  -1  18    0.17    0.54
 -15   1  18    0.39    0.57
 -15   1  18    0.16    0.53
 -15  -1  18    0.17    0.53
 -15   1  20    0.76    0.58
 -15  -1  20    1.04    0.61
 -15  -1  20    0.43    0.62
 -15   1  20    1.23    0.59
 -15   1  20    1.40    0.61
 -15  -1  20    0.17    0.56
 -15  -1  20    1.10    0.73
 -15   1  20    0.41    0.60
 -15  -1  20    0.92    0.63
 -15   1  22    1.38    0.66
 -15  -1  22    0.39    0.61
 -15  -1  22    1.03    0.64
 -15   1  22    0.62    0.70
 -15  -1  22    1.76    0.66
 -15   1  22    1.06    0.63
 -15   1  22    0.54    0.63
 -15   1  22    0.69    0.61
 -15  -1  22   -0.13    0.63
 -15  -1  24    0.76    0.70
 -15   1  24    1.07    0.66
 -15   1  24    0.34    0.67
 -15  -1  24    0.32    0.63
 -15  -1  24   -0.14    0.66
 -15   1  24    1.16    0.76
 -15   1  24    0.44    0.64
 -15  -1  24    1.16    0.71
 -15   1  24    0.87    0.75
 -15  -1  26    0.57    0.67
 -15   1  26    1.06    0.72
 -15   1  26    0.38    0.71
 -15   1  26    0.14    0.67
 -15  -1  26   -0.36    0.67
 -15  -1  26    0.21    0.63
 -15   1  26    1.14    0.69
 -15   2 -23    0.22    0.76
 -15   2 -21    0.64    0.65
 -15   2 -19    0.87    0.68
 -15   2 -15    0.94    0.54
 -15   2 -13    0.10    0.50
 -15  -2 -13    0.13    0.49
 -15  -2 -13   -0.28    0.55
 -15  -2 -11    9.02    0.90
 -15   2 -11    6.54    0.89
 -15  -2 -11    6.18    0.89
 -15  -2  -9   10.94    1.05
 -15  -2  -9    8.13    1.03
 -15  -2  -7    0.87    0.48
 -15  -2  -7    1.34    0.52
 -15   2  -5    0.57    0.48
 -15  -2  -5    1.08    0.54
 -15  -2  -3   -0.17    0.48
 -15   2  -3    0.42    0.46
 -15  -2  -1    8.75    1.01
 -15   2  -1    8.99    0.97
 -15  -2  -1    9.07    0.89
 -15   2  -1    8.85    0.87
 -15  -2   1    0.17    0.36
 -15  -2   1    1.13    0.51
 -15   2   1    0.16    0.41
 -15   2   1    0.34    0.35
 -15  -2   3    6.90    0.80
 -15   2   3    6.10    0.75
 -15  -2   3    7.15    0.85
 -15   2   3    6.56    0.81
 -15  -2   3    6.66    0.78
 -15  -2   3    8.09    0.81
 -15  -2   3    7.55    0.80
 -15   2   5    0.64    0.43
 -15   2   5    1.99    0.45
 -15  -2   5    1.24    0.53
 -15  -2   5    1.57    0.48
 -15  -2   5    1.48    0.48
 -15  -2   5    1.67    0.47
 -15  -2   5    1.49    0.49
 -15  -2   7    2.53    0.62
 -15   2   7    2.54    0.51
 -15  -2   7    4.41    0.65
 -15  -2   7    5.01    0.66
 -15   2   7    3.73    0.59
 -15   2   7    3.84    0.53
 -15   2   7    4.52    0.59
 -15   2   7    3.26    0.53
 -15  -2   7    3.58    0.61
 -15  -2   7    4.95    0.66
 -15  -2   9    0.68    0.51
 -15  -2   9    1.31    0.50
 -15   2   9    0.43    0.40
 -15  -2   9    1.21    0.52
 -15  -2   9    0.67    0.49
 -15  -2   9    0.65    0.50
 -15   2   9    1.03    0.48
 -15   2   9    0.72    0.39
 -15   2   9    0.36    0.38
 -15  -2  11    1.23    0.54
 -15   2  11    1.45    0.46
 -15  -2  11    1.71    0.54
 -15   2  11    1.84    0.50
 -15  -2  11    1.51    0.54
 -15   2  11    0.69    0.48
 -15   2  11    1.25    0.46
 -15  -2  11    1.11    0.55
 -15  -2  13   11.06    1.12
 -15   2  13    8.91    1.10
 -15   2  13    9.24    1.04
 -15  -2  13   12.55    1.12
 -15  -2  13   11.95    1.16
 -15  -2  13   10.23    1.09
 -15   2  13    8.50    1.03
 -15   2  13    8.96    1.03
 -15  -2  15   13.90    1.44
 -15   2  15   14.42    1.41
 -15  -2  15   14.54    1.48
 -15  -2  15   15.62    1.49
 -15   2  15   14.52    1.42
 -15   2  15   16.01    1.44
 -15  -2  15   15.80    1.48
 -15   2  15   12.71    1.42
 -15  -2  17    7.57    0.95
 -15   2  17    5.10    0.87
 -15  -2  17    5.93    0.91
 -15   2  17    5.94    0.83
 -15  -2  17    7.93    0.95
 -15  -2  17    7.49    0.94
 -15   2  17    6.69    0.87
 -15   2  17    5.25    0.88
 -15   2  17    5.11    0.82
 -15  -2  19    0.80    0.58
 -15   2  19    1.04    0.59
 -15   2  19    1.56    0.63
 -15  -2  19    0.67    0.57
 -15  -2  19    0.83    0.58
 -15  -2  19    0.24    0.57
 -15   2  19    0.06    0.56
 -15   2  19    0.63    0.59
 -15   2  19    0.23    0.60
 -15  -2  21    3.47    0.78
 -15   2  21    2.70    0.73
 -15   2  21    3.53    0.75
 -15  -2  21    2.96    0.74
 -15   2  21    5.43    0.80
 -15   2  21    2.94    0.72
 -15  -2  21    4.17    0.78
 -15  -2  21    3.11    0.74
 -15   2  21    3.14    0.75
 -15  -2  23    6.51    0.96
 -15   2  23    4.86    0.90
 -15  -2  23    5.21    0.95
 -15   2  23    6.64    0.94
 -15  -2  23    5.97    0.96
 -15   2  23    5.13    0.94
 -15  -2  23    6.13    1.06
 -15   2  23    5.86    0.94
 -15  -2  23    6.84    0.98
 -15   2  23    6.14    0.95
 -15   2  25    2.85    0.79
 -15  -2  25    3.13    0.82
 -15   2  25    3.11    0.80
 -15  -2  25    3.46    0.80
 -15  -2  25    3.94    0.88
 -15   2  25    2.76    0.83
 -15   2  25    2.98    0.77
 -15  -3 -18    0.07    0.65
 -15   3 -16   -0.06    0.57
 -15  -3 -16   -0.40    0.61
 -15  -3 -14    1.19    0.63
 -15  -3 -12    2.12    0.67
 -15   3 -12    1.44    0.60
 -15  -3 -12    2.34    0.55
 -15   3 -10    4.34    0.75
 -15  -3 -10    4.33    0.70
 -15  -3 -10    4.35    0.75
 -15   3  -8    4.31    0.75
 -15  -3  -8    5.83    0.79
 -15  -3  -8    6.46    0.80
 -15   3  -6   32.64    2.78
 -15  -3  -6   32.94    2.79
 -15  -3  -4    1.68    0.60
 -15   3  -4    2.24    0.58
 -15  -3  -2   35.94    2.93
 -15   3  -2   33.57    2.91
 -15   3   0   14.22    1.35
 -15   3   0   12.83    1.27
 -15  -3   0   14.69    1.31
 -15  -3   0   14.28    1.41
 -15   3   2    5.12    0.74
 -15  -3   2    5.04    0.77
 -15   3   2    4.89    0.67
 -15  -3   2    6.04    0.71
 -15  -3   4    0.69    0.45
 -15   3   4    0.40    0.39
 -15   3   4    0.55    0.44
 -15  -3   4   -0.05    0.55
 -15  -3   6    0.24    0.55
 -15  -3   6    0.23    0.46
 -15  -3   6    0.41    0.45
 -15  -3   6    0.50    0.45
 -15   3   6    0.53    0.46
 -15   3   6    0.46    0.44
 -15   3   8    2.10    0.54
 -15  -3   8    1.77    0.59
 -15  -3   8    1.96    0.55
 -15  -3   8    1.34    0.55
 -15  -3   8    1.92    0.60
 -15   3   8    0.71    0.43
 -15   3   8    0.92    0.44
 -15   3   8    1.70    0.46
 -15  -3   8    1.93    0.54
 -15   3  10    2.70    0.57
 -15   3  10    3.15    0.58
 -15  -3  10    4.35    0.71
 -15  -3  10    3.27    0.69
 -15  -3  10    3.09    0.65
 -15  -3  10    3.01    0.61
 -15   3  10    3.19    0.59
 -15   3  10    3.37    0.62
 -15  -3  10    5.29    0.73
 -15  -3  12    5.59    0.78
 -15   3  12    5.92    0.74
 -15   3  12    3.93    0.68
 -15  -3  12    4.70    0.77
 -15  -3  12    6.04    0.79
 -15   3  12    3.60    0.67
 -15  -3  12    4.65    0.73
 -15   3  12    3.99    0.67
 -15   3  14   17.59    1.71
 -15   3  14   17.93    1.71
 -15  -3  14   19.08    1.76
 -15  -3  14   20.50    1.80
 -15  -3  14   19.23    1.77
 -15  -3  14   21.25    1.79
 -15   3  14   17.03    1.74
 -15   3  14   17.91    1.71
 -15   3  16   21.07    1.89
 -15   3  16   19.44    1.88
 -15  -3  16   20.56    1.93
 -15   3  16   21.12    1.92
 -15  -3  16   21.71    1.95
 -15  -3  16   21.51    1.94
 -15  -3  16   21.41    1.96
 -15   3  16   19.96    1.88
 -15  -3  18    7.00    0.93
 -15   3  18    4.94    0.84
 -15   3  18    7.12    0.90
 -15  -3  18    6.24    0.92
 -15   3  18    5.87    0.84
 -15   3  18    3.81    0.80
 -15  -3  18    5.90    0.92
 -15  -3  18    6.02    0.92
 -15  -3  20   -0.19    0.62
 -15   3  20   -0.06    0.58
 -15  -3  20   -0.07    0.65
 -15   3  20    0.31    0.60
 -15   3  20   -0.06    0.58
 -15  -3  20    0.26    0.67
 -15  -3  20    0.07    0.66
 -15   3  20    0.49    0.62
 -15  -3  22    2.95    0.76
 -15  -3  22    1.93    0.94
 -15   3  22    2.30    0.74
 -15   3  22    3.11    0.77
 -15   3  22    2.49    0.74
 -15  -3  22    2.86    0.75
 -15  -3  22    2.81    0.73
 -15   3  22    2.49    0.74
 -15  -3  22    2.79    0.73
 -15   3  24    0.28    0.67
 -15  -3  24    1.27    0.72
 -15  -3  24    1.83    0.75
 -15   3  24    0.97    0.69
 -15  -3  24    1.33    0.68
 -15  -3  24    2.21    0.75
 -15  -3  24    1.81    0.89
 -15   3  24    2.29    0.73
 -15   3  24    1.12    0.68
 -15  -4 -21    1.04    0.77
 -15  -4 -19    1.84    0.79
 -15  -4 -17    2.88    0.80
 -15  -4 -15    4.69    0.86
 -15   4 -13    7.51    0.98
 -15  -4 -13    5.79    0.96
 -15  -4 -11    0.41    0.61
 -15   4 -11   -0.60    0.60
 -15  -4 -11    0.76    0.56
 -15   4  -9    2.28    0.68
 -15  -4  -9    2.90    0.64
 -15  -4  -9    2.46    0.66
 -15   4  -7    4.17    0.82
 -15  -4  -7    5.09    0.80
 -15  -4  -5    4.12    0.83
 -15   4  -5    5.97    0.85
 -15  -4  -3    4.68    0.84
 -15   4  -3    5.01    0.81
 -15   4  -1    3.58    0.60
 -15  -4  -1    5.30    0.82
 -15  -4  -1    3.46    0.61
 -15  -4   1    0.92    0.62
 -15  -4   1    1.24    0.48
 -15   4   1    0.61    0.48
 -15   4   3    7.36    0.91
 -15   4   3    6.12    0.82
 -15  -4   3    7.70    0.88
 -15   4   5    0.04    0.47
 -15   4   5    0.24    0.51
 -15  -4   5    0.39    0.48
 -15  -4   7    1.35    0.56
 -15   4   7    2.10    0.55
 -15  -4   7    1.76    0.61
 -15  -4   9    0.38    0.53
 -15  -4   9    0.48    0.52
 -15  -4   9    1.45    0.57
 -15  -4   9    1.54    0.64
 -15  -4   9    1.52    0.55
 -15   4   9    0.51    0.50
 -15  -4  11    7.20    0.91
 -15  -4  11    7.48    0.95
 -15   4  11    6.22    0.80
 -15   4  11    6.61    0.84
 -15   4  11    5.75    0.87
 -15  -4  11    5.33    0.89
 -15   4  11    7.35    0.84
 -15  -4  11    7.72    0.92
 -15  -4  11    7.33    0.97
 -15   4  13    5.16    0.79
 -15  -4  13    5.45    0.84
 -15  -4  13    3.84    0.79
 -15  -4  13    5.46    0.84
 -15   4  13    2.93    0.68
 -15  -4  13    4.40    0.81
 -15   4  13    4.90    0.71
 -15   4  13    5.69    0.72
 -15  -4  15    2.65    0.68
 -15  -4  15    3.55    0.73
 -15   4  15    2.14    0.64
 -15   4  15    3.41    0.72
 -15   4  15    2.73    0.64
 -15  -4  15    1.56    0.65
 -15  -4  15    3.25    0.73
 -15   4  15    2.93    0.66
 -15  -4  17    0.31    0.65
 -15  -4  17    0.26    0.60
 -15  -4  17    0.64    0.63
 -15   4  17    0.06    0.55
 -15   4  17    0.11    0.52
 -15  -4  17    1.37    0.66
 -15   4  17    0.98    0.63
 -15   4  17   -0.06    0.53
 -15   4  19   -0.06    0.59
 -15   4  19    0.97    0.60
 -15  -4  19    0.52    0.64
 -15   4  19   -0.24    0.63
 -15  -4  19    0.54    0.61
 -15   4  19    0.13    0.60
 -15  -4  19    0.95    0.63
 -15  -4  19    0.67    0.68
 -15   4  21    2.46    0.72
 -15  -4  21    1.32    0.72
 -15   4  21    2.11    0.72
 -15  -4  21    1.06    0.71
 -15  -4  21    0.98    0.68
 -15   4  21    2.59    0.69
 -15  -4  21    2.22    0.72
 -15   4  21    1.88    0.67
 -15   4  23   11.09    1.19
 -15  -4  23    9.70    1.21
 -15   4  23    8.72    1.16
 -15   4  23    8.22    1.16
 -15  -4  23    8.53    1.16
 -15  -4  23   10.06    1.18
 -15   4  23    8.55    1.14
 -15  -4  23    9.82    1.18
 -15  -5 -18    1.11    0.76
 -15  -5 -16    3.78    0.87
 -15  -5 -14   11.05    1.31
 -15  -5 -12    2.31    0.74
 -15  -5 -10    0.12    0.58
 -15  -5 -10   -0.45    0.65
 -15  -5  -8   17.32    1.69
 -15  -5  -6   17.66    1.75
 -15  -5  -4    0.60    0.68
 -15  -5  -2   54.93    4.54
 -15  -5   0    6.33    0.80
 -15   5   0    5.29    0.77
 -15  -5   2    2.58    0.73
 -15   5   2    3.42    0.63
 -15  -5   2    2.87    0.65
 -15  -5   4    0.74    0.56
 -15   5   4    1.07    0.55
 -15  -5   4    1.07    0.63
 -15  -5   6    5.19    0.89
 -15  -5   6    4.07    0.78
 -15   5   6    6.08    0.83
 -15  -5   8    0.53    0.66
 -15   5   8    0.54    0.52
 -15  -5   8    0.23    0.59
 -15  -5  10    0.41    0.64
 -15  -5  10    0.90    0.64
 -15   5  10    1.18    0.58
 -15  -5  12    0.76    0.63
 -15  -5  12    1.03    0.65
 -15   5  12    2.00    0.64
 -15  -5  12    0.74    0.64
 -15  -5  12    0.64    0.64
 -15  -5  12    1.38    0.63
 -15   5  14    0.11    0.54
 -15  -5  14    0.06    0.64
 -15  -5  14    1.11    0.65
 -15   5  14    0.33    0.59
 -15   5  14    0.31    0.61
 -15  -5  14    0.20    0.63
 -15  -5  14    0.26    0.62
 -15   5  14   -0.43    0.55
 -15   5  16    1.76    0.65
 -15   5  16    1.33    0.69
 -15   5  16    2.16    0.69
 -15   5  16    0.64    0.62
 -15  -5  16    1.75    0.74
 -15  -5  16    1.69    0.70
 -15  -5  16    1.27    0.69
 -15  -5  16    1.15    0.73
 -15  -5  18    1.51    0.72
 -15   5  18    0.99    0.61
 -15  -5  18    1.95    0.76
 -15   5  18    0.46    0.63
 -15   5  18    0.87    0.62
 -15  -5  18    1.46    0.66
 -15  -5  18    0.83    0.68
 -15   5  18    1.23    0.62
 -15  -5  20    1.29    0.68
 -15  -5  20    1.37    0.68
 -15   5  20    0.40    0.68
 -15   5  20   -0.61    0.71
 -15  -5  20    1.01    0.71
 -15  -5  20   -0.21    0.69
 -15   5  20    0.52    0.65
 -15   5  20   -0.13    0.63
 -15   6 -15    0.21    0.68
 -15  -6 -15   -0.38    0.69
 -15  -6 -13    0.65    0.72
 -15   6 -13    0.84    0.67
 -15   6 -11    1.52    0.74
 -15   6  -9    4.20    0.87
 -15  -6  -7    5.69    0.99
 -15   6  -7    6.76    0.99
 -15  -6  -5    5.07    0.96
 -15   6  -5    6.30    0.99
 -15   6  -3    6.98    1.00
 -15   6  -1    2.02    0.73
 -15  -6  -1    0.79    0.74
 -15   6   1    3.74    0.75
 -15  -6   1    3.49    0.87
 -15  -6   1    2.92    0.68
 -15   6   1    4.01    0.81
 -15   6   3    0.99    0.66
 -15   6   3    2.38    0.65
 -15  -6   3    1.77    0.76
 -15  -6   3    1.87    0.61
 -15  -6   5    6.76    0.91
 -15  -6   5    5.85    0.98
 -15   6   5    5.43    0.89
 -15  -6   7    2.87    0.77
 -15   6   7    2.52    0.72
 -15  -6   7    4.42    0.76
 -15  -6   9    0.19    0.61
 -15   6   9    0.63    0.63
 -15  -6   9    0.45    0.67
 -15  -6  11    0.19    0.59
 -15   6  11    0.59    0.68
 -15  -6  11   -0.45    0.63
 -15  -6  13    0.75    0.68
 -15  -6  13   -0.07    0.68
 -15  -6  13    0.13    0.65
 -15   6  13    0.47    0.63
 -15  -6  13    0.77    0.71
 -15  -6  15    2.44    0.77
 -15  -6  15    1.45    0.75
 -15  -6  15    1.29    0.73
 -15  -6  15    1.49    0.72
 -15   6  15    1.24    0.73
 -15  -6  17    0.21    0.71
 -15   6  17    0.39    0.64
 -15   6  17    0.92    0.68
 -15  -6  17    0.43    0.71
 -15   6  17    0.92    0.65
 -15   6  17    0.33    0.66
 -15  -6  17    0.21    0.67
 -15  -6  17   -0.14    0.68
 -15  -7  -6    6.99    1.12
 -15  -7  -4    0.63    0.73
 -15  -7  -2    9.77    1.29
 -15   7   0   14.20    1.45
 -15  -7   0   11.17    1.47
 -15   7   2    1.60    0.65
 -15  -7   2    0.72    0.58
 -15  -7   2    0.07    0.73
 -15  -7   4   -0.06    0.65
 -15   7   4   -0.27    0.69
 -15  -7   4    0.14    0.73
 -15  -7   6    2.05    0.73
 -15  -7   6    1.78    0.82
 -15  -7   8    1.84    0.81
 -15   7   8    1.98    0.71
 -15  -7   8    1.32    0.72
 -15  -7  10    1.55    0.77
 -15   7  10    2.52    0.80
 -15  -7  10    2.04    0.75
 -15  -7  12   -0.42    0.72
 -15   7  12   -0.37    0.77
 -15  -7  12    0.49    0.76
 -14   0 -24    2.94    0.77
 -14   0 -22    2.51    0.72
 -14   0 -20    0.96    0.58
 -14   0 -18   13.40    1.38
 -14   0 -16   38.80    3.25
 -14   0 -14   16.58    1.50
 -14   0 -14   15.43    1.47
 -14   0 -12    0.88    0.45
 -14   0 -12    0.64    0.44
 -14   0 -10   17.41    1.65
 -14   0 -10   20.32    1.67
 -14   0  -8    2.85    0.55
 -14   0  -8    4.32    0.55
 -14   0  -6    0.68    0.41
 -14   0  -4   38.89    3.17
 -14   0  -2    0.71    0.30
 -14   0  -2    0.07    0.40
 -14   0   0   90.82    7.35
 -14   0   0   99.70    7.41
 -14   0   2   20.09    1.59
 -14   0   2   20.85    1.64
 -14   0   2   18.07    1.54
 -14   0   2   17.06    1.54
 -14   0   2   17.75    1.54
 -14   0   4  185.99   14.08
 -14   0   4  186.66   14.06
 -14   0   4  181.20   14.04
 -14   0   4  177.90   14.04
 -14   0   4  179.22   14.04
 -14   0   6   41.23    3.45
 -14   0   6   43.19    3.47
 -14   0   6   42.74    3.45
 -14   0   6   44.04    3.46
 -14   0   6   44.52    3.48
 -14   0   8    1.17    0.42
 -14   0   8    1.93    0.44
 -14   0   8    1.51    0.46
 -14   0   8    1.40    0.42
 -14   0   8    0.99    0.40
 -14   0  10  104.12    8.76
 -14   0  10  109.42    8.76
 -14   0  10  125.34    8.80
 -14   0  10  112.50    8.77
 -14   0  12    0.94    0.47
 -14   0  12   -0.29    0.43
 -14   0  12   -0.55    0.45
 -14   0  12   -0.22    0.47
 -14   0  14   22.60    1.98
 -14   0  14   22.44    1.97
 -14   0  14   22.13    1.97
 -14   0  14   23.06    1.99
 -14   0  16    4.24    0.71
 -14   0  16    3.48    0.68
 -14   0  16    5.71    0.83
 -14   0  16    4.28    0.71
 -14   0  16    3.86    0.68
 -14   0  18    5.11    0.77
 -14   0  18    5.43    0.77
 -14   0  18    4.59    0.76
 -14   0  18    4.75    0.77
 -14   0  20   17.23    1.70
 -14   0  20   18.23    1.72
 -14   0  20   17.69    1.71
 -14   0  20   18.60    1.74
 -14   0  22   96.40    7.48
 -14   0  22   95.37    7.46
 -14   0  22   87.67    7.46
 -14   0  22   94.91    7.48
 -14   0  24  109.39    8.25
 -14   0  24   99.25    8.25
 -14   0  24  100.32    8.26
 -14   0  24  105.46    8.27
 -14   0  26   16.34    1.56
 -14   0  26   14.71    1.60
 -14   0  26   11.71    1.48
 -14   0  26   14.51    1.52
 -14   0  28    1.28    0.68
 -14   0  28   -0.22    0.71
 -14   0  28    0.57    0.71
 -14   1 -25    0.80    0.66
 -14  -1 -23    1.37    0.66
 -14   1 -23    2.28    0.73
 -14   1 -21   -0.26    0.64
 -14  -1 -21    0.12    0.58
 -14  -1 -19    0.45    0.53
 -14   1 -19    1.28    0.60
 -14   1 -17    3.74    0.74
 -14  -1 -17    3.83    0.71
 -14  -1 -15   40.93    3.31
 -14   1 -15   39.03    3.34
 -14   1 -13   23.00    2.05
 -14  -1 -13   22.75    2.04
 -14   1 -13   26.49    2.12
 -14   1 -11    4.19    0.67
 -14  -1 -11    6.30    0.74
 -14   1  -9    2.33    0.51
 -14  -1  -9    1.02    0.46
 -14   1  -7   54.78    4.42
 -14  -1  -7   55.59    4.43
 -14   1  -5  696.91   54.39
 -14  -1  -5  720.36   54.39
 -14  -1  -3  448.27   32.72
 -14   1  -3  405.01   32.69
 -14   1  -1   87.30    6.54
 -14  -1  -1   87.29    6.61
 -14   1  -1   83.29    6.59
 -14  -1  -1   78.70    6.54
 -14  -1   1  130.28    9.56
 -14   1   1  118.98    9.56
 -14  -1   1  111.23    9.59
 -14  -1   1  118.02    9.57
 -14  -1   1  129.36    9.56
 -14   1   1  120.58    9.60
 -14  -1   1  130.92    9.56
 -14  -1   3    7.72    0.96
 -14   1   3    8.70    0.87
 -14  -1   3   10.62    0.93
 -14  -1   3   10.47    0.93
 -14  -1   3    9.62    0.91
 -14   1   3    9.75    0.88
 -14  -1   3    9.59    0.94
 -14   1   3    9.58    0.96
 -14   1   3   11.43    0.94
 -14   1   3    8.75    0.86
 -14   1   5   21.09    1.77
 -14  -1   5   23.08    1.79
 -14   1   5   17.97    1.71
 -14  -1   5   20.89    1.76
 -14  -1   5   23.31    1.77
 -14   1   5   18.62    1.72
 -14  -1   5   20.72    1.79
 -14   1   5   19.78    1.76
 -14  -1   5   22.39    1.77
 -14   1   5   20.39    1.72
 -14   1   7   13.91    1.34
 -14   1   7   15.36    1.40
 -14   1   7   14.53    1.35
 -14  -1   7   15.29    1.38
 -14  -1   7   16.68    1.43
 -14  -1   7   16.64    1.40
 -14   1   7   13.71    1.34
 -14   1   7   15.03    1.36
 -14  -1   7   17.67    1.41
 -14  -1   7   15.93    1.40
 -14   1   9   56.03    4.92
 -14  -1   9   65.19    4.98
 -14   1   9   58.79    4.93
 -14  -1   9   67.75    4.99
 -14  -1   9   70.01    5.00
 -14  -1   9   67.40    4.96
 -14   1   9   60.52    4.97
 -14   1   9   57.08    4.93
 -14  -1   9   63.50    4.98
 -14  -1  11    8.98    0.90
 -14   1  11    6.51    0.81
 -14   1  11    5.49    0.86
 -14   1  11    6.58    0.82
 -14  -1  11    8.92    0.89
 -14   1  11    7.21    0.81
 -14   1  11    8.61    0.88
 -14  -1  11    7.98    0.91
 -14  -1  11    9.24    0.92
 -14  -1  13   28.20    2.47
 -14  -1  13   30.09    2.49
 -14   1  13   26.82    2.43
 -14   1  13   26.94    2.44
 -14  -1  13   32.41    2.51
 -14  -1  13   29.57    2.48
 -14   1  13   31.70    2.49
 -14   1  13   27.74    2.44
 -14   1  15    5.70    0.81
 -14  -1  15    6.20    0.81
 -14  -1  15    6.26    0.82
 -14  -1  15    5.96    0.80
 -14  -1  15    5.91    0.76
 -14   1  15    5.07    0.75
 -14   1  15    5.41    0.77
 -14   1  15    4.71    0.75
 -14   1  17    4.72    0.73
 -14  -1  17    4.29    0.75
 -14   1  17    4.44    0.74
 -14  -1  17    4.13    0.74
 -14   1  17    6.25    0.77
 -14  -1  17    4.22    0.74
 -14   1  17    3.70    0.71
 -14  -1  17    4.47    0.85
 -14  -1  17    4.91    0.72
 -14   1  19   10.13    1.10
 -14  -1  19    7.90    1.06
 -14  -1  19   10.59    1.23
 -14   1  19   10.43    1.09
 -14  -1  19    8.03    1.06
 -14   1  19    8.29    1.08
 -14   1  19    9.37    1.08
 -14  -1  19    8.71    1.07
 -14  -1  19    9.99    1.09
 -14   1  21    3.06    0.80
 -14  -1  21    5.55    0.83
 -14  -1  21    5.18    0.86
 -14   1  21    6.05    0.84
 -14   1  21    5.43    0.83
 -14  -1  21    5.54    0.83
 -14   1  21    4.73    0.80
 -14   1  21    5.23    0.89
 -14  -1  21    4.24    0.82
 -14  -1  23    7.46    0.96
 -14  -1  23    7.37    1.00
 -14   1  23    6.77    0.94
 -14  -1  23    6.19    0.96
 -14   1  23    5.43    0.90
 -14  -1  23    6.53    0.98
 -14   1  23    7.03    1.06
 -14   1  23    5.16    0.92
 -14   1  23    5.44    0.93
 -14  -1  25   11.22    1.34
 -14   1  25   11.18    1.38
 -14   1  25   12.05    1.34
 -14  -1  25   13.63    1.38
 -14   1  25   12.99    1.39
 -14   1  25   12.42    1.35
 -14  -1  25   10.18    1.32
 -14  -1  27    5.10    0.91
 -14   1  27    4.12    0.86
 -14   1  27    3.73    0.90
 -14   1  27    4.21    0.89
 -14   1  27    3.71    0.83
 -14  -1  27    4.71    0.84
 -14  -1  27    3.59    0.85
 -14   2 -18   -0.45    0.60
 -14   2 -16   20.81    2.01
 -14   2 -16   22.52    1.94
 -14   2 -14   23.59    1.78
 -14  -2 -14   14.81    1.73
 -14  -2 -12    7.75    1.03
 -14   2 -12   10.03    1.02
 -14  -2 -12   10.27    1.00
 -14   2 -10    9.83    1.07
 -14  -2 -10   11.99    1.06
 -14  -2 -10    8.52    1.06
 -14  -2  -8    6.71    0.82
 -14  -2  -8    6.77    0.79
 -14  -2  -6    8.14    0.87
 -14  -2  -6    6.37    0.82
 -14   2  -6    7.29    0.86
 -14  -2  -4   11.15    1.13
 -14  -2  -4   13.25    1.19
 -14   2  -4   11.76    1.17
 -14   2  -2   33.14    2.62
 -14   2  -2   31.16    2.68
 -14  -2  -2   32.05    2.63
 -14  -2  -2   33.23    2.71
 -14   2   0   88.10    6.69
 -14  -2   0   81.83    6.75
 -14  -2   0   85.11    6.70
 -14   2   0   86.53    6.74
 -14  -2   2   22.62    1.77
 -14   2   2   19.11    1.70
 -14  -2   2   18.63    1.68
 -14   2   2   18.76    1.67
 -14   2   4  120.91   10.85
 -14  -2   4  134.63   10.90
 -14  -2   4  157.74   10.91
 -14  -2   4  134.25   10.88
 -14  -2   4  152.76   10.90
 -14  -2   4  149.08   10.89
 -14   2   4  137.28   10.88
 -14  -2   6   43.27    3.06
 -14   2   6   34.93    2.97
 -14  -2   6   42.39    3.05
 -14  -2   6   42.14    3.06
 -14   2   6   34.52    3.01
 -14  -2   6   42.82    3.07
 -14  -2   6   38.03    3.06
 -14   2   6   33.69    2.97
 -14   2   6   28.82    2.95
 -14   2   6   39.05    3.02
 -14   2   8    1.27    0.39
 -14   2   8    0.42    0.36
 -14  -2   8    0.69    0.51
 -14   2   8    0.47    0.39
 -14  -2   8    0.97    0.42
 -14  -2   8    0.95    0.45
 -14  -2   8   -0.04    0.41
 -14  -2   8    0.04    0.42
 -14   2   8    0.26    0.36
 -14  -2  10   22.50    1.92
 -14   2  10   20.55    1.84
 -14  -2  10   23.42    1.92
 -14  -2  10   23.89    1.93
 -14  -2  10   21.42    1.89
 -14   2  10   19.82    1.83
 -14   2  10   19.86    1.83
 -14  -2  10   21.80    1.91
 -14   2  10   21.34    1.88
 -14   2  12   20.53    1.89
 -14  -2  12   22.67    1.96
 -14   2  12   21.62    1.90
 -14   2  12   21.45    1.94
 -14   2  12   19.01    1.88
 -14  -2  12   23.55    1.98
 -14  -2  12   22.35    1.96
 -14  -2  12   25.30    1.99
 -14   2  14    0.67    0.51
 -14  -2  14    0.73    0.57
 -14  -2  14    0.77    0.56
 -14   2  14    0.95    0.46
 -14   2  14    0.60    0.52
 -14  -2  14    1.04    0.57
 -14   2  14    0.95    0.49
 -14  -2  14    0.83    0.54
 -14   2  14    1.40    0.51
 -14  -2  16   17.23    1.65
 -14  -2  16   18.80    1.66
 -14   2  16   17.53    1.62
 -14   2  16   17.15    1.61
 -14  -2  16   18.66    1.66
 -14   2  16   16.92    1.63
 -14  -2  16   18.18    1.65
 -14   2  16   16.20    1.61
 -14   2  16   14.62    1.64
 -14  -2  18    3.17    0.77
 -14  -2  18    4.67    0.78
 -14   2  18    4.34    0.74
 -14   2  18    3.52    0.73
 -14   2  18    4.21    0.77
 -14   2  18    3.76    0.74
 -14  -2  18    6.00    0.81
 -14   2  18    4.21    0.74
 -14  -2  18    4.91    0.78
 -14   2  20   21.77    1.84
 -14   2  20   20.79    1.82
 -14  -2  20   18.14    1.91
 -14   2  20   16.89    1.78
 -14  -2  20   20.57    1.83
 -14   2  20   15.32    1.77
 -14   2  20   21.23    1.84
 -14  -2  20   17.94    1.83
 -14  -2  20   20.50    1.84
 -14  -2  20   19.63    1.82
 -14  -2  22   66.02    5.28
 -14  -2  22   65.10    5.19
 -14  -2  22   62.20    5.16
 -14   2  22   64.77    5.16
 -14  -2  22   64.32    5.19
 -14   2  22   68.55    5.21
 -14  -2  22   65.83    5.19
 -14   2  22   60.38    5.16
 -14   2  22   60.96    5.16
 -14   2  22   57.20    5.15
 -14  -2  24   80.97    6.30
 -14   2  24   79.84    6.30
 -14   2  24   74.41    6.25
 -14   2  24   74.93    6.28
 -14   2  24   72.65    6.27
 -14   2  24   77.50    6.28
 -14  -2  24   77.30    6.27
 -14  -2  24   79.20    6.30
 -14  -2  24   83.42    6.31
 -14  -2  26   14.40    1.55
 -14   2  26   14.02    1.56
 -14  -2  26   16.61    1.59
 -14   2  26   14.41    1.56
 -14   2  26   14.13    1.57
 -14   2  26   15.62    1.57
 -14  -2  26   14.06    1.56
 -14  -3 -21    1.42    0.76
 -14  -3 -19    0.57    0.66
 -14  -3 -17   11.07    1.25
 -14   3 -17    9.69    1.15
 -14   3 -15   13.05    1.33
 -14  -3 -15   12.71    1.41
 -14  -3 -13    3.68    0.80
 -14  -3 -11    4.14    0.67
 -14  -3 -11    4.29    0.74
 -14   3 -11    4.88    0.71
 -14  -3  -9    1.08    0.51
 -14  -3  -9    1.16    0.53
 -14   3  -9    1.51    0.52
 -14  -3  -7   87.40    6.85
 -14  -3  -7   85.63    6.85
 -14   3  -7   86.81    6.86
 -14   3  -5  301.53   22.32
 -14  -3  -5  268.94   22.28
 -14  -3  -5  299.04   22.31
 -14  -3  -3  333.51   25.12
 -14   3  -3  317.90   25.09
 -14   3  -1   10.87    1.06
 -14   3  -1   11.62    1.16
 -14  -3  -1   11.55    1.17
 -14  -3  -1   11.22    1.09
 -14   3   1   14.29    1.39
 -14   3   1   16.79    1.45
 -14  -3   1   15.12    1.48
 -14  -3   1   15.90    1.40
 -14   3   3    6.15    0.82
 -14  -3   3    9.15    0.90
 -14   3   3    8.63    0.89
 -14  -3   3    8.23    0.94
 -14  -3   5    6.16    0.86
 -14   3   5    7.35    0.81
 -14   3   5    5.34    0.77
 -14  -3   5    7.79    0.83
 -14   3   7    5.74    0.71
 -14  -3   7    5.51    0.74
 -14   3   7    5.10    0.64
 -14  -3   7    6.39    0.80
 -14   3   7    4.45    0.64
 -14   3   7    5.97    0.67
 -14  -3   7    6.00    0.79
 -14  -3   7    6.36    0.78
 -14  -3   7    5.00    0.73
 -14   3   9   11.33    1.20
 -14   3   9   13.21    1.22
 -14   3   9   13.44    1.28
 -14  -3   9   16.40    1.33
 -14  -3   9   13.49    1.30
 -14   3   9   10.64    1.18
 -14  -3   9   13.34    1.29
 -14  -3   9   14.10    1.30
 -14  -3  11   12.27    1.16
 -14   3  11   10.32    1.09
 -14  -3  11   10.69    1.14
 -14   3  11   10.23    1.04
 -14  -3  11   11.59    1.16
 -14   3  11    9.23    1.03
 -14  -3  11   10.45    1.11
 -14   3  11    9.28    1.04
 -14  -3  13   48.64    3.68
 -14   3  13   39.99    3.59
 -14   3  13   41.79    3.60
 -14  -3  13   49.76    3.68
 -14   3  13   44.18    3.63
 -14  -3  13   47.70    3.67
 -14   3  13   37.57    3.58
 -14  -3  13   48.39    3.68
 -14   3  15   13.46    1.43
 -14   3  15   14.99    1.43
 -14  -3  15   15.33    1.49
 -14  -3  15   14.03    1.49
 -14  -3  15   16.49    1.50
 -14  -3  15   15.79    1.50
 -14   3  15   14.21    1.42
 -14   3  15   14.51    1.42
 -14   3  17    2.04    0.63
 -14  -3  17    2.23    0.66
 -14  -3  17    2.19    0.63
 -14   3  17    1.55    0.59
 -14  -3  17    3.35    0.72
 -14  -3  17    3.06    0.68
 -14   3  17    2.50    0.65
 -14   3  17    2.41    0.64
 -14   3  19    3.35    0.73
 -14   3  19    4.01    0.74
 -14  -3  19    3.31    0.75
 -14   3  19    2.04    0.66
 -14  -3  19    4.16    0.81
 -14  -3  19    3.71    0.76
 -14   3  19    3.96    0.72
 -14  -3  19    4.32    0.80
 -14  -3  21    7.56    1.03
 -14  -3  21    6.11    0.98
 -14   3  21    6.67    0.99
 -14  -3  21    7.18    1.02
 -14   3  21    8.12    1.03
 -14  -3  21    8.21    1.02
 -14   3  21    7.37    1.00
 -14   3  21    7.79    1.03
 -14  -3  23    3.14    0.78
 -14  -3  23    0.68    0.71
 -14   3  23    2.19    0.71
 -14   3  23    2.46    0.74
 -14   3  23    1.20    0.69
 -14   3  23    2.53    0.75
 -14  -3  23    1.66    0.65
 -14   3  23    0.80    0.67
 -14  -3  23    1.82    0.72
 -14   3  25    7.64    1.05
 -14  -3  25    7.45    1.04
 -14   3  25    6.74    1.05
 -14   3  25    5.54    1.00
 -14  -3  25    8.50    1.09
 -14   3  25    7.65    1.04
 -14  -3  25    6.09    1.19
 -14  -3  25    7.46    1.06
 -14  -4 -20    1.08    0.72
 -14  -4 -18    2.08    0.75
 -14  -4 -16   16.80    1.71
 -14  -4 -14   40.39    3.46
 -14  -4 -12   10.51    1.13
 -14   4 -12    7.69    1.07
 -14  -4 -10    6.76    0.81
 -14  -4 -10    4.05    0.84
 -14   4 -10    5.37    0.85
 -14   4  -8    9.66    1.02
 -14  -4  -8    7.83    0.96
 -14  -4  -8    5.86    0.93
 -14  -4  -6   43.64    3.70
 -14   4  -6   45.98    3.73
 -14   4  -4   17.98    1.59
 -14  -4  -4   14.79    1.57
 -14  -4  -2   42.23    3.25
 -14   4  -2   33.60    3.14
 -14  -4  -2   39.11    3.16
 -14   4  -2   42.42    3.26
 -14   4   0    2.67    0.59
 -14  -4   0    3.91    0.64
 -14   4   0    5.29    0.71
 -14  -4   2    0.31    0.47
 -14   4   2    0.87    0.55
 -14  -4   2    0.67    0.55
 -14   4   2    0.96    0.47
 -14  -4   4   43.54    3.63
 -14   4   4   38.95    3.59
 -14   4   4   49.54    3.66
 -14  -4   4   47.16    3.68
 -14  -4   6   32.22    2.56
 -14   4   6   27.51    2.50
 -14  -4   6   29.70    2.56
 -14  -4   8    1.02    0.62
 -14  -4   8    1.43    0.56
 -14   4   8    0.90    0.52
 -14   4  10    5.10    0.73
 -14  -4  10    6.85    0.88
 -14  -4  10    6.43    0.85
 -14   4  10    7.45    0.84
 -14  -4  10    5.76    0.84
 -14   4  10    5.37    0.73
 -14  -4  10    7.19    0.88
 -14  -4  10    6.30    0.85
 -14   4  10    5.15    0.74
 -14   4  12    4.90    0.78
 -14  -4  12    7.18    0.87
 -14  -4  12    5.67    0.81
 -14   4  12    4.06    0.70
 -14  -4  12    6.23    0.86
 -14   4  12    5.20    0.75
 -14  -4  12    6.24    0.86
 -14   4  12    4.87    0.73
 -14  -4  12    4.50    0.80
 -14   4  14   17.94    1.61
 -14  -4  14   17.78    1.65
 -14   4  14   16.53    1.63
 -14  -4  14   17.82    1.67
 -14  -4  14   18.01    1.67
 -14  -4  14   16.81    1.64
 -14   4  14   14.77    1.58
 -14   4  14   16.44    1.60
 -14  -4  16    0.31    0.61
 -14  -4  16    0.06    0.62
 -14   4  16    0.46    0.59
 -14   4  16    1.18    0.56
 -14   4  16    0.64    0.52
 -14  -4  16    0.53    0.58
 -14  -4  16    0.31    0.61
 -14   4  16    0.75    0.55
 -14   4  18    2.42    0.65
 -14  -4  18    1.53    0.65
 -14  -4  18    1.35    0.64
 -14   4  18    2.26    0.63
 -14  -4  18    2.14    0.66
 -14   4  18    1.87    0.67
 -14   4  18    1.04    0.62
 -14  -4  18    2.28    0.68
 -14   4  20   12.83    1.45
 -14  -4  20   13.92    1.48
 -14  -4  20   15.80    1.51
 -14   4  20   11.18    1.41
 -14   4  20   14.85    1.48
 -14  -4  20   13.07    1.44
 -14  -4  20   14.84    1.48
 -14   4  20   13.53    1.45
 -14  -4  22   34.71    3.07
 -14   4  22   32.85    3.03
 -14   4  22   35.19    3.03
 -14   4  22   35.51    3.04
 -14   4  22   33.91    3.03
 -14  -4  22   35.70    3.07
 -14  -4  22   37.62    3.09
 -14  -4  22   33.93    3.03
 -14   4  24   25.70    2.50
 -14   4  24   29.07    2.53
 -14  -4  24   28.53    2.53
 -14  -4  24   28.15    2.55
 -14   4  24   25.98    2.50
 -14  -4  24   27.84    2.53
 -14  -5 -19   -0.40    0.78
 -14  -5 -17    5.83    1.02
 -14   5 -17    8.00    1.04
 -14  -5 -15    8.04    1.09
 -14  -5 -13    1.45    0.67
 -14  -5 -11    4.72    0.85
 -14  -5  -9    0.80    0.57
 -14  -5  -9    0.84    0.62
 -14  -5  -7   53.41    4.40
 -14  -5  -5  123.14    9.71
 -14  -5  -1    9.52    1.07
 -14   5  -1   11.43    1.10
 -14  -5  -1    9.24    1.16
 -14  -5   1    0.61    0.48
 -14   5   1    0.89    0.49
 -14  -5   1    1.21    0.64
 -14  -5   3    4.13    0.81
 -14  -5   3    4.48    0.72
 -14   5   3    5.00    0.73
 -14  -5   5    4.60    0.79
 -14  -5   5    2.81    0.66
 -14   5   5    3.21    0.67
 -14   5   7    5.27    0.79
 -14  -5   7    5.69    0.85
 -14  -5   7    5.61    0.82
 -14   5   9    0.54    0.55
 -14  -5   9   -0.28    0.58
 -14  -5   9    0.23    0.50
 -14  -5  11    6.03    0.84
 -14   5  11    3.84    0.71
 -14  -5  11    4.63    0.79
 -14   5  11    4.10    0.72
 -14   5  11    4.66    0.71
 -14   5  11    4.75    0.80
 -14   5  13   42.59    3.59
 -14   5  13   40.30    3.62
 -14   5  13   41.62    3.58
 -14  -5  13   44.33    3.65
 -14  -5  13   44.37    3.66
 -14  -5  13   44.20    3.66
 -14  -5  13   48.80    3.69
 -14   5  13   42.27    3.58
 -14   5  15   16.26    1.61
 -14   5  15   14.70    1.56
 -14  -5  15   16.92    1.65
 -14  -5  15   16.61    1.64
 -14   5  15   15.19    1.57
 -14   5  15   16.32    1.58
 -14  -5  15   18.23    1.66
 -14  -5  15   15.91    1.64
 -14  -5  17    7.90    1.06
 -14   5  17    8.26    1.04
 -14   5  17    8.15    1.07
 -14  -5  17   10.71    1.13
 -14   5  17    8.06    1.03
 -14  -5  17    7.36    1.06
 -14   5  17    9.08    1.06
 -14  -5  17    6.71    1.03
 -14  -5  19    2.01    0.77
 -14  -5  19    3.38    0.80
 -14   5  19    3.76    0.75
 -14   5  19    2.43    0.79
 -14   5  19    2.76    0.75
 -14  -5  19    3.77    0.79
 -14  -5  19    2.81    0.74
 -14   5  19    1.39    0.68
 -14  -5  21    1.96    0.77
 -14   5  21    3.80    0.77
 -14  -5  21    1.71    0.75
 -14   5  21    2.64    0.76
 -14   5  21    2.49    0.77
 -14   5  21    2.38    0.77
 -14  -5  21    2.31    0.78
 -14  -5  21    3.19    0.80
 -14  -6 -16    4.78    0.98
 -14  -6 -14   16.05    1.64
 -14   6 -14   14.33    1.56
 -14   6 -12   16.14    1.68
 -14  -6 -12   16.43    1.71
 -14  -6 -10    1.16    0.68
 -14   6 -10    2.28    0.75
 -14  -6  -8    2.64    0.76
 -14   6  -8    3.63    0.79
 -14   6  -6   20.73    2.01
 -14  -6  -4   23.38    2.25
 -14   6  -4   25.64    2.28
 -14  -6  -2    6.07    0.99
 -14   6  -2    7.18    1.01
 -14  -6   0    2.35    0.62
 -14  -6   0    1.90    0.75
 -14   6   0    3.51    0.73
 -14  -6   2    0.59    0.54
 -14  -6   2    0.06    0.67
 -14   6   2    0.96    0.58
 -14   6   2    0.83    0.62
 -14  -6   4   16.10    1.73
 -14  -6   4   17.80    1.70
 -14   6   4   18.89    1.71
 -14  -6   6    5.45    0.82
 -14   6   6    4.28    0.82
 -14  -6   6    4.86    0.89
 -14  -6   8   -0.13    0.62
 -14  -6   8    0.30    0.58
 -14   6   8    0.61    0.61
 -14  -6  10    0.94    0.62
 -14  -6  10    1.00    0.70
 -14   6  10    0.06    0.64
 -14  -6  12   13.01    1.40
 -14  -6  12   11.74    1.40
 -14   6  12   13.16    1.41
 -14  -6  14    1.76    0.74
 -14   6  14    3.85    0.77
 -14  -6  14    4.70    0.84
 -14   6  14    2.35    0.76
 -14   6  14    2.60    0.73
 -14  -6  14    3.31    0.80
 -14   6  14    3.53    0.80
 -14  -6  14    1.98    0.73
 -14  -6  16    4.91    0.94
 -14   6  16    6.59    0.99
 -14   6  16    5.16    0.90
 -14  -6  16    4.78    0.90
 -14   6  16    6.19    0.90
 -14  -6  16    5.60    0.93
 -14   6  16    6.42    0.93
 -14  -6  16    5.33    0.89
 -14   6  18    0.87    0.74
 -14   6  18    3.33    0.81
 -14  -6  18    3.58    0.81
 -14  -6  18    3.48    0.82
 -14  -6  18    2.60    0.78
 -14   6  18    3.59    0.84
 -14   6  18    3.79    0.85
 -14  -6  18    2.85    0.78
 -14   7 -11    0.69    0.73
 -14   7  -9    1.65    0.77
 -14   7  -7   22.13    2.12
 -14   7  -5   40.08    3.30
 -14  -7  -5   35.91    3.31
 -14   7  -3   37.67    2.96
 -14  -7  -3   28.83    2.94
 -14  -7  -1    1.11    0.82
 -14   7  -1    4.67    0.81
 -14   7   1    0.95    0.67
 -14  -7   1    1.43    0.62
 -14  -7   1    1.81    0.80
 -14  -7   3    4.01    0.88
 -14  -7   3    3.15    0.73
 -14   7   3    4.02    0.81
 -14  -7   5    0.90    0.73
 -14   7   5    0.34    0.66
 -14  -7   5    0.62    0.61
 -14  -7   7    0.07    0.72
 -14  -7   7    1.01    0.62
 -14  -7   9    0.20    0.70
 -14  -7   9    0.78    0.62
 -14   7   9    0.50    0.64
 -14  -7  11    5.40    0.94
 -14   7  11    6.18    0.99
 -14  -7  11    4.26    0.91
 -14  -7  13   15.29    1.67
 -14  -7  13   14.90    1.71
 -14   7  13   19.68    1.79
 -14   8  -2    3.05    0.76
 -14   8   0   -0.40    0.68
 -14  -8   2    0.56    0.63
 -14   8   2    0.15    0.70
 -13   0 -25    1.32    0.67
 -13   0 -23    0.66    0.63
 -13   0 -21    0.99    0.62
 -13   0 -19    3.14    0.70
 -13   0 -17    0.32    0.51
 -13   0 -15    0.53    0.51
 -13   0 -15    1.17    0.48
 -13   0 -13    1.72    0.51
 -13   0 -13    2.04    0.47
 -13   0 -11    0.19    0.39
 -13   0 -11    0.48    0.40
 -13   0  -9    0.04    0.38
 -13   0  -9    0.03    0.34
 -13   0  -7    0.42    0.39
 -13   0  -7   -0.03    0.36
 -13   0  -5    0.66    0.40
 -13   0  -3    1.38    0.43
 -13   0  -3    1.14    0.29
 -13   0  -1    5.48    0.64
 -13   0  -1    4.65    0.54
 -13   0   1    2.54    0.39
 -13   0   1    3.94    0.44
 -13   0   1    3.34    0.41
 -13   0   1    2.72    0.40
 -13   0   1    3.45    0.51
 -13   0   3    3.96    0.47
 -13   0   3    3.64    0.46
 -13   0   3    3.90    0.51
 -13   0   3    3.82    0.46
 -13   0   3    3.62    0.52
 -13   0   5   -0.08    0.31
 -13   0   5    0.19    0.31
 -13   0   5    0.21    0.34
 -13   0   5   -0.14    0.31
 -13   0   5   -0.03    0.32
 -13   0   7   -0.03    0.32
 -13   0   7    0.41    0.36
 -13   0   7    0.48    0.35
 -13   0   7   -0.15    0.30
 -13   0   7    0.28    0.32
 -13   0   9    0.45    0.35
 -13   0   9    0.03    0.36
 -13   0   9    0.74    0.39
 -13   0   9   -0.06    0.32
 -13   0   9   -0.07    0.35
 -13   0  11    2.28    0.53
 -13   0  11    2.59    0.53
 -13   0  11    2.61    0.53
 -13   0  11    3.07    0.54
 -13   0  13    0.80    0.45
 -13   0  13    1.03    0.46
 -13   0  13    1.06    0.46
 -13   0  13    0.70    0.50
 -13   0  13    0.95    0.49
 -13   0  15   -0.42    0.46
 -13   0  15   -0.16    0.51
 -13   0  15   -0.14    0.43
 -13   0  15    0.09    0.44
 -13   0  15    0.05    0.46
 -13   0  17    0.30    0.51
 -13   0  17    0.50    0.49
 -13   0  17   -0.44    0.48
 -13   0  17   -0.25    0.47
 -13   0  19    0.87    0.57
 -13   0  19    0.62    0.50
 -13   0  19    0.92    0.59
 -13   0  19    0.16    0.53
 -13   0  21    0.87    0.58
 -13   0  21    0.87    0.55
 -13   0  21    0.35    0.59
 -13   0  21    0.70    0.58
 -13   0  23    1.02    0.61
 -13   0  23    1.86    0.63
 -13   0  23    0.61    0.63
 -13   0  23    0.06    0.60
 -13   0  25    0.08    0.76
 -13   0  25    1.17    0.62
 -13   0  25   -0.33    0.66
 -13   0  25    0.58    0.63
 -13   0  27    2.82    0.76
 -13   0  27    1.83    0.84
 -13   0  27    2.55    0.75
 -13   0  27    2.06    0.75
 -13  -1 -26    1.83    0.72
 -13   1 -26    2.64    0.79
 -13   1 -24    1.24    0.69
 -13  -1 -24   -0.73    0.60
 -13  -1 -22    0.74    0.56
 -13   1 -22    0.06    0.60
 -13  -1 -20    1.04    0.58
 -13   1 -20    1.33    0.61
 -13  -1 -18    1.43    0.56
 -13   1 -18    1.18    0.54
 -13  -1 -16    1.54    0.54
 -13   1 -16    1.64    0.57
 -13  -1 -14    2.73    0.55
 -13   1 -14    3.06    0.61
 -13  -1 -14    2.07    0.52
 -13  -1 -12    9.67    0.93
 -13   1 -12    8.17    0.91
 -13   1 -12    9.45    0.95
 -13  -1 -12    6.85    0.88
 -13  -1 -10    0.14    0.36
 -13   1 -10   -0.11    0.39
 -13  -1 -10   -0.04    0.42
 -13   1  -8    3.14    0.52
 -13  -1  -8    3.39    0.55
 -13   1  -8    3.10    0.56
 -13  -1  -6    3.60    0.54
 -13   1  -6    3.16    0.54
 -13   1  -4    4.57    0.62
 -13  -1  -4    4.19    0.60
 -13  -1  -2    1.34    0.33
 -13   1  -2    1.50    0.42
 -13  -1  -2    1.10    0.43
 -13   1  -2    1.30    0.31
 -13  -1   0    2.04    0.38
 -13   1   0    2.17    0.38
 -13  -1   0    1.56    0.36
 -13  -1   0    2.33    0.38
 -13   1   0    1.82    0.43
 -13  -1   0    1.23    0.47
 -13  -1   0    2.25    0.39
 -13   1   2    2.42    0.40
 -13   1   2    1.75    0.33
 -13   1   2    2.27    0.33
 -13  -1   2    2.58    0.41
 -13  -1   2    2.67    0.48
 -13   1   2    3.10    0.47
 -13  -1   2    2.65    0.43
 -13  -1   2    2.20    0.39
 -13  -1   2    2.95    0.42
 -13   1   2    1.74    0.34
 -13  -1   4    0.69    0.33
 -13   1   4    0.52    0.28
 -13  -1   4    0.63    0.39
 -13  -1   4    1.06    0.38
 -13  -1   4    0.09    0.33
 -13  -1   4    0.82    0.33
 -13   1   4    1.12    0.30
 -13   1   4    0.78    0.30
 -13   1   4    0.76    0.36
 -13   1   4    0.19    0.32
 -13   1   6    0.33    0.28
 -13   1   6    0.03    0.28
 -13  -1   6   -0.07    0.34
 -13  -1   6    0.13    0.34
 -13   1   6    0.27    0.32
 -13   1   6   -0.25    0.27
 -13   1   6   -0.10    0.36
 -13  -1   6    0.23    0.34
 -13  -1   6    0.07    0.34
 -13  -1   6    0.39    0.39
 -13   1   8    6.63    0.72
 -13  -1   8    5.87    0.73
 -13   1   8    5.73    0.70
 -13   1   8    7.40    0.70
 -13  -1   8    6.52    0.75
 -13  -1   8    7.47    0.78
 -13  -1   8    6.70    0.75
 -13   1   8    6.08    0.73
 -13   1   8    6.32    0.73
 -13  -1   8    6.58    0.73
 -13   1   8    5.82    0.71
 -13  -1  10   14.67    1.39
 -13   1  10   15.37    1.39
 -13   1  10   14.25    1.38
 -13  -1  10   16.16    1.41
 -13  -1  10   15.96    1.38
 -13   1  10   15.77    1.41
 -13   1  10   15.15    1.38
 -13  -1  10   14.80    1.40
 -13  -1  10   16.25    1.41
 -13   1  10   14.36    1.36
 -13  -1  12    8.95    0.91
 -13  -1  12    8.11    0.89
 -13   1  12    6.99    0.88
 -13   1  12    7.47    0.84
 -13   1  12    7.67    0.85
 -13   1  12    6.73    0.84
 -13  -1  12    9.59    0.93
 -13  -1  12    7.14    0.89
 -13   1  14    0.43    0.42
 -13   1  14    0.09    0.44
 -13   1  14   -0.18    0.49
 -13  -1  14    1.07    0.57
 -13   1  14   -1.16    0.49
 -13  -1  14    0.88    0.52
 -13  -1  14    1.48    0.58
 -13  -1  14    0.05    0.48
 -13  -1  16    4.98    0.77
 -13  -1  16    4.33    0.69
 -13   1  16    4.36    0.70
 -13   1  16    4.49    0.72
 -13   1  16    5.13    0.72
 -13  -1  16    5.03    0.78
 -13   1  16    4.71    0.72
 -13  -1  16    4.44    0.74
 -13   1  18    3.55    0.70
 -13  -1  18    4.29    0.73
 -13   1  18    2.66    0.66
 -13  -1  18    4.33    0.74
 -13   1  18    3.86    0.72
 -13   1  18    3.93    0.68
 -13  -1  18    3.38    0.68
 -13  -1  18    4.18    0.73
 -13   1  20    1.84    0.61
 -13   1  20    2.39    0.68
 -13  -1  20    1.92    0.58
 -13   1  20    2.09    0.66
 -13  -1  20    3.36    0.82
 -13  -1  20    2.96    0.67
 -13   1  20    3.08    0.64
 -13   1  20    2.43    0.65
 -13  -1  20    2.30    0.68
 -13  -1  20    1.95    0.65
 -13  -1  22    0.95    0.58
 -13   1  22    1.27    0.70
 -13  -1  22    0.18    0.58
 -13  -1  22    0.86    0.61
 -13  -1  22    1.58    0.62
 -13   1  22    1.05    0.59
 -13   1  22    1.20    0.61
 -13   1  22    0.36    0.59
 -13   1  22    0.90    0.60
 -13  -1  24    1.30    0.64
 -13   1  24    0.39    0.63
 -13  -1  24    0.64    0.60
 -13   1  24    1.09    0.64
 -13   1  24    0.91    0.72
 -13   1  24    1.66    0.67
 -13  -1  24    1.23    0.62
 -13  -1  26    0.68    0.69
 -13   1  26    0.14    0.64
 -13  -1  26    0.20    0.61
 -13   1  26    0.20    0.61
 -13  -1  26    0.47    0.65
 -13   1  26    0.54    0.66
 -13   1  26   -0.07    0.67
 -13   1  28    2.99    0.76
 -13  -1  28    0.26    0.86
 -13   1  28    2.13    0.74
 -13  -1  28    3.10    0.78
 -13  -1  28    3.56    0.81
 -13   1  28    1.98    0.83
 -13   1  28    2.14    0.79
 -13  -1  28    2.45    0.80
 -13  -2 -25    0.20    0.67
 -13   2 -25    1.65    0.74
 -13   2 -23    1.50    0.71
 -13  -2 -23    1.14    0.65
 -13   2 -21    0.14    0.65
 -13  -2 -21   -0.23    0.58
 -13  -2 -19    1.03    0.56
 -13  -2 -17    3.34    0.73
 -13  -2 -15    2.72    0.71
 -13   2 -15    4.59    0.75
 -13   2 -15    2.72    0.60
 -13  -2 -13    4.28    0.78
 -13   2 -13    6.45    0.78
 -13  -2 -13    6.32    0.72
 -13  -2 -11    0.54    0.48
 -13   2 -11    1.22    0.46
 -13  -2 -11    1.65    0.48
 -13  -2  -9   -0.26    0.42
 -13   2  -9    1.02    0.47
 -13  -2  -9    0.41    0.45
 -13  -2  -7    1.72    0.47
 -13  -2  -7    1.94    0.49
 -13   2  -5    8.02    0.83
 -13  -2  -5    7.83    0.84
 -13  -2  -5    6.21    0.79
 -13  -2  -3    8.56    0.85
 -13   2  -3    8.69    0.88
 -13  -2  -3    8.80    0.89
 -13   2  -3    7.58    0.78
 -13  -2  -3    7.98    0.79
 -13  -2  -1    4.14    0.52
 -13  -2  -1    4.19    0.63
 -13   2  -1    3.79    0.57
 -13   2  -1    4.70    0.52
 -13   2   1    1.29    0.35
 -13  -2   1    1.69    0.48
 -13   2   1    1.83    0.45
 -13  -2   1    1.79    0.40
 -13   2   3   24.28    2.08
 -13  -2   3   27.41    2.16
 -13   2   3   25.09    2.09
 -13   2   3   24.96    2.09
 -13   2   3   26.34    2.14
 -13   2   3   27.47    2.17
 -13  -2   3   27.78    2.23
 -13  -2   5   20.95    1.54
 -13   2   5   14.72    1.44
 -13  -2   5   19.78    1.54
 -13   2   5   17.31    1.50
 -13  -2   5   21.16    1.55
 -13  -2   5   18.78    1.52
 -13  -2   5   15.27    1.53
 -13   2   5   14.64    1.44
 -13   2   5   18.87    1.51
 -13   2   5   14.49    1.44
 -13   2   7    2.95    0.47
 -13  -2   7    2.03    0.49
 -13  -2   7    3.03    0.51
 -13  -2   7    2.56    0.50
 -13  -2   7    2.94    0.53
 -13  -2   7    2.69    0.53
 -13   2   7    1.73    0.42
 -13   2   7    2.35    0.42
 -13   2   7    2.34    0.45
 -13   2   7    1.90    0.40
 -13  -2   9    3.22    0.55
 -13  -2   9    2.93    0.55
 -13   2   9    2.44    0.53
 -13  -2   9    2.75    0.51
 -13   2   9    2.61    0.46
 -13  -2   9    3.07    0.55
 -13  -2   9    3.46    0.57
 -13   2   9    2.28    0.46
 -13   2   9    1.93    0.46
 -13  -2  11    1.72    0.53
 -13   2  11    0.79    0.44
 -13  -2  11    1.97    0.53
 -13   2  11    2.16    0.52
 -13   2  11    2.25    0.47
 -13  -2  11    2.39    0.52
 -13  -2  11    2.10    0.55
 -13  -2  11    1.37    0.50
 -13   2  11    1.50    0.44
 -13  -2  13    0.05    0.47
 -13   2  13    0.33    0.46
 -13  -2  13    0.44    0.49
 -13   2  13    0.42    0.50
 -13  -2  13   -0.24    0.48
 -13  -2  13    0.47    0.48
 -13   2  13   -0.38    0.46
 -13   2  13   -0.22    0.48
 -13   2  13    0.13    0.47
 -13   2  15    6.96    0.86
 -13  -2  15    7.21    0.91
 -13  -2  15    6.61    0.90
 -13   2  15    8.82    0.89
 -13  -2  15    8.71    0.95
 -13  -2  15    7.58    0.94
 -13   2  15    5.08    0.81
 -13   2  15    7.56    0.85
 -13   2  15    5.44    0.84
 -13  -2  17    6.03    0.86
 -13  -2  17    4.84    0.79
 -13   2  17    4.45    0.77
 -13   2  17    6.64    0.83
 -13   2  17    5.11    0.79
 -13   2  17    5.06    0.80
 -13  -2  17    6.06    0.85
 -13  -2  17    5.87    0.83
 -13   2  17    6.60    0.81
 -13  -2  19    4.02    0.72
 -13   2  19    4.05    0.71
 -13   2  19    4.72    0.75
 -13  -2  19    4.00    0.73
 -13  -2  19    3.20    0.83
 -13  -2  19    3.26    0.71
 -13  -2  19    3.68    0.69
 -13   2  19    3.68    0.70
 -13   2  19    2.87    0.68
 -13   2  19    5.07    0.73
 -13   2  21    1.20    0.58
 -13   2  21    1.60    0.65
 -13  -2  21    1.58    0.67
 -13  -2  21    3.20    0.68
 -13  -2  21    2.91    0.84
 -13   2  21    2.45    0.68
 -13  -2  21    2.98    0.70
 -13  -2  21    1.47    0.65
 -13   2  21    2.40    0.68
 -13   2  21    1.82    0.65
 -13   2  23    2.59    0.70
 -13  -2  23    2.35    0.66
 -13   2  23    2.68    0.73
 -13  -2  23    2.64    0.72
 -13   2  23    1.78    0.76
 -13   2  23    1.40    0.64
 -13  -2  23    3.39    0.74
 -13  -2  23    2.70    0.77
 -13   2  23    1.75    0.69
 -13   2  25    0.53    0.60
 -13   2  25    1.33    0.63
 -13   2  25    1.14    0.63
 -13  -2  25    0.54    0.65
 -13  -2  25    0.27    0.68
 -13   2  25    0.54    0.66
 -13  -2  25    0.94    0.66
 -13  -2  27    0.28    0.66
 -13   2  27    0.78    0.74
 -13   2  27    0.64    0.69
 -13  -2  27   -0.07    0.63
 -13   2  27   -0.42    0.68
 -13   2  27    0.21    0.67
 -13  -2  27    0.28    0.64
 -13  -3 -22   -0.37    0.69
 -13  -3 -20    0.64    0.66
 -13  -3 -18    0.68    0.67
 -13  -3 -16    1.09    0.65
 -13   3 -16    1.77    0.62
 -13  -3 -14    2.99    0.79
 -13   3 -14    4.96    0.78
 -13  -3 -12    2.56    0.55
 -13  -3 -12    2.42    0.65
 -13  -3 -10    0.67    0.47
 -13   3 -10    0.14    0.44
 -13  -3 -10    0.49    0.50
 -13  -3  -8    1.89    0.58
 -13   3  -8    3.55    0.61
 -13  -3  -8    2.49    0.58
 -13  -3  -6    0.64    0.49
 -13   3  -6    0.18    0.46
 -13  -3  -6    0.44    0.44
 -13   3  -4    0.94    0.49
 -13  -3  -4    1.01    0.52
 -13  -3  -4    1.00    0.44
 -13  -3  -2    8.82    0.89
 -13   3  -2    9.47    0.95
 -13  -3  -2    9.12    0.99
 -13   3  -2    8.22    0.87
 -13  -3   0    2.30    0.47
 -13   3   0    2.16    0.51
 -13   3   0    2.49    0.46
 -13  -3   0    3.48    0.62
 -13   3   2    9.24    1.00
 -13  -3   2   11.42    1.12
 -13   3   2   10.84    1.06
 -13  -3   2   10.73    1.03
 -13   3   4   13.91    1.29
 -13   3   4   14.03    1.29
 -13  -3   4   13.56    1.29
 -13   3   6    1.62    0.41
 -13   3   6    2.90    0.49
 -13   3   6    1.82    0.40
 -13   3   6    1.91    0.42
 -13  -3   6    1.58    0.54
 -13  -3   6    3.17    0.52
 -13   3   6    1.96    0.49
 -13   3   8    4.60    0.61
 -13  -3   8    5.69    0.71
 -13  -3   8    4.82    0.70
 -13  -3   8    4.01    0.69
 -13   3   8    4.16    0.60
 -13  -3   8    4.26    0.67
 -13   3   8    4.50    0.61
 -13  -3   8    5.01    0.67
 -13   3   8    3.62    0.63
 -13  -3  10   10.88    1.07
 -13  -3  10   11.10    1.08
 -13  -3  10    9.49    1.06
 -13  -3  10    9.28    1.05
 -13   3  10    9.77    1.00
 -13  -3  10   10.76    1.09
 -13   3  10    9.74    1.00
 -13   3  10   10.00    1.01
 -13   3  10    8.33    1.03
 -13   3  12   30.57    2.71
 -13   3  12   30.69    2.71
 -13   3  12   32.24    2.74
 -13  -3  12   32.99    2.74
 -13   3  12   28.17    2.70
 -13  -3  12   34.89    2.78
 -13  -3  12   36.02    2.79
 -13  -3  12   36.37    2.79
 -13  -3  12   33.38    2.77
 -13   3  14   14.38    1.42
 -13  -3  14   13.41    1.43
 -13   3  14   11.97    1.37
 -13  -3  14   15.44    1.47
 -13  -3  14   16.85    1.48
 -13  -3  14   16.20    1.47
 -13   3  14   14.98    1.39
 -13   3  14   14.26    1.39
 -13  -3  16   11.29    1.14
 -13   3  16    9.44    1.05
 -13  -3  16    8.44    1.07
 -13   3  16    8.32    1.03
 -13   3  16   10.39    1.08
 -13  -3  16   10.38    1.13
 -13   3  16    7.80    1.01
 -13  -3  16   10.83    1.15
 -13  -3  18    0.30    0.54
 -13   3  18   -0.20    0.58
 -13   3  18    1.15    0.55
 -13   3  18    0.22    0.52
 -13  -3  18    1.02    0.57
 -13  -3  18   -0.11    0.55
 -13  -3  18    0.24    0.56
 -13   3  18    0.38    0.50
 -13   3  18   -0.05    0.54
 -13  -3  20   -0.24    0.55
 -13  -3  20    0.31    0.59
 -13   3  20    0.35    0.57
 -13   3  20    0.79    0.60
 -13   3  20    0.47    0.61
 -13   3  20    0.75    0.52
 -13  -3  20    0.93    0.60
 -13   3  20    0.47    0.58
 -13  -3  20    0.44    0.58
 -13   3  22    0.98    0.57
 -13  -3  22    0.32    0.66
 -13   3  22    2.21    0.69
 -13  -3  22    0.80    0.60
 -13  -3  22    0.45    0.64
 -13   3  22    1.07    0.65
 -13   3  22    1.49    0.65
 -13   3  22    0.69    0.62
 -13  -3  22    1.30    0.67
 -13   3  24    5.98    0.93
 -13  -3  24    4.36    1.05
 -13  -3  24    5.11    0.90
 -13   3  24    5.44    0.94
 -13  -3  24    6.66    0.97
 -13  -3  24    5.44    0.94
 -13   3  24    5.27    0.87
 -13   3  24    4.76    0.92
 -13  -3  26    7.15    1.01
 -13  -3  26    6.09    0.96
 -13   3  26    4.77    0.94
 -13  -3  26    6.07    0.97
 -13   3  26    5.50    0.94
 -13   3  26    6.06    0.96
 -13   3  26    5.07    0.92
 -13  -4 -21    0.70    0.75
 -13  -4 -19    1.19    0.73
 -13  -4 -17    6.49    0.97
 -13  -4 -15    5.84    0.92
 -13  -4 -13   11.91    1.31
 -13   4 -11    0.94    0.60
 -13  -4 -11    1.10    0.55
 -13  -4 -11    0.72    0.56
 -13  -4  -9    1.37    0.55
 -13  -4  -9    0.85    0.54
 -13   4  -9    0.65    0.57
 -13  -4  -7    1.07    0.59
 -13   4  -7    0.63    0.52
 -13  -4  -7    0.19    0.49
 -13  -4  -5    8.11    0.99
 -13   4  -5   11.12    1.06
 -13  -4  -5    8.60    1.06
 -13   4  -3    7.09    0.83
 -13  -4  -3    7.91    0.83
 -13   4  -3    8.18    0.94
 -13  -4  -1    0.73    0.57
 -13   4  -1    1.24    0.44
 -13  -4  -1    1.37    0.48
 -13   4   1    5.55    0.75
 -13   4   1    7.71    0.85
 -13  -4   1    6.82    0.88
 -13  -4   1    5.97    0.79
 -13   4   3   15.41    1.57
 -13  -4   3   18.12    1.60
 -13  -4   3   17.49    1.66
 -13   4   3   20.68    1.65
 -13   4   5    6.12    0.83
 -13   4   5    9.03    0.91
 -13  -4   5    6.78    0.92
 -13  -4   5    7.75    0.88
 -13  -4   7    2.81    0.58
 -13   4   7    2.21    0.47
 -13   4   7    2.06    0.46
 -13   4   7    1.87    0.47
 -13   4   7    2.11    0.55
 -13  -4   7    1.93    0.60
 -13   4   9    1.49    0.54
 -13   4   9    1.08    0.45
 -13   4   9    1.30    0.46
 -13  -4   9    0.97    0.53
 -13   4   9    0.62    0.42
 -13  -4   9    1.96    0.58
 -13  -4  11   11.09    1.20
 -13   4  11    9.69    1.14
 -13   4  11   10.30    1.09
 -13   4  11   10.64    1.10
 -13   4  11    9.52    1.08
 -13  -4  11   12.92    1.20
 -13  -4  11   12.76    1.21
 -13  -4  11   10.85    1.16
 -13  -4  11   10.99    1.19
 -13  -4  13   14.99    1.36
 -13  -4  13   13.97    1.36
 -13  -4  13   13.59    1.35
 -13  -4  13   15.16    1.38
 -13   4  13   11.90    1.29
 -13   4  13   11.70    1.27
 -13   4  13   12.32    1.28
 -13   4  13   10.68    1.25
 -13  -4  15    2.21    0.65
 -13  -4  15    4.12    0.74
 -13   4  15    2.89    0.69
 -13   4  15    2.82    0.63
 -13   4  15    3.54    0.64
 -13  -4  15    2.07    0.66
 -13   4  15    2.72    0.63
 -13  -4  15    3.55    0.71
 -13   4  17    2.34    0.67
 -13  -4  17    3.44    0.74
 -13   4  17    4.11    0.70
 -13   4  17    2.95    0.65
 -13  -4  17    3.04    0.74
 -13   4  17    3.00    0.67
 -13  -4  17    2.79    0.68
 -13  -4  17    2.09    0.69
 -13   4  19    2.70    0.70
 -13  -4  19    3.28    0.72
 -13   4  19    2.06    0.68
 -13   4  19    2.64    0.69
 -13  -4  19    3.04    0.73
 -13  -4  19    2.53    0.71
 -13  -4  19    2.87    0.74
 -13   4  19    2.56    0.68
 -13   4  21    0.56    0.62
 -13   4  21    0.68    0.63
 -13  -4  21    1.95    0.67
 -13  -4  21   -0.07    0.64
 -13  -4  21    1.14    0.69
 -13  -4  21   -0.13    0.65
 -13   4  21    0.57    0.63
 -13   4  21   -0.13    0.61
 -13   4  23    3.74    0.84
 -13   4  23    4.01    0.83
 -13  -4  23    5.39    0.88
 -13  -4  23    5.05    0.87
 -13  -4  23    3.57    0.80
 -13   4  23    3.86    0.82
 -13  -4  25    0.35    0.70
 -13  -4  25    0.14    0.68
 -13  -4  25    0.28    0.70
 -13  -4  25    0.17    0.85
 -13  -5 -20    0.24    0.73
 -13  -5 -18    4.40    0.92
 -13   5 -16    1.63    0.66
 -13  -5 -16    1.64    0.73
 -13   5 -14    6.00    0.97
 -13  -5 -14    7.77    1.03
 -13  -5 -12    5.92    0.95
 -13  -5 -10    1.33    0.63
 -13  -5 -10    1.33    0.68
 -13  -5  -8   17.67    1.60
 -13  -5  -8   14.85    1.55
 -13  -5  -6   -0.05    0.55
 -13  -5  -4    4.08    0.80
 -13  -5  -2   10.00    1.10
 -13  -5  -2   12.32    1.24
 -13   5  -2   10.37    1.10
 -13  -5   0    4.86    0.73
 -13  -5   0    5.88    0.86
 -13   5   0    4.93    0.74
 -13   5   2    0.09    0.45
 -13  -5   2    1.32    0.62
 -13  -5   2    0.51    0.48
 -13  -5   4    2.05    0.59
 -13  -5   4    1.75    0.64
 -13   5   4    2.35    0.58
 -13  -5   6    0.67    0.54
 -13   5   6    1.00    0.52
 -13  -5   6    0.55    0.58
 -13  -5   8    1.28    0.57
 -13   5   8    1.49    0.56
 -13  -5  10   17.67    1.67
 -13  -5  10   17.13    1.66
 -13   5  10   17.00    1.58
 -13   5  10   18.36    1.59
 -13   5  10   16.42    1.62
 -13   5  10   16.61    1.57
 -13  -5  12   15.74    1.50
 -13   5  12   13.86    1.43
 -13  -5  12   14.44    1.47
 -13   5  12   16.11    1.46
 -13   5  12   14.06    1.45
 -13   5  12   14.01    1.44
 -13  -5  14    8.06    1.07
 -13  -5  14    7.86    1.06
 -13   5  14    9.76    1.02
 -13  -5  14    9.45    1.09
 -13  -5  14    8.10    1.06
 -13   5  14    7.89    0.99
 -13   5  14    8.88    1.06
 -13   5  14    6.94    0.97
 -13   5  16    9.70    1.18
 -13  -5  16   11.34    1.24
 -13  -5  16   11.64    1.26
 -13   5  16    9.80    1.15
 -13   5  16   10.33    1.18
 -13  -5  16   10.09    1.22
 -13   5  16    8.93    1.17
 -13  -5  16   11.11    1.25
 -13   5  18    3.69    0.79
 -13  -5  18    3.67    0.81
 -13   5  18    5.59    0.85
 -13  -5  18    4.90    0.83
 -13  -5  18    3.72    0.81
 -13  -5  18    6.22    0.89
 -13   5  18    4.71    0.81
 -13   5  18    3.40    0.79
 -13   5  20    0.13    0.62
 -13  -5  20   -0.55    0.68
 -13   5  20    0.72    0.65
 -13  -5  20   -0.13    0.62
 -13   5  20    0.58    0.61
 -13   5  20   -0.06    0.67
 -13  -5  20   -0.41    0.64
 -13  -5  20   -0.07    0.66
 -13  -5  22    1.32    0.70
 -13   5  22    1.38    0.69
 -13   5  22    0.41    0.66
 -13  -5  22    0.91    0.70
 -13   5  22    0.69    0.71
 -13   5  22    1.11    0.70
 -13  -5  22    1.65    0.71
 -13  -5  22    1.97    0.72
 -13  -6 -17    4.21    0.93
 -13   6 -17    3.93    0.80
 -13  -6 -15    0.87    0.74
 -13  -6 -13    2.97    0.83
 -13   6 -13    4.11    0.81
 -13   6 -11    1.42    0.67
 -13  -6 -11    0.85    0.64
 -13  -6  -9    0.87    0.67
 -13   6  -9   -0.32    0.61
 -13   6  -7    0.38    0.63
 -13   6  -5    5.58    0.85
 -13  -6  -5    3.43    0.82
 -13  -6  -3    0.97    0.65
 -13   6  -3    0.80    0.63
 -13  -6  -1    1.77    0.71
 -13   6  -1    0.66    0.56
 -13  -6  -1    0.69    0.50
 -13   6  -1    0.24    0.60
 -13  -6   1    6.56    0.91
 -13  -6   1    8.23    1.06
 -13   6   1    9.29    1.08
 -13  -6   3    8.66    1.05
 -13   6   3    8.08    0.99
 -13  -6   3    6.35    0.90
 -13   6   3    7.30    1.00
 -13  -6   5    3.66    0.80
 -13  -6   5    2.67    0.67
 -13   6   5    3.81    0.75
 -13   6   7    1.66    0.67
 -13  -6   7    2.32    0.67
 -13  -6   7    1.82    0.62
 -13  -6   9    5.17    0.87
 -13  -6   9    4.97    0.82
 -13   6   9    6.02    0.88
 -13   6  11    6.35    0.94
 -13  -6  11    5.63    0.90
 -13  -6  11    6.64    0.94
 -13   6  13    4.78    0.84
 -13   6  13    4.25    0.86
 -13  -6  13    3.82    0.84
 -13   6  13    6.04    0.85
 -13   6  13    4.88    0.85
 -13  -6  13    4.56    0.85
 -13  -6  15    1.26    0.70
 -13  -6  15    0.60    0.69
 -13  -6  15    1.50    0.70
 -13   6  15    2.80    0.70
 -13   6  15    0.86    0.68
 -13  -6  15    2.12    0.73
 -13   6  15    1.33    0.68
 -13   6  15    2.10    0.67
 -13   6  17    4.86    0.90
 -13  -6  17    4.94    0.90
 -13  -6  17    5.68    0.93
 -13  -6  17    3.75    0.88
 -13   6  17    5.24    0.95
 -13   6  17    5.56    0.88
 -13   6  17    7.49    0.92
 -13  -6  17    4.71    0.92
 -13   6  19    4.25    0.88
 -13  -6  19    5.06    0.92
 -13  -6  19    4.01    0.90
 -13  -6  19    4.37    0.88
 -13   6  19    5.78    0.88
 -13   6  19    4.91    0.87
 -13   6  19    4.08    0.87
 -13  -6  19    3.19    0.86
 -13  -7 -12    0.51    0.70
 -13   7 -12    0.87    0.67
 -13  -7 -10    2.58    0.79
 -13   7 -10    2.20    0.72
 -13   7  -8    6.86    1.03
 -13   7  -6    4.78    0.89
 -13  -7  -6    5.12    0.96
 -13  -7  -4    5.39    0.98
 -13   7  -4    4.65    0.90
 -13  -7  -2    5.64    1.03
 -13   7  -2    8.00    1.00
 -13  -7   0    2.28    0.80
 -13  -7   0    2.13    0.64
 -13   7   0    3.40    0.75
 -13  -7   2    1.34    0.72
 -13  -7   2   -0.17    0.58
 -13   7   2    0.06    0.59
 -13  -7   4    0.94    0.62
 -13  -7   4    1.95    0.75
 -13   7   4    0.80    0.67
 -13   7   6   -0.75    0.70
 -13  -7   6    1.03    0.62
 -13  -7   6    0.40    0.66
 -13  -7   8    0.40    0.67
 -13  -7   8    0.06    0.61
 -13  -7  10    5.37    0.85
 -13  -7  10    4.76    0.93
 -13   7  10    5.93    0.98
 -13  -7  12    7.77    1.10
 -13   7  12    7.87    1.12
 -13  -7  12    8.92    1.13
 -13  -7  14    4.89    0.94
 -13   7  14    6.16    1.03
 -13   7  16    7.51    1.15
 -13   8  -5    0.07    0.67
 -13  -8  -5   -0.50    0.78
 -13   8  -3    2.40    0.72
 -13  -8  -3    0.94    0.82
 -13  -8  -1    1.30    0.74
 -13   8  -1    0.07    0.61
 -13  -8   1    1.36    0.65
 -13  -8   1    2.41    0.85
 -13  -8   3    0.58    0.74
 -13   8   3    1.42    0.77
 -13  -8   3    0.50    0.65
 -13  -8   5   -0.19    0.60
 -13  -8   5    1.90    0.77
 -12   0 -26   -0.07    0.64
 -12   0 -24    1.61    0.70
 -12   0 -14  245.51   18.95
 -12   0 -12   88.41    6.45
 -12   0 -12   76.16    6.40
 -12   0 -10   23.45    1.87
 -12   0 -10   20.49    1.85
 -12   0  -8    9.45    0.97
 -12   0  -8   10.22    0.94
 -12   0  -6   13.77    1.20
 -12   0  -6   13.21    1.23
 -12   0  -4   44.12    3.40
 -12   0  -4   50.81    3.37
 -12   0  -2   87.01    7.03
 -12   0  -2   97.58    7.10
 -12   0   0  304.55   22.80
 -12   0   0  282.90   22.78
 -12   0   0  276.58   22.77
 -12   0   0  302.89   22.78
 -12   0   0  341.73   22.86
 -12   0   2   33.48    2.57
 -12   0   2   37.30    2.61
 -12   0   2   29.50    2.53
 -12   0   2   32.21    2.54
 -12   0   2   29.40    2.53
 -12   0   4   83.67    6.53
 -12   0   4   85.28    6.52
 -12   0   4   82.41    6.51
 -12   0   4   83.13    6.51
 -12   0   4   83.48    6.53
 -12   0   6   61.75    4.88
 -12   0   6   62.71    4.88
 -12   0   6   62.04    4.90
 -12   0   6   61.43    4.88
 -12   0   6   62.06    4.88
 -12   0   8   22.53    2.11
 -12   0   8   25.20    2.10
 -12   0   8   25.13    2.10
 -12   0   8   28.51    2.09
 -12   0   8   24.62    2.09
 -12   0  10   11.67    1.16
 -12   0  10   13.95    1.12
 -12   0  10   12.31    1.17
 -12   0  10   12.08    1.16
 -12   0  10   12.08    1.16
 -12   0  12  119.26    9.76
 -12   0  12  123.22    9.76
 -12   0  12  122.92    9.76
 -12   0  12  137.84    9.80
 -12   0  14  119.54    9.28
 -12   0  14  118.63    9.28
 -12   0  14  114.96    9.27
 -12   0  14  121.50    9.29
 -12   0  16   10.73    1.04
 -12   0  16    7.65    0.92
 -12   0  16    9.12    0.96
 -12   0  16    7.61    0.92
 -12   0  16    7.57    0.92
 -12   0  18   48.67    4.00
 -12   0  18   48.01    3.99
 -12   0  18   46.85    3.98
 -12   0  18   51.94    4.01
 -12   0  20    0.60    0.53
 -12   0  20    0.49    0.55
 -12   0  20    0.33    0.51
 -12   0  20    0.49    0.51
 -12   0  22    5.55    0.83
 -12   0  22    5.58    0.83
 -12   0  22    5.61    0.83
 -12   0  22    4.64    0.79
 -12   0  24   10.78    1.33
 -12   0  24   11.39    1.20
 -12   0  24    9.00    1.14
 -12   0  24    9.34    1.15
 -12   0  26    0.98    0.64
 -12   0  26   -0.13    0.63
 -12   0  26    0.06    0.64
 -12   0  26    0.08    0.69
 -12   0  28    5.63    0.94
 -12   0  28    4.12    0.90
 -12   0  28    5.74    0.90
 -12   0  28    4.67    1.00
 -12  -1 -27    0.57    0.70
 -12  -1 -25   24.26    2.50
 -12   1 -25   31.86    2.56
 -12  -1 -23   12.19    1.38
 -12   1 -23   13.39    1.39
 -12   1 -21   10.67    1.13
 -12  -1 -21    7.35    1.07
 -12  -1 -19    2.26    0.67
 -12   1 -19    2.20    0.63
 -12   1 -17    2.53    0.61
 -12  -1 -17    2.63    0.58
 -12   1 -15    0.68    0.49
 -12   1 -15    0.15    0.41
 -12  -1 -15   -0.22    0.47
 -12   1 -13   24.26    1.94
 -12  -1 -13   21.91    1.89
 -12   1 -13   20.79    1.88
 -12  -1 -13   21.16    1.87
 -12  -1 -11   10.64    1.08
 -12   1 -11   12.73    1.15
 -12   1 -11   10.75    1.09
 -12  -1 -11   11.72    1.09
 -12  -1  -9   11.96    1.11
 -12   1  -9   15.50    1.19
 -12   1  -9   13.51    1.16
 -12  -1  -9   13.42    1.15
 -12  -1  -7    6.08    0.64
 -12   1  -7    5.22    0.62
 -12  -1  -7    3.03    0.59
 -12  -1  -7    5.18    0.57
 -12  -1  -5   33.16    2.25
 -12   1  -5   32.95    2.25
 -12  -1  -3   74.41    5.46
 -12   1  -3   70.98    5.45
 -12  -1  -3   79.96    5.54
 -12   1  -3   87.20    5.56
 -12  -1  -1   67.13    5.11
 -12   1  -1   68.99    5.16
 -12  -1  -1   61.23    5.15
 -12  -1  -1   61.17    5.11
 -12   1  -1   67.71    5.10
 -12  -1   1   48.36    3.91
 -12   1   1   47.92    3.85
 -12   1   1   53.94    3.90
 -12  -1   1   48.76    3.91
 -12  -1   1   48.70    3.91
 -12  -1   1   50.89    3.92
 -12  -1   1   54.77    3.96
 -12   1   1   47.44    3.85
 -12   1   1   44.68    3.84
 -12   1   1   56.92    3.95
 -12   1   3   40.14    2.98
 -12   1   3   31.32    2.93
 -12  -1   3   45.15    3.00
 -12  -1   3   41.82    2.99
 -12   1   3   39.86    3.00
 -12   1   3   30.77    2.93
 -12   1   3   27.66    2.92
 -12  -1   3   43.42    3.02
 -12  -1   3   45.31    3.00
 -12  -1   3   42.54    3.00
 -12  -1   5   46.32    3.72
 -12  -1   5   49.06    3.72
 -12  -1   5   49.01    3.72
 -12  -1   5   48.06    3.72
 -12   1   5   44.36    3.68
 -12   1   5   45.39    3.71
 -12   1   5   45.17    3.68
 -12  -1   5   51.32    3.73
 -12   1   5   44.44    3.68
 -12   1   5   44.88    3.70
 -12  -1   7   84.71    6.56
 -12   1   7   80.67    6.52
 -12   1   7   80.25    6.52
 -12   1   7   81.37    6.55
 -12  -1   7   87.44    6.55
 -12  -1   7   87.75    6.55
 -12   1   7   78.65    6.53
 -12   1   7   89.78    6.52
 -12   1   7   79.27    6.52
 -12  -1   7   85.95    6.55
 -12  -1   7   83.81    6.55
 -12   1   9   17.17    1.44
 -12  -1   9   17.76    1.52
 -12  -1   9   18.54    1.52
 -12   1   9   16.66    1.47
 -12  -1   9   16.79    1.50
 -12  -1   9   16.73    1.46
 -12   1   9   16.37    1.47
 -12   1   9   17.08    1.49
 -12  -1   9   17.41    1.50
 -12   1   9   15.06    1.47
 -12   1   9   16.59    1.49
 -12   1  11  248.20   18.75
 -12   1  11  227.79   18.71
 -12  -1  11  239.54   18.70
 -12   1  11  239.93   18.74
 -12  -1  11  260.68   18.76
 -12   1  11  230.35   18.72
 -12  -1  11  258.19   18.76
 -12   1  11  229.38   18.72
 -12  -1  11  249.76   18.76
 -12  -1  11  254.41   18.76
 -12   1  13  849.06   67.34
 -12  -1  13  907.69   67.37
 -12  -1  13  903.31   67.37
 -12  -1  13  940.81   67.38
 -12   1  13  841.47   67.34
 -12   1  13  826.46   67.34
 -12  -1  13  903.01   67.37
 -12   1  13  873.45   67.35
 -12   1  15  408.73   31.37
 -12   1  15  391.17   31.36
 -12  -1  15  418.14   31.38
 -12   1  15  403.17   31.37
 -12   1  15  398.53   31.36
 -12  -1  15  411.57   31.39
 -12  -1  15  416.97   31.39
 -12  -1  15  414.31   31.39
 -12  -1  17   19.40    1.72
 -12   1  17   18.79    1.71
 -12  -1  17   19.58    1.73
 -12   1  17   17.13    1.69
 -12  -1  17   17.81    1.71
 -12  -1  17   19.46    1.72
 -12   1  17   18.20    1.71
 -12   1  17   19.60    1.73
 -12  -1  19    7.40    0.87
 -12   1  19    6.55    0.84
 -12   1  19    8.50    0.97
 -12  -1  19    4.55    0.80
 -12   1  19    5.71    0.83
 -12  -1  19    7.81    0.87
 -12  -1  19    6.13    0.99
 -12   1  19    5.01    0.81
 -12  -1  19    6.34    0.85
 -12   1  19    6.43    0.84
 -12  -1  21    6.55    0.87
 -12   1  21    5.90    0.83
 -12  -1  21    5.68    0.84
 -12   1  21    6.64    0.92
 -12   1  21    5.90    0.85
 -12  -1  21    5.62    0.82
 -12  -1  21    5.29    0.80
 -12   1  21    4.14    0.79
 -12   1  21    4.44    0.80
 -12   1  23    1.14    0.72
 -12   1  23    1.94    0.67
 -12  -1  23    1.28    0.62
 -12   1  23    2.91    0.71
 -12   1  23    1.15    0.63
 -12  -1  23    2.09    0.68
 -12  -1  23    3.18    0.69
 -12   1  23    2.65    0.62
 -12  -1  23    2.78    0.69
 -12  -1  25   18.52    1.84
 -12  -1  25   20.31    1.88
 -12   1  25   18.66    1.93
 -12  -1  25   18.68    1.85
 -12   1  25   20.24    1.88
 -12   1  25   19.34    1.87
 -12   1  25   20.33    1.89
 -12   1  27    4.70    0.88
 -12  -1  27    5.30    1.01
 -12  -1  27    8.18    0.96
 -12   1  27    4.40    0.93
 -12   1  27    6.42    0.98
 -12   1  27    4.82    0.91
 -12  -1  27    5.43    0.88
 -12  -1  27    5.13    0.89
 -12   1  29    4.66    0.86
 -12   1  29    3.70    0.82
 -12  -1  29    2.97    0.80
 -12   1  29    3.31    0.86
 -12  -1  29    4.23    0.84
 -12  -1  29    4.05    0.84
 -12  -2 -26    0.89    0.64
 -12   2 -26    0.38    0.73
 -12  -2 -24    0.77    0.61
 -12   2 -24    0.07    0.70
 -12   2 -22    1.43    0.64
 -12  -2 -22    0.66    0.58
 -12   2 -20    1.22    0.64
 -12  -2 -20    0.94    0.57
 -12  -2 -18   10.06    1.08
 -12   2 -18   13.38    1.19
 -12  -2 -16  144.79   10.28
 -12   2 -16  147.35   10.27
 -12  -2 -14  126.37    9.68
 -12  -2 -14  104.28    9.70
 -12   2 -14  143.95    9.77
 -12   2 -14  125.19    9.68
 -12  -2 -12   57.61    4.46
 -12  -2 -12   47.93    4.51
 -12  -2 -12   58.39    4.45
 -12   2 -12   57.56    4.49
 -12  -2 -10    3.58    0.72
 -12   2 -10    5.07    0.69
 -12  -2 -10    6.61    0.69
 -12  -2  -8    2.80    0.51
 -12  -2  -8    2.39    0.54
 -12   2  -8    2.38    0.51
 -12  -2  -6   15.30    1.29
 -12  -2  -6   12.33    1.24
 -12  -2  -4    7.66    0.89
 -12  -2  -4    8.70    0.92
 -12  -2  -4    9.68    0.85
 -12   2  -4    9.37    0.83
 -12   2  -4    9.99    0.93
 -12   2  -2   20.72    1.47
 -12  -2  -2   18.27    1.47
 -12   2  -2   17.64    1.53
 -12  -2  -2   17.56    1.54
 -12   2   0    7.94    0.76
 -12  -2   0    7.39    0.77
 -12   2   0    8.41    0.84
 -12  -2   0    7.25    0.84
 -12   2   2   19.68    1.80
 -12   2   2   26.23    1.88
 -12  -2   2   28.00    1.96
 -12   2   2   19.41    1.79
 -12   2   2   27.41    1.93
 -12  -2   2   25.71    1.89
 -12   2   2   20.53    1.80
 -12   2   4   87.84    7.38
 -12   2   4  106.47    7.45
 -12   2   4   94.32    7.39
 -12  -2   4  100.11    7.46
 -12   2   4   95.85    7.43
 -12   2   4   89.14    7.38
 -12  -2   4  102.08    7.45
 -12   2   6   27.88    2.58
 -12  -2   6   31.74    2.65
 -12   2   6   30.09    2.62
 -12  -2   6   36.80    2.68
 -12   2   6   34.66    2.62
 -12  -2   6   38.97    2.69
 -12  -2   6   37.72    2.67
 -12  -2   6   33.53    2.66
 -12   2   6   29.19    2.59
 -12   2   6   28.63    2.58
 -12  -2   8    4.66    0.62
 -12   2   8    3.85    0.52
 -12   2   8    3.68    0.52
 -12  -2   8    4.81    0.61
 -12   2   8    3.91    0.57
 -12  -2   8    4.54    0.62
 -12   2   8    4.13    0.53
 -12  -2   8    4.08    0.61
 -12   2   8    2.86    0.50
 -12  -2   8    4.34    0.60
 -12  -2  10   10.37    1.06
 -12   2  10    9.65    1.04
 -12  -2  10   11.22    1.09
 -12   2  10    9.86    1.04
 -12   2  10    9.29    1.03
 -12   2  10   11.25    1.06
 -12  -2  10   11.41    1.11
 -12  -2  10   13.73    1.12
 -12  -2  10   12.06    1.11
 -12   2  12   70.98    5.58
 -12   2  12   69.16    5.58
 -12   2  12   68.57    5.58
 -12   2  12   66.30    5.57
 -12   2  12   65.59    5.58
 -12  -2  12   73.37    5.63
 -12  -2  12   73.59    5.63
 -12  -2  12   74.44    5.62
 -12  -2  12   74.86    5.63
 -12   2  14  174.66   13.94
 -12   2  14  178.13   13.93
 -12   2  14  170.87   13.93
 -12  -2  14  178.60   13.96
 -12  -2  14  184.02   13.97
 -12  -2  14  182.66   13.96
 -12   2  14  172.27   13.93
 -12   2  14  191.85   13.95
 -12  -2  14  185.21   13.97
 -12   2  16    0.42    0.47
 -12   2  16    0.05    0.46
 -12  -2  16    0.65    0.56
 -12  -2  16    0.05    0.50
 -12  -2  16    0.10    0.51
 -12   2  16    0.05    0.47
 -12   2  16    0.66    0.50
 -12   2  16    0.51    0.48
 -12  -2  16    0.05    0.53
 -12   2  18    3.02    0.68
 -12  -2  18    3.86    0.67
 -12   2  18    3.26    0.68
 -12   2  18    2.48    0.64
 -12  -2  18    3.78    0.71
 -12  -2  18    3.75    0.69
 -12   2  18    4.79    0.72
 -12   2  18    2.93    0.65
 -12  -2  18    3.46    0.66
 -12   2  20   11.84    1.31
 -12  -2  20   14.28    1.37
 -12  -2  20   11.32    1.31
 -12   2  20   13.72    1.33
 -12   2  20   12.73    1.32
 -12   2  20   12.44    1.31
 -12   2  20   14.42    1.36
 -12  -2  20   13.33    1.33
 -12  -2  20   11.91    1.32
 -12  -2  22    3.62    0.78
 -12   2  22    4.23    0.77
 -12   2  22    3.82    0.73
 -12   2  22    4.90    0.75
 -12  -2  22    4.23    0.90
 -12  -2  22    4.44    0.81
 -12  -2  22    3.95    0.80
 -12  -2  22    4.30    0.77
 -12   2  22    4.50    0.76
 -12   2  22    3.85    0.75
 -12   2  24    2.41    0.70
 -12  -2  24    2.43    0.75
 -12   2  24    1.91    0.71
 -12   2  24    2.35    0.70
 -12   2  24    2.53    0.74
 -12  -2  24    2.38    0.73
 -12  -2  24    3.88    0.79
 -12  -2  26    2.82    0.73
 -12   2  26    1.76    0.72
 -12  -2  26    1.60    0.66
 -12   2  26    1.45    0.75
 -12  -2  26    1.93    0.69
 -12   2  26    2.78    0.76
 -12   2  26    3.06    0.77
 -12  -2  28    4.62    0.90
 -12   2  28    4.77    0.92
 -12   2  28    4.06    0.86
 -12   2  28    4.12    0.85
 -12   2  28    3.54    0.84
 -12  -2  28    3.89    0.84
 -12  -2  28    5.62    0.91
 -12  -3 -25   13.55    1.47
 -12  -3 -23    7.40    0.95
 -12  -3 -23    3.43    1.04
 -12  -3 -21    3.50    0.84
 -12  -3 -19    6.38    0.97
 -12   3 -17    4.11    0.76
 -12  -3 -17    5.28    0.86
 -12   3 -15    4.14    0.75
 -12  -3 -15    4.75    0.80
 -12  -3 -13    1.79    0.67
 -12   3 -13    4.16    0.66
 -12  -3 -11    5.61    0.83
 -12  -3 -11    7.20    0.79
 -12  -3  -9    5.91    0.83
 -12  -3  -9    6.78    0.78
 -12   3  -9    6.91    0.83
 -12  -3  -7    7.75    0.83
 -12   3  -7    6.58    0.84
 -12  -3  -7    7.01    0.84
 -12   3  -5    8.42    0.90
 -12  -3  -5    8.30    0.87
 -12  -3  -5    7.98    0.92
 -12  -3  -3    2.95    0.47
 -12   3  -3    1.91    0.44
 -12  -3  -3    4.53    0.61
 -12  -3  -3    3.53    0.50
 -12   3  -3    3.45    0.54
 -12   3  -1   14.41    1.31
 -12  -3  -1   15.99    1.36
 -12   3  -1   12.69    1.25
 -12  -3  -1   14.58    1.27
 -12  -3   1   21.38    1.81
 -12   3   1   19.80    1.79
 -12   3   1   22.68    1.84
 -12   3   3   13.21    1.27
 -12  -3   3   17.04    1.39
 -12   3   3   16.69    1.38
 -12   3   3   14.07    1.28
 -12  -3   3   16.88    1.43
 -12   3   3   17.25    1.36
 -12   3   3   13.93    1.28
 -12   3   5    7.89    0.82
 -12   3   5    9.92    0.91
 -12  -3   5    9.46    0.94
 -12   3   5    8.07    0.81
 -12   3   5    7.35    0.81
 -12   3   5    9.46    0.89
 -12  -3   5    8.88    0.92
 -12   3   7   37.94    3.20
 -12   3   7   39.76    3.24
 -12  -3   7   40.41    3.28
 -12   3   7   45.23    3.24
 -12   3   7   36.23    3.20
 -12  -3   7   45.19    3.28
 -12   3   7   37.04    3.20
 -12   3   9    3.43    0.51
 -12  -3   9    3.27    0.60
 -12   3   9    2.59    0.50
 -12  -3   9    3.08    0.60
 -12  -3   9    3.14    0.58
 -12   3   9    3.39    0.52
 -12  -3   9    3.08    0.58
 -12   3   9    3.57    0.58
 -12  -3   9    3.86    0.63
 -12   3  11  112.18    9.24
 -12  -3  11  125.28    9.30
 -12  -3  11  124.08    9.31
 -12   3  11  116.31    9.25
 -12   3  11  109.41    9.24
 -12  -3  11  125.65    9.32
 -12   3  11  115.22    9.27
 -12  -3  11  121.89    9.31
 -12  -3  11  123.16    9.27
 -12   3  13  470.71   36.72
 -12   3  13  460.01   36.72
 -12   3  13  468.56   36.72
 -12   3  13  464.27   36.73
 -12  -3  13  495.75   36.77
 -12  -3  13  494.53   36.77
 -12  -3  13  494.18   36.77
 -12  -3  13  482.69   36.75
 -12   3  15  168.70   13.65
 -12  -3  15  187.15   13.69
 -12   3  15  169.52   13.64
 -12  -3  15  182.05   13.68
 -12   3  15  175.62   13.65
 -12  -3  15  170.49   13.66
 -12  -3  15  188.01   13.69
 -12   3  15  174.40   13.64
 -12   3  15  168.54   13.61
 -12  -3  17   19.37    1.80
 -12   3  17   18.43    1.72
 -12  -3  17   19.01    1.79
 -12   3  17   20.16    1.79
 -12  -3  17   20.20    1.81
 -12   3  17   19.86    1.78
 -12   3  17   16.98    1.75
 -12  -3  17   20.81    1.81
 -12   3  17   18.54    1.77
 -12  -3  19    2.27    0.69
 -12  -3  19    2.66    0.66
 -12   3  19    2.22    0.66
 -12   3  19    2.17    0.65
 -12   3  19    1.97    0.61
 -12  -3  19    2.43    0.67
 -12  -3  19    3.06    0.68
 -12   3  19    2.23    0.63
 -12   3  19    1.89    0.61
 -12  -3  21    4.81    1.04
 -12  -3  21    7.24    0.94
 -12  -3  21    7.32    0.91
 -12   3  21    4.67    0.86
 -12   3  21    6.05    0.90
 -12   3  21    6.40    0.91
 -12   3  21    6.01    0.86
 -12  -3  21    6.37    0.90
 -12   3  21    6.23    0.91
 -12  -3  21    6.79    0.92
 -12  -3  23    1.22    0.67
 -12   3  23    0.36    0.57
 -12  -3  23    0.40    0.73
 -12   3  23   -0.19    0.70
 -12   3  23    0.32    0.65
 -12  -3  23    0.38    0.60
 -12   3  23    1.66    0.68
 -12  -3  23    0.45    0.62
 -12  -3  25    4.46    0.86
 -12  -3  25    5.08    0.88
 -12   3  25    3.65    0.86
 -12  -3  25    4.21    0.87
 -12   3  25    3.92    0.85
 -12   3  25    4.73    0.83
 -12   3  25    4.19    0.86
 -12   3  27    5.39    0.94
 -12  -3  27    3.39    0.86
 -12   3  27    4.97    0.93
 -12  -3  27    4.08    0.91
 -12   3  27    7.53    1.02
 -12  -3  27    5.24    0.94
 -12   3  27    5.61    0.97
 -12  -4 -22    1.87    0.81
 -12  -4 -20    3.50    0.85
 -12  -4 -18   12.39    1.38
 -12  -4 -16   22.16    2.06
 -12  -4 -14  100.49    8.02
 -12  -4 -12    5.08    0.81
 -12  -4 -10    0.10    0.49
 -12   4 -10    0.95    0.53
 -12  -4 -10    0.85    0.50
 -12   4  -8    2.01    0.59
 -12  -4  -8    0.94    0.52
 -12  -4  -8    1.28    0.56
 -12  -4  -6    0.78    0.45
 -12  -4  -6    0.32    0.50
 -12   4  -6    1.45    0.55
 -12   4  -4    5.94    0.75
 -12  -4  -4    7.09    0.81
 -12   4  -4    8.09    0.90
 -12  -4  -4    6.83    0.76
 -12   4  -2    7.83    0.87
 -12  -4  -2    8.93    0.89
 -12   4  -2    8.98    1.00
 -12  -4  -2    8.80    0.98
 -12   4   0   12.25    1.27
 -12  -4   0   13.66    1.27
 -12  -4   0   12.94    1.34
 -12   4   0   16.78    1.37
 -12  -4   2    1.06    0.44
 -12   4   2    0.90    0.43
 -12   4   2    1.73    0.54
 -12  -4   2    1.71    0.56
 -12  -4   4   10.73    1.09
 -12  -4   4    9.08    1.01
 -12   4   4    9.15    1.01
 -12   4   4   10.86    1.06
 -12   4   6   10.23    1.01
 -12   4   6   10.05    1.01
 -12  -4   6   10.46    1.11
 -12   4   6   14.29    1.13
 -12  -4   6   11.53    1.16
 -12   4   6    9.70    1.01
 -12   4   6    9.76    1.06
 -12   4   8    0.87    0.41
 -12  -4   8    0.94    0.48
 -12   4   8    0.35    0.43
 -12   4   8    0.79    0.40
 -12  -4   8    0.09    0.50
 -12   4   8    0.76    0.41
 -12   4  10    3.64    0.69
 -12  -4  10    5.58    0.75
 -12   4  10    4.42    0.64
 -12  -4  10    4.47    0.72
 -12   4  10    5.06    0.67
 -12   4  10    4.05    0.62
 -12  -4  12   53.43    4.18
 -12   4  12   49.16    4.17
 -12   4  12   48.15    4.14
 -12  -4  12   52.21    4.22
 -12  -4  12   55.21    4.24
 -12  -4  12   52.43    4.19
 -12   4  12   50.82    4.15
 -12  -4  12   51.51    4.21
 -12   4  12   49.80    4.15
 -12   4  14   59.30    5.10
 -12  -4  14   63.88    5.15
 -12   4  14   57.74    5.09
 -12  -4  14   67.68    5.17
 -12   4  14   64.60    5.11
 -12  -4  14   69.10    5.17
 -12  -4  14   69.14    5.16
 -12   4  14   60.30    5.12
 -12   4  16   26.35    2.23
 -12  -4  16   22.64    2.21
 -12   4  16   22.32    2.18
 -12   4  16   25.39    2.21
 -12  -4  16   26.63    2.24
 -12  -4  16   26.87    2.24
 -12  -4  16   27.30    2.25
 -12   4  16   22.70    2.19
 -12   4  18    4.61    0.74
 -12   4  18    3.34    0.70
 -12  -4  18    4.30    0.76
 -12  -4  18    4.61    0.78
 -12  -4  18    3.66    0.74
 -12   4  18    1.23    0.64
 -12   4  18    3.68    0.72
 -12  -4  18    3.18    0.73
 -12   4  20    6.95    0.96
 -12  -4  20    9.35    1.01
 -12   4  20    6.21    0.93
 -12  -4  20    7.00    0.97
 -12   4  20    6.28    0.94
 -12  -4  20    7.86    0.99
 -12   4  20    6.42    0.94
 -12  -4  20    7.09    0.93
 -12   4  22    3.49    0.75
 -12  -4  22    2.04    0.73
 -12   4  22    2.42    0.71
 -12   4  22    1.98    0.69
 -12  -4  22    1.79    0.70
 -12  -4  22    2.09    0.69
 -12   4  22    2.56    0.70
 -12  -4  22    2.80    0.78
 -12   4  24    8.41    1.17
 -12   4  24    8.89    1.17
 -12  -4  24    9.95    1.23
 -12  -4  24    9.91    1.20
 -12  -4  24   10.81    1.23
 -12   4  24    9.88    1.21
 -12  -4  26    1.87    0.70
 -12  -4  26    1.31    0.73
 -12  -4  26    2.45    0.76
 -12  -5 -21    2.16    0.82
 -12  -5 -19    0.30    0.78
 -12   5 -17    5.73    0.89
 -12  -5 -17    6.72    1.01
 -12  -5 -15    1.06    0.65
 -12   5 -15    1.00    0.58
 -12  -5 -13    0.75    0.61
 -12   5 -13    1.49    0.67
 -12  -5 -11    7.37    1.00
 -12  -5  -9    3.89    0.70
 -12  -5  -9    3.03    0.72
 -12  -5  -7    9.72    1.10
 -12  -5  -5    1.91    0.65
 -12  -5  -5    2.33    0.58
 -12  -5  -3   18.05    1.78
 -12   5  -3   19.68    1.73
 -12  -5  -1    2.71    0.58
 -12  -5  -1    2.52    0.70
 -12   5  -1    3.64    0.63
 -12  -5   1   10.17    1.04
 -12   5   1    8.69    1.03
 -12  -5   1    9.97    1.12
 -12  -5   3   -0.09    0.46
 -12   5   3    0.28    0.47
 -12  -5   3    0.05    0.52
 -12  -5   5    6.62    0.85
 -12  -5   5    7.35    0.95
 -12   5   5    6.71    0.86
 -12   5   7    2.06    0.52
 -12  -5   7    4.05    0.70
 -12  -5   7    3.35    0.63
 -12   5   7    1.69    0.53
 -12   5   7    2.09    0.53
 -12   5   7    3.46    0.64
 -12   5   9    3.61    0.66
 -12   5   9    4.26    0.66
 -12  -5   9    3.88    0.72
 -12   5   9    3.10    0.62
 -12  -5   9    3.90    0.72
 -12   5   9    3.90    0.64
 -12   5  11   67.39    5.46
 -12   5  11   71.01    5.48
 -12   5  11   70.12    5.47
 -12  -5  11   67.01    5.50
 -12   5  11   65.05    5.49
 -12  -5  11   68.78    5.50
 -12  -5  13  130.43   10.32
 -12   5  13  131.29   10.29
 -12   5  13  136.13   10.28
 -12  -5  13  136.71   10.34
 -12   5  13  127.91   10.27
 -12  -5  13  126.95   10.30
 -12  -5  13  129.17   10.27
 -12   5  13  130.48   10.27
 -12  -5  13  130.25   10.32
 -12  -5  15   63.76    5.16
 -12  -5  15   63.86    5.15
 -12  -5  15   63.67    5.16
 -12   5  15   60.63    5.10
 -12   5  15   63.24    5.12
 -12   5  15   64.53    5.13
 -12   5  15   62.00    5.10
 -12  -5  15   63.68    5.15
 -12   5  17    8.40    0.98
 -12  -5  17    7.59    1.02
 -12  -5  17    7.35    1.02
 -12  -5  17    6.01    0.96
 -12   5  17    7.28    0.99
 -12  -5  17    6.86    0.99
 -12   5  17    6.81    0.96
 -12   5  17    7.94    0.98
 -12   5  19    2.32    0.72
 -12  -5  19    2.55    0.69
 -12  -5  19    1.88    0.70
 -12   5  19    1.67    0.67
 -12  -5  19    2.95    0.74
 -12   5  19    1.90    0.67
 -12   5  19    2.56    0.73
 -12  -5  19    1.58    0.70
 -12   5  21    7.73    1.12
 -12  -5  21    8.73    1.16
 -12   5  21   10.66    1.14
 -12  -5  21    9.13    1.15
 -12   5  21    8.22    1.14
 -12  -5  21    8.24    1.08
 -12   5  21   10.06    1.19
 -12  -5  21    9.90    1.14
 -12  -5  23   -0.14    0.69
 -12   5  23    0.14    0.69
 -12  -5  23    0.76    0.68
 -12  -5  23    0.42    0.68
 -12   5  23    0.49    0.65
 -12   5  23    0.69    0.68
 -12   6 -18    0.43    0.63
 -12  -6 -18    1.85    0.83
 -12  -6 -16   11.88    1.40
 -12   6 -16   10.92    1.28
 -12  -6 -14   15.57    1.64
 -12  -6 -12    2.25    0.74
 -12  -6 -10    3.04    0.73
 -12   6 -10    2.26    0.75
 -12  -6  -8    2.56    0.72
 -12   6  -8    3.21    0.73
 -12  -6  -8    1.80    0.67
 -12  -6  -6    3.08    0.69
 -12  -6  -6    2.83    0.73
 -12   6  -6    3.51    0.72
 -12  -6  -4    7.61    1.04
 -12   6  -4    8.14    1.04
 -12  -6  -2    0.64    0.62
 -12   6  -2    1.74    0.61
 -12   6   0    0.32    0.54
 -12  -6   0    0.47    0.63
 -12   6   0    0.51    0.55
 -12  -6   2    3.25    0.65
 -12   6   2    4.05    0.77
 -12  -6   2    4.49    0.80
 -12   6   4    3.89    0.74
 -12  -6   4    4.34    0.80
 -12  -6   4    2.92    0.64
 -12  -6   6    2.57    0.65
 -12  -6   6    4.62    0.78
 -12   6   6    4.49    0.76
 -12   6   8    1.89    0.62
 -12  -6   8    1.46    0.66
 -12  -6   8    1.50    0.55
 -12   6  10    1.81    0.63
 -12   6  10    1.26    0.61
 -12   6  10    0.98    0.58
 -12   6  10    1.39    0.62
 -12  -6  10    0.76    0.57
 -12  -6  10    0.35    0.60
 -12  -6  12   10.05    1.30
 -12   6  12   12.67    1.33
 -12  -6  12   11.95    1.32
 -12   6  12   12.57    1.33
 -12   6  12   13.91    1.35
 -12   6  12   12.59    1.32
 -12  -6  14   42.05    3.93
 -12   6  14   48.81    3.96
 -12  -6  14   45.86    3.96
 -12  -6  14   49.01    3.96
 -12   6  14   48.19    3.92
 -12  -6  14   43.93    3.91
 -12   6  14   48.58    3.94
 -12   6  14   49.62    3.94
 -12   6  16    5.77    0.96
 -12  -6  16    7.42    1.07
 -12  -6  16    5.96    0.98
 -12   6  16    7.43    0.98
 -12   6  16    7.78    0.99
 -12  -6  16    7.35    1.02
 -12  -6  16    7.28    1.06
 -12   6  16    8.63    1.07
 -12  -6  18    2.51    0.73
 -12  -6  18    1.41    0.68
 -12   6  18    1.98    0.73
 -12   6  18    2.23    0.77
 -12  -6  18    1.43    0.75
 -12   6  18    2.85    0.73
 -12  -6  18    1.51    0.72
 -12   6  18    0.74    0.70
 -12   6  20    5.34    0.91
 -12  -6  20    4.79    0.91
 -12   6  20    4.68    0.89
 -12   6  20    5.09    0.93
 -12  -6  20    5.42    0.91
 -12  -6  20    4.10    0.85
 -12   6  20    4.61    0.90
 -12  -6  20    3.91    0.89
 -12  -7 -13    0.22    0.71
 -12   7 -13    0.91    0.63
 -12  -7 -11    3.05    0.81
 -12   7 -11    2.46    0.72
 -12   7  -9    4.77    0.90
 -12  -7  -9    5.11    0.94
 -12  -7  -7    1.01    0.72
 -12   7  -7    1.29    0.65
 -12   7  -5   14.42    1.53
 -12  -7  -5   14.14    1.54
 -12  -7  -3    7.49    1.17
 -12   7  -3   10.74    1.18
 -12   7  -1    3.48    0.77
 -12   7  -1    2.82    0.76
 -12  -7  -1    3.11    0.80
 -12  -7   1    0.84    0.66
 -12   7   1    1.00    0.62
 -12  -7   3    3.85    0.89
 -12  -7   3    5.56    0.84
 -12  -7   5    0.29    0.57
 -12  -7   5   -0.06    0.68
 -12   7   5    0.33    0.61
 -12  -7   7    3.57    0.82
 -12   7   7    2.58    0.77
 -12  -7   7    1.97    0.64
 -12  -7   9    3.50    0.78
 -12  -7   9    2.15    0.72
 -12  -7  11   25.40    2.42
 -12   7  11   28.83    2.49
 -12  -7  11   26.52    2.44
 -12  -7  13   23.39    2.32
 -12   7  13   29.28    2.41
 -12   7  13   29.26    2.41
 -12  -7  13   19.85    2.28
 -12   7  13   25.56    2.38
 -12   7  13   27.45    2.39
 -12  -7  15   14.42    1.73
 -12   7  15   20.27    1.78
 -12   7  15   20.66    1.79
 -12  -7  15   14.89    1.70
 -12  -7  15   17.13    1.69
 -12  -7  15   13.56    1.68
 -12   7  17    2.41    0.84
 -12   8  -6    3.03    0.80
 -12  -8  -4    1.34    0.80
 -12   8  -4    0.93    0.68
 -12   8  -2    1.24    0.65
 -12  -8  -2    0.99    0.77
 -12   8   0    0.95    0.65
 -12   8   0    1.99    0.80
 -12  -8   0    1.07    0.75
 -12  -8   2    0.14    0.74
 -12  -8   4   -0.06    0.61
 -12   8   4   -0.53    0.73
 -12  -8   4   -0.71    0.78
 -12  -8   6    0.07    0.73
 -12  -8   6    0.19    0.58
 -12  -8   8    2.26    0.80
 -12  -8   8    0.39    0.61
 -11   0 -23    0.38    0.57
 -11   0 -21   -0.06    0.54
 -11   0 -19    3.12    0.65
 -11   0 -17    1.53    0.52
 -11   0 -15    3.08    0.62
 -11   0 -13    0.32    0.41
 -11   0 -13   -0.09    0.33
 -11   0 -11    0.65    0.37
 -11   0  -9    0.35    0.35
 -11   0  -9   -0.12    0.35
 -11   0  -7    0.33    0.35
 -11   0  -7   -0.08    0.28
 -11   0  -5    0.27    0.27
 -11   0  -5    0.12    0.32
 -11   0  -5    0.27    0.19
 -11   0  -3   -0.03    0.34
 -11   0  -3    0.04    0.17
 -11   0  -3    0.16    0.24
 -11   0  -3    0.11    0.18
 -11   0  -3    0.10    0.17
 -11   0  -3    0.06    0.21
 -11   0  -1    2.22    0.33
 -11   0  -1    1.75    0.29
 -11   0  -1    1.75    0.42
 -11   0  -1    2.00    0.29
 -11   0  -1    0.99    0.39
 -11   0  -1    1.79    0.29
 -11   0   1    1.13    0.27
 -11   0   1    1.08    0.28
 -11   0   1    0.47    0.31
 -11   0   1    1.13    0.27
 -11   0   1    1.36    0.39
 -11   0   3    1.87    0.32
 -11   0   3    0.92    0.30
 -11   0   3    1.27    0.35
 -11   0   3    0.98    0.30
 -11   0   3    1.21    0.34
 -11   0   5   -0.07    0.30
 -11   0   5   -0.19    0.29
 -11   0   5   -0.05    0.26
 -11   0   5   -0.02    0.26
 -11   0   5   -0.10    0.28
 -11   0   7    0.21    0.30
 -11   0   7    0.03    0.29
 -11   0   7   -0.15    0.35
 -11   0   7   -0.17    0.30
 -11   0   7   -0.31    0.31
 -11   0   9   -0.12    0.33
 -11   0   9   -0.03    0.30
 -11   0   9   -0.10    0.35
 -11   0   9    0.03    0.33
 -11   0   9    0.02    0.29
 -11   0  11    0.42    0.36
 -11   0  11    0.21    0.38
 -11   0  11    0.11    0.38
 -11   0  11   -0.25    0.40
 -11   0  13    2.06    0.53
 -11   0  13    1.36    0.50
 -11   0  13    2.04    0.52
 -11   0  13    1.64    0.51
 -11   0  15    0.38    0.50
 -11   0  15    0.66    0.48
 -11   0  15    1.13    0.58
 -11   0  15    0.78    0.50
 -11   0  15    0.09    0.46
 -11   0  17    1.49    0.50
 -11   0  17    0.93    0.49
 -11   0  17    0.61    0.47
 -11   0  17    1.41    0.52
 -11   0  19    0.20    0.46
 -11   0  19    0.05    0.49
 -11   0  19   -0.20    0.49
 -11   0  19   -0.30    0.48
 -11   0  21    0.22    0.49
 -11   0  21    0.10    0.46
 -11   0  21    0.87    0.52
 -11   0  21    0.54    0.52
 -11   0  23   -0.06    0.53
 -11   0  23    0.17    0.55
 -11   0  23    0.21    0.70
 -11   0  23    0.64    0.55
 -11   0  25    0.18    0.61
 -11   0  25   -0.07    0.71
 -11   0  25    0.37    0.59
 -11   0  25    0.19    0.58
 -11   0  27    0.30    0.76
 -11   0  27    0.13    0.66
 -11   0  27   -0.07    0.62
 -11   0  27   -0.52    0.61
 -11   0  29    4.41    0.90
 -11   0  29    4.88    0.93
 -11   0  29    6.77    1.05
 -11   0  29    4.53    0.89
 -11  -1 -26    0.07    0.59
 -11   1 -26    0.14    0.72
 -11  -1 -24    1.41    0.67
 -11  -1 -24    0.72    0.60
 -11   1 -24    1.70    0.66
 -11   1 -22    1.53    0.64
 -11  -1 -22    1.48    0.61
 -11  -1 -22    2.46    0.67
 -11  -1 -20    6.83    0.95
 -11   1 -20    9.13    1.00
 -11  -1 -20    7.16    0.95
 -11   1 -18   12.82    1.26
 -11  -1 -18   10.82    1.23
 -11   1 -16    7.70    0.87
 -11  -1 -16    5.98    0.84
 -11   1 -14    0.80    0.42
 -11  -1 -14    0.89    0.44
 -11  -1 -14    0.69    0.38
 -11   1 -14    1.65    0.48
 -11   1 -12    9.76    0.94
 -11   1 -12    9.62    0.89
 -11  -1 -12    8.79    0.87
 -11  -1 -12   10.12    0.90
 -11  -1 -10    6.00    0.63
 -11  -1 -10    5.06    0.63
 -11   1 -10    7.54    0.71
 -11   1 -10    5.10    0.64
 -11  -1  -8    0.11    0.29
 -11   1  -8    0.28    0.37
 -11  -1  -8    0.81    0.36
 -11  -1  -8    0.61    0.38
 -11   1  -8    0.03    0.37
 -11  -1  -6    1.12    0.37
 -11  -1  -6    1.46    0.38
 -11  -1  -6    0.92    0.31
 -11   1  -6    2.07    0.38
 -11   1  -4   17.09    1.29
 -11   1  -4   14.28    1.18
 -11  -1  -4   15.26    1.28
 -11  -1  -4   16.90    1.20
 -11  -1  -2   63.93    4.96
 -11  -1  -2   70.24    4.99
 -11  -1  -2   68.69    5.02
 -11   1  -2   54.74    4.94
 -11   1  -2   67.98    5.02
 -11  -1   0   34.04    2.43
 -11   1   0   29.38    2.43
 -11   1   0   35.71    2.48
 -11  -1   0   32.73    2.48
 -11   1   0   30.02    2.38
 -11  -1   0   25.47    2.44
 -11   1   0   29.35    2.38
 -11   1   0   28.98    2.38
 -11  -1   2   11.75    1.19
 -11   1   2   12.95    1.12
 -11   1   2   12.57    1.12
 -11   1   2   17.40    1.21
 -11  -1   2   16.25    1.22
 -11   1   2   16.10    1.18
 -11   1   2   12.90    1.12
 -11  -1   2    9.68    1.17
 -11  -1   2   11.61    1.18
 -11  -1   2   15.19    1.18
 -11  -1   4   13.26    1.06
 -11   1   4   12.31    1.05
 -11   1   4    9.13    1.01
 -11  -1   4   14.69    1.09
 -11   1   4    8.36    1.00
 -11  -1   4   13.35    1.07
 -11  -1   4   12.83    1.06
 -11  -1   4   13.44    1.08
 -11   1   4   13.63    1.06
 -11   1   4    9.53    1.01
 -11   1   6    5.59    0.55
 -11  -1   6    5.95    0.60
 -11   1   6    3.86    0.52
 -11  -1   6    4.85    0.59
 -11  -1   6    5.80    0.59
 -11   1   6    3.91    0.52
 -11  -1   6    4.41    0.57
 -11  -1   6    5.13    0.58
 -11   1   6    4.81    0.58
 -11   1   6    3.91    0.53
 -11   1   8    7.45    0.73
 -11   1   8    7.46    0.75
 -11  -1   8    6.28    0.73
 -11  -1   8    6.83    0.74
 -11  -1   8    7.21    0.74
 -11  -1   8    6.93    0.77
 -11  -1   8    7.29    0.76
 -11   1   8    6.09    0.71
 -11   1   8    6.53    0.72
 -11   1   8    7.75    0.70
 -11   1  10    0.16    0.33
 -11   1  10    0.03    0.34
 -11   1  10    0.52    0.38
 -11  -1  10    0.04    0.39
 -11  -1  10    0.80    0.37
 -11   1  10    0.18    0.39
 -11   1  10    0.19    0.33
 -11  -1  10   -0.04    0.39
 -11  -1  10   -0.18    0.39
 -11  -1  10    0.30    0.35
 -11   1  12    1.56    0.48
 -11   1  12    0.91    0.42
 -11  -1  12    1.77    0.47
 -11  -1  12    1.35    0.48
 -11   1  12    1.37    0.45
 -11  -1  12    2.08    0.49
 -11  -1  12    2.77    0.52
 -11   1  12    1.51    0.44
 -11   1  14    4.66    0.66
 -11   1  14    4.59    0.66
 -11   1  14    4.46    0.68
 -11  -1  14    4.55    0.66
 -11  -1  14    4.91    0.69
 -11  -1  14    3.39    0.66
 -11   1  14    4.71    0.64
 -11  -1  14    3.88    0.65
 -11   1  16    2.62    0.56
 -11  -1  16    1.93    0.55
 -11  -1  16    3.69    0.69
 -11  -1  16    2.90    0.57
 -11   1  16    2.07    0.53
 -11   1  16    2.25    0.53
 -11   1  16    2.54    0.56
 -11  -1  16    3.09    0.62
 -11  -1  16    3.16    0.60
 -11  -1  18    0.25    0.47
 -11   1  18    0.32    0.51
 -11  -1  18   -0.56    0.50
 -11   1  18    0.14    0.44
 -11   1  18    0.82    0.50
 -11  -1  18    0.45    0.46
 -11   1  18    0.53    0.47
 -11  -1  18    1.04    0.60
 -11  -1  18   -0.05    0.47
 -11   1  20    3.71    0.70
 -11  -1  20    4.73    0.73
 -11  -1  20    4.96    0.75
 -11   1  20    4.05    0.72
 -11  -1  20    4.63    0.75
 -11  -1  20    3.17    0.66
 -11   1  20    4.76    0.69
 -11   1  20    3.57    0.76
 -11   1  20    2.56    0.68
 -11  -1  22    0.69    0.59
 -11   1  22    0.45    0.55
 -11   1  22    0.06    0.57
 -11  -1  22    1.26    0.63
 -11   1  22    0.06    0.61
 -11  -1  22    0.92    0.58
 -11   1  22    0.06    0.63
 -11   1  22    1.11    0.54
 -11  -1  22    0.69    0.65
 -11   1  24   -0.14    0.65
 -11   1  24    0.67    0.60
 -11  -1  24    0.79    0.61
 -11  -1  24    0.43    0.62
 -11  -1  24    0.92    0.63
 -11   1  24    0.24    0.55
 -11   1  24    0.18    0.62
 -11   1  26    1.20    0.69
 -11  -1  26    0.39    0.63
 -11   1  26    0.72    0.62
 -11   1  26    0.20    0.60
 -11  -1  26    0.06    0.62
 -11  -1  26    0.70    0.67
 -11   1  26    0.32    0.62
 -11   1  28    0.95    0.70
 -11  -1  28    2.74    0.76
 -11   1  28    2.03    0.70
 -11   1  28    1.56    0.77
 -11  -1  28    2.53    0.89
 -11   1  28    1.36    0.72
 -11  -1  28    2.53    0.72
 -11  -1  28    0.93    0.72
 -11  -1  30    5.24    0.92
 -11  -1  30    5.05    0.94
 -11  -1  30    4.80    0.92
 -11  -2 -27    0.35    0.64
 -11   2 -25    0.65    0.68
 -11  -2 -25    0.52    0.61
 -11  -2 -23    0.31    0.61
 -11   2 -23    0.61    0.67
 -11  -2 -21    4.11    0.77
 -11   2 -21    4.93    0.85
 -11  -2 -19    2.53    0.68
 -11   2 -19    4.85    0.77
 -11  -2 -19    3.09    0.72
 -11  -2 -17    0.71    0.50
 -11  -2 -17    1.04    0.57
 -11   2 -17    0.79    0.56
 -11   2 -15    2.01    0.49
 -11   2 -15    1.46    0.59
 -11  -2 -15    0.98    0.47
 -11  -2 -15   -0.05    0.55
 -11  -2 -13    2.00    0.60
 -11   2 -13    2.83    0.52
 -11  -2 -13    1.95    0.48
 -11  -2 -13    3.17    0.50
 -11   2 -11   10.35    0.96
 -11   2 -11   10.10    1.00
 -11  -2 -11    7.48    0.96
 -11  -2 -11    9.47    0.90
 -11  -2 -11    7.92    0.88
 -11  -2  -9   11.26    1.20
 -11  -2  -9   12.66    1.13
 -11  -2  -9   14.38    1.18
 -11   2  -9   11.55    1.19
 -11   2  -7    2.74    0.53
 -11  -2  -7    3.98    0.53
 -11  -2  -7    3.24    0.53
 -11  -2  -5    1.06    0.28
 -11   2  -5    1.27    0.28
 -11  -2  -5    1.04    0.36
 -11  -2  -5    0.72    0.42
 -11  -2  -3    6.77    0.67
 -11   2  -3    6.71    0.75
 -11   2  -3    6.63    0.65
 -11  -2  -3    5.37    0.69
 -11  -2  -3    8.21    0.77
 -11  -2  -1   10.62    1.07
 -11  -2  -1   12.75    1.16
 -11  -2  -1   12.08    1.09
 -11   2  -1   12.55    1.15
 -11   2  -1   13.52    1.08
 -11  -2   1    1.99    0.46
 -11   2   1    1.96    0.29
 -11   2   1    2.57    0.43
 -11   2   1    1.85    0.38
 -11  -2   1    1.41    0.38
 -11  -2   1    1.67    0.32
 -11   2   1    1.54    0.29
 -11   2   1    2.06    0.29
 -11  -2   3   10.89    0.93
 -11   2   3   12.55    0.95
 -11   2   3    7.88    0.83
 -11   2   3    7.90    0.83
 -11   2   3    8.44    0.84
 -11  -2   3   11.48    0.98
 -11   2   3   11.61    0.91
 -11   2   5   12.17    1.13
 -11   2   5   12.70    1.13
 -11   2   5   13.34    1.14
 -11   2   5   14.24    1.17
 -11  -2   5   13.60    1.19
 -11   2   5   12.43    1.18
 -11   2   7    1.77    0.40
 -11  -2   7    1.48    0.40
 -11  -2   7    1.30    0.40
 -11   2   7    0.87    0.32
 -11   2   7    0.98    0.33
 -11   2   7    0.87    0.32
 -11  -2   7    2.12    0.44
 -11  -2   7    1.55    0.40
 -11   2   7    1.42    0.33
 -11  -2   9    0.65    0.39
 -11  -2   9    0.07    0.40
 -11   2   9    0.79    0.41
 -11   2   9    0.72    0.35
 -11   2   9    0.44    0.34
 -11  -2   9    0.03    0.39
 -11  -2   9    0.35    0.39
 -11  -2   9    0.71    0.40
 -11   2   9    0.43    0.35
 -11   2  11    6.06    0.71
 -11  -2  11    5.88    0.74
 -11   2  11    6.11    0.74
 -11  -2  11    5.94    0.70
 -11   2  11    5.67    0.71
 -11  -2  11    6.33    0.78
 -11  -2  11    7.64    0.77
 -11  -2  11    6.52    0.76
 -11   2  11    6.14    0.74
 -11   2  11    4.94    0.70
 -11  -2  13   34.33    2.96
 -11   2  13   38.21    2.97
 -11  -2  13   37.89    2.98
 -11   2  13   36.32    2.94
 -11   2  13   34.14    2.93
 -11  -2  13   37.55    2.98
 -11  -2  13   34.62    2.97
 -11   2  13   34.60    2.95
 -11   2  13   34.44    2.93
 -11   2  15   42.55    3.67
 -11  -2  15   44.96    3.69
 -11  -2  15   47.12    3.71
 -11  -2  15   44.55    3.70
 -11   2  15   42.26    3.67
 -11   2  15   46.59    3.69
 -11   2  15   42.86    3.68
 -11   2  15   47.32    3.69
 -11  -2  15   48.83    3.72
 -11   2  17    2.09    0.57
 -11   2  17    1.71    0.54
 -11   2  17    1.09    0.52
 -11  -2  17    3.01    0.63
 -11  -2  17    2.11    0.60
 -11  -2  17    2.33    0.62
 -11   2  17    1.72    0.55
 -11  -2  17    1.79    0.57
 -11   2  17    4.17    0.63
 -11   2  19    6.78    0.82
 -11  -2  19    5.87    0.86
 -11  -2  19    7.47    0.89
 -11  -2  19    6.02    0.86
 -11   2  19    7.07    0.89
 -11  -2  19    4.95    0.83
 -11   2  19    7.40    0.88
 -11  -2  19    6.23    0.99
 -11   2  19    6.19    0.85
 -11   2  19    6.57    0.86
 -11  -2  21    2.40    0.66
 -11   2  21    3.20    0.71
 -11  -2  21    4.51    0.72
 -11  -2  21    3.09    0.68
 -11   2  21    3.14    0.70
 -11  -2  21    5.73    0.93
 -11  -2  21    3.41    0.69
 -11   2  21    2.81    0.64
 -11   2  21    3.00    0.67
 -11   2  21    4.95    0.77
 -11   2  23   -0.18    0.59
 -11  -2  23   -0.43    0.57
 -11  -2  23    0.24    0.55
 -11   2  23   -0.06    0.58
 -11  -2  23   -0.30    0.57
 -11   2  23    0.36    0.56
 -11   2  23    0.06    0.59
 -11   2  25   -0.13    0.60
 -11   2  25    0.38    0.63
 -11   2  25    0.19    0.64
 -11  -2  25    0.19    0.62
 -11   2  25    0.53    0.62
 -11  -2  25   -0.32    0.64
 -11  -2  25    0.44    0.63
 -11  -2  27    1.94    0.70
 -11  -2  27   -0.07    0.65
 -11  -2  27    1.06    0.71
 -11   2  27    0.68    0.70
 -11   2  27    1.16    0.69
 -11   2  27    0.49    0.68
 -11   2  27    0.82    0.70
 -11  -3 -26    0.40    0.66
 -11  -3 -24    0.22    0.67
 -11   3 -24   -0.07    0.73
 -11  -3 -24    0.38    0.60
 -11  -3 -22    1.85    0.78
 -11  -3 -22    2.98    0.71
 -11   3 -22    2.72    0.77
 -11  -3 -20    1.03    0.66
 -11  -3 -20    0.88    0.58
 -11  -3 -18    0.56    0.52
 -11  -3 -18    0.45    0.62
 -11  -3 -16    6.77    0.81
 -11   3 -16    7.52    0.84
 -11  -3 -16    4.47    0.92
 -11  -3 -14    3.87    0.79
 -11   3 -14    5.82    0.74
 -11  -3 -12    7.37    0.79
 -11  -3 -12    5.89    0.86
 -11   3 -12    6.26    0.85
 -11  -3 -10    3.39    0.63
 -11  -3 -10    3.11    0.56
 -11   3 -10    3.45    0.63
 -11  -3  -8    0.86    0.48
 -11  -3  -8    0.08    0.41
 -11  -3  -6    6.66    0.78
 -11  -3  -6    6.12    0.76
 -11   3  -6    7.61    0.80
 -11   3  -4    5.69    0.72
 -11  -3  -4    7.87    0.81
 -11   3  -4    8.94    0.86
 -11  -3  -4    7.58    0.74
 -11  -3  -4    7.88    0.84
 -11  -3  -2    6.05    0.64
 -11   3  -2    5.62    0.61
 -11  -3  -2    4.50    0.59
 -11   3  -2    5.41    0.69
 -11  -3   0    4.82    0.56
 -11  -3   0    3.86    0.61
 -11   3   0    4.16    0.53
 -11   3   0    5.25    0.61
 -11  -3   0    2.95    0.51
 -11   3   2    0.76    0.34
 -11  -3   2    0.99    0.40
 -11   3   2    0.48    0.27
 -11  -3   2    0.68    0.43
 -11   3   2    0.33    0.26
 -11   3   2    0.81    0.28
 -11   3   2    0.41    0.37
 -11  -3   4   10.41    1.04
 -11   3   4    9.49    0.91
 -11   3   4    9.27    0.91
 -11   3   4   11.62    1.00
 -11  -3   4   10.38    1.00
 -11   3   4    9.99    0.97
 -11   3   4    9.86    0.91
 -11   3   6   15.36    1.14
 -11   3   6   13.09    1.14
 -11   3   6   10.36    1.06
 -11  -3   6   11.75    1.14
 -11   3   6   10.99    1.06
 -11  -3   6   11.05    1.12
 -11   3   6   11.41    1.07
 -11   3   8   14.25    1.25
 -11   3   8   12.05    1.18
 -11  -3   8   13.96    1.27
 -11   3   8   12.42    1.20
 -11  -3   8   13.47    1.27
 -11   3   8   13.80    1.21
 -11   3  10   24.01    2.18
 -11   3  10   25.13    2.20
 -11  -3  10   27.90    2.25
 -11   3  10   24.99    2.18
 -11   3  10   26.11    2.19
 -11  -3  10   27.36    2.26
 -11  -3  10   28.13    2.25
 -11  -3  10   25.40    2.21
 -11  -3  10   26.72    2.25
 -11   3  12   10.88    1.15
 -11   3  12   11.97    1.16
 -11  -3  12   12.61    1.21
 -11  -3  12   12.94    1.23
 -11   3  12   11.66    1.16
 -11   3  12   11.37    1.19
 -11  -3  12   12.51    1.17
 -11  -3  12   12.14    1.20
 -11  -3  12   13.00    1.24
 -11   3  12   10.30    1.12
 -11  -3  14    9.18    1.04
 -11   3  14    8.85    0.98
 -11  -3  14    8.40    1.02
 -11   3  14    9.63    0.99
 -11  -3  14    9.58    1.03
 -11   3  14    7.87    0.96
 -11   3  14    8.76    0.97
 -11  -3  14   10.12    1.06
 -11   3  14    7.89    0.95
 -11  -3  16   54.73    4.25
 -11   3  16   48.92    4.20
 -11  -3  16   51.69    4.25
 -11  -3  16   56.89    4.26
 -11   3  16   51.45    4.21
 -11   3  16   50.03    4.21
 -11   3  16   49.62    4.21
 -11  -3  16   53.69    4.23
 -11   3  16   50.65    4.18
 -11  -3  18    1.12    0.61
 -11   3  18    1.42    0.51
 -11   3  18    1.64    0.56
 -11  -3  18    1.05    0.55
 -11   3  18    0.89    0.52
 -11   3  18    1.25    0.53
 -11  -3  18    1.77    0.57
 -11  -3  18    1.84    0.62
 -11   3  18    1.15    0.54
 -11   3  20    7.10    0.89
 -11  -3  20    7.77    0.96
 -11   3  20    8.79    0.96
 -11  -3  20    6.74    0.93
 -11   3  20    7.35    0.96
 -11   3  20    6.60    0.94
 -11  -3  20    6.41    0.95
 -11  -3  20    6.42    0.93
 -11   3  20    6.84    0.94
 -11  -3  22    1.31    0.60
 -11  -3  22    2.01    0.69
 -11   3  22    1.82    0.67
 -11  -3  22    1.28    0.63
 -11   3  22    2.94    0.67
 -11  -3  22    1.17    0.60
 -11   3  22    0.85    0.62
 -11   3  22    1.88    0.69
 -11   3  22    2.08    0.63
 -11   3  24    3.16    0.74
 -11   3  24    3.99    0.78
 -11  -3  24    2.89    0.76
 -11   3  24    2.19    0.73
 -11  -3  24    2.29    0.68
 -11   3  24    2.08    0.70
 -11  -3  24    2.08    0.87
 -11  -3  24    2.10    0.69
 -11   3  26   -0.27    0.68
 -11  -3  26    0.93    0.65
 -11   3  26    1.16    0.66
 -11   3  26    0.39    0.65
 -11  -3  26    0.26    0.63
 -11  -3  26    1.34    0.65
 -11   3  26    1.36    0.70
 -11   3  28    2.59    0.83
 -11  -4 -23    0.86    0.77
 -11  -4 -21    1.86    0.81
 -11  -4 -19    3.52    0.81
 -11  -4 -17   -0.06    0.59
 -11  -4 -15    2.34    0.70
 -11  -4 -13   17.17    1.68
 -11  -4 -11    0.67    0.52
 -11  -4 -11    0.46    0.50
 -11  -4  -9    1.25    0.52
 -11  -4  -9    0.81    0.52
 -11   4  -9    1.00    0.53
 -11  -4  -7    2.39    0.53
 -11  -4  -7    1.12    0.54
 -11   4  -7    2.19    0.56
 -11   4  -5    2.12    0.49
 -11  -4  -5    3.18    0.57
 -11  -4  -5    3.25    0.59
 -11   4  -5    3.08    0.62
 -11  -4  -3    9.01    0.90
 -11   4  -3    6.31    0.84
 -11  -4  -3    9.02    0.95
 -11   4  -3    9.19    0.95
 -11  -4  -1   11.01    1.27
 -11   4  -1   15.95    1.32
 -11  -4  -1   14.79    1.25
 -11   4  -1   12.58    1.22
 -11  -4  -1   12.60    1.22
 -11   4   1    6.89    0.78
 -11  -4   1    6.63    0.81
 -11  -4   1    7.95    0.88
 -11   4   1    7.98    0.87
 -11  -4   3    2.22    0.57
 -11  -4   3    2.19    0.51
 -11   4   3    2.58    0.53
 -11   4   3    2.07    0.50
 -11   4   5    3.04    0.48
 -11   4   5    3.08    0.48
 -11  -4   5    2.39    0.55
 -11   4   5    2.04    0.49
 -11   4   5    3.13    0.54
 -11  -4   5    2.98    0.61
 -11   4   5    2.64    0.47
 -11  -4   7    1.61    0.52
 -11   4   7    1.10    0.43
 -11  -4   7   -0.48    0.47
 -11   4   7    0.89    0.39
 -11   4   7   -0.14    0.38
 -11   4   7    1.35    0.42
 -11   4   9    3.87    0.63
 -11   4   9    3.46    0.58
 -11   4   9    3.80    0.58
 -11  -4   9    4.68    0.67
 -11   4   9    3.96    0.59
 -11  -4   9    3.13    0.64
 -11   4  11   13.21    1.19
 -11   4  11   12.30    1.18
 -11  -4  11   13.03    1.25
 -11   4  11    9.43    1.16
 -11  -4  11   11.86    1.23
 -11   4  11   13.73    1.24
 -11  -4  13   21.13    1.88
 -11   4  13   19.70    1.78
 -11   4  13   20.12    1.81
 -11   4  13   19.31    1.78
 -11  -4  13   18.88    1.79
 -11   4  13   18.53    1.77
 -11  -4  13   22.67    1.85
 -11  -4  13   19.65    1.86
 -11  -4  13   20.28    1.86
 -11   4  15   28.92    2.64
 -11  -4  15   31.93    2.70
 -11  -4  15   34.49    2.72
 -11  -4  15   32.38    2.68
 -11   4  15   29.94    2.65
 -11   4  15   30.44    2.66
 -11   4  15   30.29    2.67
 -11  -4  15   32.50    2.71
 -11  -4  17    5.23    0.85
 -11  -4  17    5.68    0.89
 -11   4  17    6.64    0.85
 -11   4  17    6.37    0.83
 -11   4  17    5.65    0.80
 -11  -4  17    5.91    0.89
 -11  -4  17    6.76    0.88
 -11   4  17    4.99    0.79
 -11   4  19    1.37    0.56
 -11   4  19    0.88    0.56
 -11  -4  19    0.84    0.55
 -11  -4  19    1.10    0.57
 -11   4  19    0.34    0.53
 -11  -4  19    0.61    0.55
 -11   4  19    0.11    0.53
 -11  -4  19    0.60    0.60
 -11   4  21    0.16    0.56
 -11   4  21    0.98    0.59
 -11   4  21    0.23    0.60
 -11  -4  21    1.39    0.62
 -11  -4  21    0.70    0.60
 -11   4  21    0.42    0.58
 -11  -4  21    0.25    0.58
 -11   4  21    1.58    0.65
 -11  -4  21    0.53    0.60
 -11  -4  23    1.44    0.69
 -11  -4  23    1.69    0.66
 -11   4  23    1.61    0.69
 -11   4  23    1.53    0.65
 -11   4  23    0.39    0.63
 -11   4  23    2.14    0.67
 -11  -4  23    1.56    0.64
 -11  -4  25   -0.60    0.69
 -11  -4  25    0.07    0.65
 -11   4  25    0.41    0.67
 -11  -4  25    0.34    0.66
 -11  -4  25    0.50    0.82
 -11   4  25   -0.55    0.66
 -11   4  25   -0.32    0.64
 -11   4  25    0.55    0.68
 -11  -5 -22    1.20    0.82
 -11  -5 -20    1.80    0.72
 -11  -5 -18    0.79    0.66
 -11  -5 -16    1.93    0.74
 -11   5 -16    3.68    0.70
 -11  -5 -14    3.51    0.75
 -11   5 -14    2.79    0.68
 -11  -5 -12    6.49    0.89
 -11   5 -12    4.32    0.80
 -11   5 -10    4.62    0.81
 -11  -5 -10    3.73    0.76
 -11  -5 -10    4.58    0.77
 -11  -5  -8   17.54    1.63
 -11  -5  -8   16.99    1.66
 -11  -5  -6    4.83    0.75
 -11  -5  -6    4.15    0.71
 -11  -5  -4    9.85    1.09
 -11  -5  -4    9.33    1.06
 -11  -5  -2   24.76    1.98
 -11  -5  -2   19.84    2.00
 -11  -5   0    2.95    0.68
 -11   5   0    3.31    0.61
 -11   5   2    0.31    0.48
 -11  -5   2    1.18    0.49
 -11  -5   2    0.65    0.55
 -11   5   4    4.61    0.66
 -11  -5   4    4.08    0.71
 -11   5   4    3.86    0.69
 -11  -5   4    2.93    0.64
 -11   5   6    0.76    0.49
 -11  -5   6    0.55    0.54
 -11  -5   6    0.65    0.47
 -11   5   6    0.32    0.40
 -11   5   6    1.24    0.45
 -11   5   6    0.86    0.44
 -11   5   8    5.68    0.79
 -11  -5   8    6.23    0.79
 -11   5   8    5.74    0.74
 -11   5   8    5.13    0.74
 -11   5   8    6.30    0.76
 -11  -5   8    5.15    0.81
 -11   5  10   18.81    1.73
 -11   5  10   19.34    1.70
 -11  -5  10   18.98    1.73
 -11   5  10   18.62    1.69
 -11  -5  10   17.24    1.71
 -11   5  10   17.80    1.68
 -11   5  12    1.10    0.61
 -11   5  12    1.74    0.55
 -11   5  12    1.27    0.55
 -11  -5  12    1.54    0.58
 -11  -5  12    1.83    0.64
 -11   5  12    1.17    0.55
 -11   5  14   10.95    1.27
 -11  -5  14   12.87    1.34
 -11  -5  14   11.20    1.29
 -11  -5  14   12.17    1.32
 -11   5  14   14.04    1.31
 -11  -5  14   12.43    1.33
 -11   5  14   12.00    1.29
 -11   5  14   13.12    1.31
 -11   5  16    3.83    0.76
 -11  -5  16    4.84    0.79
 -11  -5  16    4.65    0.77
 -11   5  16    3.98    0.78
 -11   5  16    3.54    0.72
 -11   5  16    3.83    0.77
 -11  -5  16    3.94    0.77
 -11  -5  16    5.02    0.79
 -11   5  18    2.54    0.71
 -11   5  18    4.08    0.75
 -11  -5  18    3.40    0.70
 -11  -5  18    2.61    0.73
 -11   5  18    3.10    0.70
 -11  -5  18    3.47    0.77
 -11  -5  18    3.28    0.72
 -11   5  18    3.24    0.72
 -11  -5  20   -0.19    0.67
 -11   5  20    1.08    0.63
 -11   5  20   -0.43    0.62
 -11   5  20    1.20    0.64
 -11  -5  20    0.52    0.65
 -11  -5  20    1.40    0.64
 -11  -5  20    1.43    0.65
 -11   5  20    0.83    0.66
 -11  -5  22    2.02    0.73
 -11   5  22    2.51    0.76
 -11  -5  22    1.39    0.74
 -11   5  22    4.11    0.80
 -11  -5  22    3.74    0.81
 -11   5  22    2.67    0.74
 -11   5  24    1.20    0.74
 -11   5  24    0.57    0.74
 -11   5  24    1.72    0.71
 -11  -6 -19    0.93    0.77
 -11  -6 -17    9.23    1.21
 -11   6 -17    7.71    1.07
 -11  -6 -15    2.17    0.75
 -11   6 -15    1.96    0.68
 -11   6 -13    8.52    1.09
 -11  -6 -13    8.38    1.12
 -11  -6 -11   -0.26    0.65
 -11  -6  -9    0.55    0.62
 -11  -6  -7    4.24    0.78
 -11  -6  -7    3.52    0.75
 -11  -6  -5    1.16    0.61
 -11   6  -5    2.99    0.68
 -11  -6  -5    2.13    0.70
 -11   6  -3    2.17    0.64
 -11  -6  -3    3.19    0.73
 -11   6  -3    3.96    0.71
 -11  -6  -1    2.02    0.68
 -11   6   1   13.85    1.26
 -11  -6   1   10.17    1.24
 -11   6   3    9.43    1.09
 -11  -6   3    9.07    1.09
 -11  -6   5    1.92    0.60
 -11  -6   5    3.12    0.71
 -11   6   7    6.47    0.89
 -11  -6   7    5.70    0.89
 -11  -6   7    5.63    0.82
 -11  -6   9    1.49    0.59
 -11   6   9    0.89    0.56
 -11  -6   9    0.68    0.59
 -11   6   9    2.05    0.58
 -11   6   9    1.17    0.64
 -11   6   9    1.75    0.58
 -11   6  11    9.95    1.10
 -11  -6  11    8.61    1.12
 -11  -6  11    8.93    1.09
 -11   6  11    9.60    1.11
 -11   6  11   10.15    1.13
 -11   6  11    9.77    1.12
 -11   6  13    4.47    0.82
 -11   6  13    5.23    0.80
 -11  -6  13    3.73    0.78
 -11   6  13    4.40    0.78
 -11  -6  13    3.29    0.75
 -11   6  13    4.36    0.79
 -11   6  15    8.28    1.07
 -11  -6  15    7.03    1.04
 -11  -6  15    7.48    1.06
 -11   6  15    7.59    1.05
 -11  -6  15    6.53    1.00
 -11   6  15    9.62    1.08
 -11   6  15    8.01    1.04
 -11  -6  15    7.93    1.07
 -11   6  17    4.90    0.90
 -11  -6  17    4.86    0.94
 -11  -6  17    4.77    0.92
 -11  -6  17    5.02    0.86
 -11   6  17    6.32    0.94
 -11   6  17    7.02    0.92
 -11   6  17    6.61    0.93
 -11  -6  17    4.47    0.87
 -11   6  19    2.09    0.69
 -11  -6  19    0.34    0.61
 -11   6  19    1.55    0.68
 -11  -6  19    1.17    0.70
 -11  -6  19    1.32    0.66
 -11   6  19    0.96    0.69
 -11  -6  19    1.28    0.63
 -11   6  19    0.27    0.69
 -11  -6  21    0.48    0.63
 -11   6  21    0.07    0.68
 -11   6  21   -0.22    0.71
 -11  -6  21    1.37    0.62
 -11   6  21    1.14    0.70
 -11  -6  21   -0.07    0.62
 -11   7 -16    0.75    0.65
 -11  -7 -14    0.52    0.72
 -11   7 -14   -0.57    0.60
 -11  -7 -12    1.58    0.73
 -11   7 -12    0.38    0.60
 -11   7 -10    1.01    0.64
 -11  -7 -10    0.97    0.72
 -11   7  -8    7.59    1.05
 -11  -7  -8    8.53    1.10
 -11   7  -6    0.43    0.63
 -11  -7  -6    0.31    0.69
 -11  -7  -6    1.34    0.61
 -11  -7  -4    2.17    0.75
 -11   7  -4    1.64    0.68
 -11  -7  -2    0.19    0.69
 -11   7  -2   -0.51    0.65
 -11   7  -2   -0.12    0.62
 -11   7   0    5.63    0.93
 -11  -7   0    5.83    0.93
 -11   7   0    5.90    0.92
 -11  -7   2    0.06    0.60
 -11   7   2    0.28    0.59
 -11   7   4    3.46    0.74
 -11  -7   4    2.28    0.75
 -11   7   6    0.33    0.60
 -11  -7   6    0.76    0.60
 -11  -7   6    0.13    0.62
 -11  -7   8    7.10    1.05
 -11   7   8    8.13    1.10
 -11  -7   8    8.93    1.04
 -11  -7  10   12.14    1.44
 -11  -7  10   14.42    1.44
 -11  -7  12   -0.06    0.60
 -11   7  12   -0.70    0.73
 -11   7  12    0.35    0.72
 -11   7  12    1.19    0.77
 -11   7  12   -0.34    0.79
 -11  -7  12    0.19    0.66
 -11   7  14   11.47    1.27
 -11   7  14   10.42    1.28
 -11   7  14   10.03    1.23
 -11  -7  14    8.84    1.16
 -11   7  14    9.71    1.25
 -11  -7  14    6.50    1.10
 -11  -7  16    3.33    0.82
 -11  -7  16    2.66    0.78
 -11  -7  16    2.12    0.74
 -11  -7  16    2.44    0.77
 -11   7  16    4.91    0.90
 -11   7  16    4.41    0.93
 -11  -7  18    2.05    0.75
 -11  -7  18    1.66    0.74
 -11  -7  18    0.49    0.74
 -11  -8  -9    1.04    0.79
 -11   8  -7    0.07    0.62
 -11  -8  -5   -0.14    0.72
 -11   8  -5   -0.07    0.60
 -11  -8  -3    2.88    0.83
 -11   8  -3    2.39    0.73
 -11   8  -1    3.55    0.78
 -11  -8  -1    2.75    0.87
 -11   8   1    0.68    0.64
 -11   8   1    1.63    0.76
 -11  -8   1   -0.21    0.74
 -11  -8   3    0.21    0.73
 -11  -8   5    1.18    0.75
 -11   8   5   -0.15    0.78
 -11  -8   5   -0.50    0.63
 -11  -8   7    0.76    0.61
 -11  -8   7   -0.07    0.67
 -11  -8   9   -0.42    0.67
 -11  -8   9    0.06    0.63
 -11  -8  11    3.64    0.87
 -10   0 -26   12.11    1.36
 -10   0 -24   47.84    4.01
 -10   0 -22   11.20    1.25
 -10   0 -20   14.38    1.46
 -10   0 -18   -0.05    0.50
 -10   0 -16   10.01    1.08
 -10   0 -14   48.79    4.01
 -10   0 -14   49.85    3.93
 -10   0 -12   30.24    2.30
 -10   0 -12   25.09    2.24
 -10   0 -10    6.34    0.71
 -10   0 -10    7.48    0.76
 -10   0  -8   37.22    3.03
 -10   0  -8   38.07    3.03
 -10   0  -6    0.33    0.29
 -10   0  -6    0.66    0.32
 -10   0  -4   73.53    5.20
 -10   0  -4   67.79    5.14
 -10   0  -4   61.08    5.12
 -10   0  -4   61.40    5.12
 -10   0  -4   59.38    5.12
 -10   0  -4   73.55    5.22
 -10   0  -2   11.09    0.86
 -10   0  -2   11.34    0.88
 -10   0  -2    9.13    0.85
 -10   0  -2    9.17    0.85
 -10   0  -2   10.95    0.94
 -10   0   0  231.68   17.88
 -10   0   0  233.00   17.87
 -10   0   0  230.39   17.87
 -10   0   0  218.44   17.86
 -10   0   0  265.35   17.93
 -10   0   2 1246.91   97.12
 -10   0   2 1243.46   97.13
 -10   0   2 1455.41   97.16
 -10   0   2 1262.22   97.12
 -10   0   2 1197.36   97.11
 -10   0   4  391.06   33.64
 -10   0   4  470.18   33.66
 -10   0   4  403.43   33.64
 -10   0   4  520.62   33.68
 -10   0   4  442.75   33.65
 -10   0   6   94.90    6.37
 -10   0   6   77.18    6.35
 -10   0   6   76.94    6.33
 -10   0   6   80.27    6.36
 -10   0   6   80.09    6.36
 -10   0   8    6.68    0.67
 -10   0   8    5.46    0.62
 -10   0   8    4.72    0.56
 -10   0   8    6.44    0.64
 -10   0   8    5.58    0.62
 -10   0  10   91.98    6.90
 -10   0  10   96.38    6.91
 -10   0  10   90.16    6.90
 -10   0  10   77.41    6.82
 -10   0  10   95.01    6.91
 -10   0  12  319.02   25.08
 -10   0  12  313.65   25.08
 -10   0  12  317.21   25.08
 -10   0  12  385.23   25.16
 -10   0  12  313.40   25.08
 -10   0  14  371.94   30.14
 -10   0  14  387.38   30.16
 -10   0  14  372.34   30.15
 -10   0  14  379.96   30.16
 -10   0  14  476.49   30.24
 -10   0  16   57.70    4.51
 -10   0  16   58.32    4.49
 -10   0  16   53.32    4.49
 -10   0  16   54.28    4.50
 -10   0  18    1.61    0.52
 -10   0  18    1.28    0.49
 -10   0  18    1.64    0.51
 -10   0  18    0.89    0.50
 -10   0  20    0.97    0.50
 -10   0  20    1.82    0.56
 -10   0  20    0.76    0.48
 -10   0  20    0.61    0.49
 -10   0  22    6.64    0.93
 -10   0  22    8.49    0.96
 -10   0  22    6.74    0.94
 -10   0  24    0.23    0.53
 -10   0  24    1.05    0.70
 -10   0  24    0.35    0.55
 -10   0  24    0.06    0.56
 -10   0  26    5.06    0.85
 -10   0  26    5.01    0.86
 -10   0  26    5.70    0.86
 -10   0  26    5.45    0.99
 -10   0  28    1.64    0.73
 -10   0  28    0.83    0.72
 -10   0  28   -0.20    0.66
 -10   0  28    2.56    0.73
 -10   0  30   65.37    5.28
 -10   0  30   61.42    5.26
 -10   0  30   65.27    5.28
 -10   1 -27    6.11    1.01
 -10  -1 -27    8.88    1.08
 -10  -1 -27    6.70    0.99
 -10   1 -25    2.86    0.69
 -10  -1 -25    1.87    0.69
 -10  -1 -25    1.23    0.67
 -10   1 -23    2.56    0.69
 -10  -1 -23    1.15    0.61
 -10  -1 -23    1.20    0.63
 -10   1 -21    0.82    0.56
 -10  -1 -21    0.28    0.54
 -10  -1 -21    0.26    0.50
 -10  -1 -19    3.85    0.66
 -10  -1 -19    3.29    0.65
 -10   1 -19    2.59    0.64
 -10   1 -17   13.79    1.31
 -10  -1 -17   12.76    1.27
 -10  -1 -17   12.36    1.28
 -10  -1 -15   36.64    3.20
 -10   1 -15   39.92    3.23
 -10   1 -15   38.47    3.16
 -10  -1 -15   41.12    3.20
 -10  -1 -13    0.23    0.34
 -10  -1 -13   -0.03    0.38
 -10  -1 -13    0.73    0.40
 -10   1 -13    0.28    0.41
 -10  -1 -13    0.98    0.45
 -10   1 -11   66.89    4.78
 -10  -1 -11   67.81    4.74
 -10  -1 -11   66.40    4.76
 -10   1 -11   63.86    4.75
 -10   1  -9   29.48    2.15
 -10  -1  -9   27.20    2.10
 -10   1  -9   24.72    2.10
 -10  -1  -9   27.48    2.10
 -10  -1  -7    8.65    0.95
 -10  -1  -7   12.06    0.98
 -10   1  -7   13.18    1.02
 -10  -1  -7    8.37    0.98
 -10   1  -7   11.31    0.98
 -10  -1  -5   39.14    3.00
 -10   1  -5   34.89    2.91
 -10  -1  -5   37.67    2.95
 -10  -1  -5   30.70    2.98
 -10  -1  -5   35.85    2.92
 -10   1  -5   38.45    2.99
 -10  -1  -3   69.46    4.83
 -10  -1  -3   62.24    4.83
 -10  -1  -3   60.28    4.77
 -10   1  -3   56.69    4.77
 -10   1  -3   63.27    4.83
 -10   1  -1   61.99    5.29
 -10   1  -1   63.44    5.33
 -10  -1  -1   90.40    5.36
 -10  -1  -1   74.14    5.35
 -10   1  -1   64.63    5.30
 -10  -1  -1   69.95    5.38
 -10  -1  -1   70.73    5.35
 -10   1  -1   65.73    5.30
 -10  -1  -1   70.32    5.31
 -10   1  -1   74.02    5.38
 -10  -1   1  393.41   27.72
 -10   1   1  347.59   27.71
 -10  -1   1  365.45   27.77
 -10   1   1  324.16   27.70
 -10  -1   1  411.23   27.73
 -10   1   1  346.18   27.73
 -10  -1   1  362.05   27.74
 -10   1   1  402.66   27.77
 -10   1   1  341.58   27.71
 -10  -1   3   94.23    7.01
 -10  -1   3   98.39    7.02
 -10  -1   3  105.78    7.00
 -10   1   3   91.41    7.00
 -10   1   3   73.93    6.96
 -10  -1   3  118.95    6.96
 -10  -1   3  103.21    7.04
 -10   1   3   73.90    6.96
 -10  -1   3   98.04    7.02
 -10   1   3   72.24    6.96
 -10   1   3   72.40    6.95
 -10   1   3  103.39    7.02
 -10  -1   3   96.88    7.01
 -10   1   5   14.33    1.45
 -10   1   5   15.34    1.46
 -10  -1   5   17.56    1.52
 -10  -1   5   21.92    1.53
 -10  -1   5   21.86    1.53
 -10  -1   5   16.51    1.52
 -10   1   5   14.50    1.45
 -10   1   5   15.87    1.42
 -10   1   5   21.63    1.51
 -10  -1   5   17.65    1.52
 -10   1   5   21.83    1.49
 -10   1   7   24.91    2.20
 -10   1   7   28.40    2.21
 -10  -1   7   30.01    2.23
 -10   1   7   24.38    2.19
 -10  -1   7   28.15    2.22
 -10  -1   7   28.12    2.22
 -10  -1   7   28.05    2.22
 -10  -1   7   28.08    2.22
 -10   1   7   25.11    2.17
 -10   1   7   26.16    2.20
 -10  -1   9   68.62    5.09
 -10   1   9   62.70    5.06
 -10   1   9   67.46    5.09
 -10   1   9   62.36    5.06
 -10   1   9   71.11    5.10
 -10   1   9   62.74    5.06
 -10  -1   9   66.16    5.05
 -10  -1   9   68.84    5.10
 -10  -1   9   65.99    5.09
 -10  -1   9   65.32    5.09
 -10   1   9   55.92    5.00
 -10  -1  11   49.41    3.91
 -10   1  11   48.39    3.94
 -10   1  11   51.91    3.96
 -10  -1  11   50.77    3.96
 -10  -1  11   50.19    3.97
 -10   1  11   46.27    3.93
 -10  -1  11   50.85    3.97
 -10   1  11   46.62    3.93
 -10  -1  11   51.64    3.97
 -10   1  13   32.19    2.66
 -10  -1  13   32.72    2.69
 -10  -1  13   32.89    2.67
 -10  -1  13   31.20    2.68
 -10   1  13   30.83    2.65
 -10   1  13   33.66    2.67
 -10  -1  13   31.73    2.68
 -10   1  13   33.23    2.67
 -10   1  15    3.13    0.58
 -10  -1  15    3.82    0.59
 -10  -1  15    2.80    0.59
 -10   1  15    3.14    0.58
 -10   1  15    3.36    0.59
 -10  -1  15    3.14    0.57
 -10  -1  15    3.34    0.58
 -10   1  15    2.82    0.57
 -10   1  17   24.79    2.32
 -10   1  17   27.78    2.34
 -10   1  17   27.40    2.33
 -10  -1  17   27.79    2.33
 -10   1  17   26.26    2.33
 -10  -1  17   27.28    2.36
 -10  -1  17   28.79    2.36
 -10  -1  17   29.54    2.37
 -10   1  19    3.62    0.64
 -10   1  19    2.81    0.64
 -10  -1  19    4.21    0.69
 -10  -1  19    4.28    0.78
 -10  -1  19    4.52    0.66
 -10   1  19    3.78    0.77
 -10   1  19    3.36    0.67
 -10  -1  19    4.71    0.70
 -10   1  19    3.52    0.66
 -10  -1  19    3.80    0.67
 -10   1  21   31.09    2.96
 -10   1  21   35.36    2.94
 -10  -1  21   34.99    2.94
 -10  -1  21   34.65    2.98
 -10   1  21   34.85    2.98
 -10  -1  21   36.21    2.99
 -10   1  21   39.63    3.04
 -10   1  21   34.22    2.98
 -10  -1  21   35.71    3.00
 -10   1  23   15.53    1.65
 -10   1  23   19.90    1.74
 -10   1  23   16.64    1.68
 -10   1  23   19.03    1.70
 -10  -1  23   16.73    1.66
 -10  -1  23   17.04    1.67
 -10  -1  23   17.90    1.67
 -10  -1  25    0.67    0.63
 -10  -1  25    1.41    0.61
 -10   1  25    0.07    0.63
 -10   1  25    0.49    0.57
 -10   1  25    0.37    0.58
 -10  -1  25    0.30    0.56
 -10   1  25   -0.06    0.53
 -10   1  27    3.19    0.78
 -10   1  27    4.34    0.80
 -10  -1  27    3.30    0.77
 -10  -1  27    4.30    0.97
 -10  -1  27    4.56    0.80
 -10   1  27    4.06    0.87
 -10  -1  27    3.32    0.82
 -10   1  27    3.16    0.83
 -10   1  29    0.27    0.60
 -10  -1  29    0.53    0.65
 -10   1  29   -0.88    0.66
 -10   1  29    0.97    0.74
 -10   1  29    0.34    0.63
 -10  -1  29   -0.24    0.79
 -10  -1  29    1.13    0.71
 -10  -1  29    0.26    0.66
 -10   2 -26   15.89    1.58
 -10  -2 -26   13.09    1.52
 -10  -2 -24   33.92    3.15
 -10   2 -24   40.35    3.22
 -10   2 -22    5.76    0.87
 -10  -2 -22    3.06    0.76
 -10   2 -20   11.55    1.04
 -10  -2 -20    7.81    0.97
 -10   2 -18   16.49    1.36
 -10  -2 -18   13.87    1.30
 -10   2 -16   11.59    1.09
 -10  -2 -16    7.24    1.14
 -10  -2 -16   11.29    1.10
 -10   2 -16   12.00    1.15
 -10  -2 -14   11.07    1.07
 -10   2 -14   10.62    1.13
 -10  -2 -14    9.51    1.12
 -10   2 -14   10.96    1.05
 -10  -2 -12   36.69    2.79
 -10  -2 -12   30.49    2.82
 -10  -2 -12   33.50    2.75
 -10   2 -12   34.41    2.78
 -10  -2 -10    2.57    0.44
 -10   2 -10    2.53    0.53
 -10   2 -10    2.58    0.48
 -10  -2 -10    2.54    0.52
 -10  -2 -10    2.59    0.45
 -10  -2  -8   21.37    1.88
 -10  -2  -8   21.61    1.82
 -10  -2  -8   23.86    1.86
 -10   2  -8   21.24    1.86
 -10  -2  -6   13.56    1.10
 -10   2  -6   13.20    1.09
 -10  -2  -6   11.70    0.98
 -10  -2  -6   11.85    1.08
 -10  -2  -6   10.20    1.00
 -10   2  -6   10.61    0.98
 -10   2  -4   21.55    1.95
 -10  -2  -4   28.17    2.05
 -10  -2  -4   24.77    1.97
 -10  -2  -4   23.46    2.01
 -10  -2  -4   25.38    1.95
 -10  -2  -2   13.69    1.38
 -10  -2  -2   18.38    1.39
 -10   2  -2   15.62    1.37
 -10  -2  -2   18.49    1.45
 -10   2   0   11.06    0.96
 -10  -2   0   11.01    1.00
 -10  -2   0    9.51    1.04
 -10   2   0   13.83    1.09
 -10   2   0   13.06    1.05
 -10  -2   0   12.57    1.10
 -10   2   0   11.43    0.96
 -10   2   0   11.72    0.96
 -10  -2   2  241.02   18.45
 -10  -2   2  282.79   18.52
 -10   2   2  224.88   18.44
 -10   2   2  216.20   18.44
 -10   2   2  283.74   18.50
 -10   2   2  294.33   18.54
 -10   2   2  211.66   18.44
 -10   2   4  369.92   32.67
 -10   2   4  469.31   32.72
 -10  -2   4  465.10   32.74
 -10   2   4  386.90   32.67
 -10   2   4  361.30   32.67
 -10  -2   4  500.10   32.75
 -10   2   4  538.04   32.73
 -10  -2   6   40.30    3.13
 -10   2   6   36.16    3.07
 -10   2   6   41.19    3.11
 -10   2   6   35.65    3.07
 -10   2   6   37.35    3.07
 -10  -2   6   44.10    3.13
 -10   2   8    3.75    0.51
 -10  -2   8    4.27    0.57
 -10  -2   8    4.50    0.56
 -10   2   8    4.45    0.56
 -10  -2   8    4.02    0.56
 -10   2   8    4.16    0.52
 -10   2   8    3.75    0.51
 -10  -2   8    3.33    0.55
 -10   2   8    3.72    0.52
 -10   2   8    3.56    0.48
 -10  -2   8    4.11    0.57
 -10  -2  10   11.04    1.05
 -10   2  10   10.21    1.02
 -10   2  10   10.23    1.03
 -10  -2  10   11.14    1.08
 -10   2  10   10.49    1.02
 -10  -2  10   11.27    1.06
 -10  -2  10   12.00    1.09
 -10   2  10   11.52    1.03
 -10   2  10   10.84    1.02
 -10  -2  10   11.47    1.09
 -10   2  12  108.92    8.57
 -10  -2  12  117.09    8.59
 -10   2  12  106.58    8.56
 -10  -2  12  113.25    8.55
 -10  -2  12  114.33    8.60
 -10   2  12  108.81    8.57
 -10  -2  12  108.33    8.60
 -10  -2  12  108.84    8.60
 -10   2  12  104.42    8.56
 -10   2  12  107.75    8.56
 -10  -2  14  326.63   24.57
 -10   2  14  302.16   24.55
 -10   2  14  345.81   24.58
 -10   2  14  298.31   24.54
 -10   2  14  303.16   24.55
 -10  -2  14  323.99   24.58
 -10  -2  14  337.82   24.59
 -10  -2  14  333.07   24.59
 -10   2  14  308.76   24.55
 -10   2  16   42.06    3.37
 -10  -2  16   44.13    3.41
 -10  -2  16   40.99    3.39
 -10   2  16   39.45    3.38
 -10  -2  16   39.48    3.38
 -10   2  16   42.81    3.41
 -10   2  16   39.03    3.38
 -10   2  16   38.53    3.37
 -10  -2  16   45.57    3.42
 -10  -2  18   20.93    1.90
 -10   2  18   19.34    1.86
 -10  -2  18   21.56    1.90
 -10  -2  18   22.49    1.91
 -10   2  18   19.14    1.88
 -10  -2  18   23.69    2.03
 -10  -2  18   24.16    1.93
 -10   2  18   19.63    1.88
 -10   2  18   19.94    1.89
 -10   2  18   22.71    1.91
 -10  -2  20    7.80    0.99
 -10  -2  20    7.84    0.95
 -10   2  20    7.27    0.98
 -10   2  20    9.82    1.01
 -10  -2  20    8.21    1.09
 -10   2  20    7.50    0.98
 -10   2  20    8.77    1.00
 -10  -2  20    8.34    1.03
 -10   2  20    8.15    0.95
 -10  -2  20    8.69    1.00
 -10  -2  22    2.11    0.65
 -10  -2  22    1.27    0.60
 -10  -2  22    0.91    0.59
 -10   2  22    1.69    0.59
 -10   2  22    2.34    0.64
 -10   2  22    1.13    0.61
 -10   2  22    1.64    0.62
 -10   2  24    1.09    0.63
 -10   2  24    2.40    0.69
 -10   2  24    2.95    0.73
 -10   2  24    2.61    0.68
 -10  -2  24    2.56    0.69
 -10  -2  24    2.23    0.67
 -10  -2  24    2.17    0.67
 -10  -2  26   10.32    1.21
 -10   2  26    9.78    1.17
 -10   2  26    8.02    1.14
 -10  -2  26   10.59    1.19
 -10   2  26   11.02    1.23
 -10  -2  26   10.30    1.18
 -10   2  26    8.57    1.17
 -10   2  28   10.77    1.28
 -10   2  28   11.19    1.28
 -10   2  28    9.90    1.28
 -10   2  28   10.09    1.28
 -10   3 -25    9.51    1.11
 -10  -3 -25    9.32    1.06
 -10  -3 -23    0.07    0.70
 -10  -3 -23    1.29    0.64
 -10  -3 -21   -0.89    0.62
 -10   3 -21   -0.20    0.61
 -10  -3 -21    0.06    0.54
 -10  -3 -19    3.35    0.85
 -10  -3 -19    4.43    0.72
 -10   3 -19    4.12    0.80
 -10  -3 -17    4.95    0.75
 -10  -3 -17    5.43    0.85
 -10  -3 -15    6.53    0.79
 -10   3 -15    6.52    0.79
 -10  -3 -15    4.94    0.84
 -10  -3 -13    2.46    0.54
 -10  -3 -13    4.12    0.68
 -10   3 -13    4.47    0.62
 -10  -3 -11   53.11    4.20
 -10  -3 -11   50.17    4.27
 -10  -3 -11   51.50    4.20
 -10   3 -11   56.01    4.27
 -10  -3  -9    8.88    1.09
 -10  -3  -9   11.90    1.06
 -10   3  -9   11.03    1.09
 -10  -3  -7   33.29    2.85
 -10  -3  -7   36.22    2.86
 -10  -3  -5   16.09    1.37
 -10   3  -5   13.35    1.27
 -10  -3  -5   15.87    1.35
 -10  -3  -3   22.30    1.93
 -10  -3  -3   24.93    1.97
 -10   3  -3   21.81    1.93
 -10  -3  -3   24.79    2.01
 -10   3  -3   24.61    2.01
 -10  -3  -1   20.42    1.67
 -10   3  -1   20.19    1.67
 -10  -3  -1   20.52    1.63
 -10   3  -1   17.68    1.60
 -10  -3  -1   17.84    1.61
 -10   3   1   61.29    4.86
 -10  -3   1   64.06    4.92
 -10   3   1   75.17    4.97
 -10   3   1   74.80    4.94
 -10  -3   1   73.07    4.98
 -10   3   1   56.46    4.86
 -10  -3   1   50.53    4.90
 -10   3   1   59.43    4.86
 -10  -3   3  125.66    9.10
 -10  -3   3  125.26    9.12
 -10   3   3  118.05    9.08
 -10   3   3  107.75    9.03
 -10   3   3  108.49    9.03
 -10   3   3  111.18    9.03
 -10   3   3  140.19    9.12
 -10   3   5   63.89    4.53
 -10   3   5   55.00    4.47
 -10   3   5   54.56    4.47
 -10  -3   5   59.57    4.54
 -10  -3   5   59.58    4.54
 -10   3   5   53.06    4.47
 -10  -3   7    3.15    0.55
 -10   3   7    2.67    0.46
 -10   3   7    3.73    0.54
 -10   3   7    2.64    0.46
 -10  -3   7    2.86    0.54
 -10   3   7    4.45    0.51
 -10   3   7    2.84    0.46
 -10  -3   9    4.68    0.63
 -10  -3   9    3.37    0.60
 -10   3   9    4.20    0.56
 -10   3   9    4.14    0.56
 -10   3   9    4.53    0.58
 -10   3   9    3.55    0.50
 -10   3   9    4.13    0.59
 -10  -3  11  115.96    8.47
 -10  -3  11  116.75    8.47
 -10   3  11  106.31    8.41
 -10   3  11  109.95    8.42
 -10  -3  11  113.81    8.46
 -10  -3  11  100.55    8.40
 -10   3  11  100.73    8.38
 -10  -3  11  113.41    8.47
 -10   3  11  104.66    8.42
 -10   3  11  103.23    8.41
 -10   3  13   29.07    2.35
 -10   3  13   26.39    2.34
 -10  -3  13   27.33    2.36
 -10  -3  13   27.49    2.39
 -10   3  13   27.10    2.33
 -10   3  13   28.90    2.35
 -10  -3  13   28.72    2.40
 -10   3  13   26.91    2.32
 -10  -3  13   27.60    2.39
 -10   3  15   10.61    1.18
 -10  -3  15   13.32    1.27
 -10   3  15   12.21    1.21
 -10   3  15   13.28    1.24
 -10   3  15   12.53    1.24
 -10  -3  15   12.40    1.24
 -10  -3  15   13.03    1.28
 -10  -3  15   12.48    1.26
 -10   3  15   11.80    1.23
 -10   3  17   11.66    1.24
 -10   3  17   10.49    1.22
 -10   3  17   12.56    1.26
 -10  -3  17   11.01    1.23
 -10   3  17   12.62    1.25
 -10  -3  17   14.36    1.30
 -10  -3  17   15.23    1.30
 -10   3  17   10.60    1.22
 -10  -3  17   14.97    1.30
 -10  -3  19    1.51    0.59
 -10   3  19    1.28    0.54
 -10  -3  19    1.05    0.59
 -10   3  19    0.93    0.53
 -10  -3  19    1.32    0.56
 -10   3  19    1.38    0.55
 -10   3  19    2.01    0.61
 -10   3  19    0.80    0.54
 -10  -3  19    2.28    0.60
 -10   3  21    8.12    1.06
 -10  -3  21    8.66    1.06
 -10   3  21    9.06    1.06
 -10   3  21   10.71    1.10
 -10  -3  21    9.07    1.08
 -10  -3  21    9.34    1.09
 -10   3  21    8.14    1.05
 -10  -3  21    7.72    1.05
 -10   3  21   10.69    1.07
 -10  -3  23   12.30    1.35
 -10   3  23   12.57    1.39
 -10   3  23   14.55    1.42
 -10  -3  23   13.52    1.38
 -10  -3  23   12.21    1.49
 -10   3  23   12.46    1.37
 -10  -3  23   14.13    1.38
 -10   3  23   12.16    1.36
 -10   3  25    0.57    0.62
 -10  -3  25    0.76    0.63
 -10  -3  25    0.57    0.62
 -10   3  25    0.58    0.62
 -10   3  25    0.91    0.61
 -10   3  25    0.39    0.62
 -10  -3  25    0.63    0.65
 -10   3  27    5.74    0.93
 -10   3  27    4.13    0.95
 -10   3  27    5.53    0.94
 -10   3  27    7.85    0.99
 -10  -4 -24    6.99    1.36
 -10  -4 -24   14.04    1.32
 -10  -4 -22    4.17    0.83
 -10  -4 -22    4.09    0.96
 -10  -4 -20    1.17    0.73
 -10  -4 -20    1.60    0.59
 -10  -4 -18   17.66    1.75
 -10  -4 -16   26.19    2.37
 -10  -4 -14   11.07    1.23
 -10  -4 -12    6.88    0.90
 -10  -4 -10    1.92    0.59
 -10  -4 -10    2.54    0.53
 -10  -4  -8    0.36    0.46
 -10  -4  -6    8.90    0.94
 -10  -4  -6    7.52    0.89
 -10  -4  -4    7.21    0.87
 -10  -4  -4    7.78    0.90
 -10   4  -4    8.41    0.92
 -10   4  -2   38.91    2.91
 -10   4  -2   34.43    2.84
 -10  -4  -2   33.48    2.88
 -10  -4  -2   33.09    2.84
 -10   4   0   20.18    1.80
 -10  -4   0   22.10    1.83
 -10  -4   0   20.29    1.86
 -10   4   0   22.73    1.88
 -10  -4   2   86.07    6.96
 -10   4   2   86.79    6.91
 -10   4   2   89.44    6.92
 -10   4   2   91.31    6.96
 -10   4   2   86.84    6.91
 -10  -4   2   92.77    6.99
 -10  -4   4   67.48    5.33
 -10   4   4   63.86    5.29
 -10   4   4   68.51    5.26
 -10   4   4   68.21    5.26
 -10  -4   4   65.54    5.30
 -10   4   4   66.57    5.26
 -10   4   6   30.25    2.47
 -10  -4   6   28.78    2.48
 -10   4   6   29.92    2.42
 -10  -4   6   29.35    2.46
 -10   4   6   29.69    2.42
 -10   4   6   27.98    2.41
 -10  -4   8    4.06    0.65
 -10  -4   8    4.96    0.66
 -10   4   8    4.86    0.65
 -10   4   8    4.48    0.58
 -10   4   8    3.25    0.55
 -10   4   8    3.55    0.56
 -10  -4  10   18.94    1.79
 -10   4  10   20.25    1.77
 -10  -4  10   21.03    1.82
 -10   4  10   20.68    1.80
 -10   4  10   19.34    1.76
 -10   4  10   21.47    1.78
 -10   4  12   46.66    3.85
 -10  -4  12   50.10    3.88
 -10  -4  12   46.26    3.86
 -10  -4  12   49.97    3.89
 -10   4  12   44.92    3.83
 -10   4  12   48.41    3.84
 -10  -4  12   45.31    3.83
 -10  -4  12   47.58    3.88
 -10   4  12   46.81    3.83
 -10  -4  14  112.91    8.63
 -10   4  14  103.37    8.58
 -10   4  14  107.33    8.60
 -10  -4  14  116.25    8.64
 -10  -4  14  108.46    8.61
 -10   4  14  107.11    8.58
 -10   4  14  106.88    8.59
 -10  -4  14  114.88    8.63
 -10   4  16    7.66    0.99
 -10  -4  16   10.23    1.07
 -10   4  16    8.36    1.01
 -10  -4  16    9.93    1.06
 -10   4  16    8.02    1.01
 -10  -4  16    9.58    1.05
 -10   4  16    8.39    1.02
 -10  -4  16    9.89    1.06
 -10   4  16   10.11    1.05
 -10   4  18    4.40    0.74
 -10   4  18    4.98    0.79
 -10   4  18    4.67    0.75
 -10  -4  18    5.10    0.81
 -10  -4  18    4.81    0.77
 -10   4  18    5.17    0.78
 -10   4  18    5.05    0.80
 -10  -4  18    4.52    0.78
 -10  -4  18    5.55    0.81
 -10  -4  20    3.08    0.71
 -10  -4  20    2.67    0.72
 -10  -4  20    4.66    0.72
 -10   4  20    2.37    0.68
 -10   4  20    2.16    0.66
 -10   4  20    2.98    0.68
 -10   4  20    3.11    0.71
 -10   4  20    2.48    0.67
 -10  -4  20    3.84    0.73
 -10   4  22    2.72    0.73
 -10  -4  22    2.61    0.72
 -10   4  22    1.74    0.68
 -10   4  22    3.63    0.76
 -10  -4  22    4.14    0.88
 -10   4  22    4.08    0.77
 -10  -4  22    4.00    0.76
 -10  -4  22    2.90    0.73
 -10   4  24    9.31    1.16
 -10  -4  24   10.13    1.16
 -10   4  24   10.36    1.17
 -10  -4  24    7.52    1.24
 -10  -4  24    8.74    1.12
 -10   4  24    8.72    1.17
 -10   4  24    8.47    1.14
 -10  -4  24   10.16    1.17
 -10   4  26    0.35    0.60
 -10   4  26   -0.21    0.63
 -10   4  26    0.33    0.64
 -10   4  26    0.14    0.67
 -10  -5 -21    2.25    0.84
 -10  -5 -19    0.07    0.69
 -10  -5 -17    8.16    1.12
 -10   5 -15    1.10    0.59
 -10  -5 -15    1.01    0.60
 -10  -5 -13    1.37    0.65
 -10   5 -13    0.50    0.51
 -10  -5 -11   11.83    1.32
 -10   5 -11   13.77    1.35
 -10  -5  -9    4.82    0.73
 -10  -5  -9    3.88    0.75
 -10   5  -9    4.39    0.72
 -10  -5  -7   34.27    2.92
 -10  -5  -7   33.35    2.90
 -10   5  -7   36.34    2.96
 -10  -5  -5    6.93    0.97
 -10  -5  -5    7.97    0.95
 -10   5  -5    8.17    0.99
 -10   5  -5   10.04    0.94
 -10   5  -3   29.83    2.39
 -10  -5  -3   24.16    2.39
 -10  -5  -3   28.66    2.39
 -10   5  -3   28.53    2.42
 -10   5  -1   17.62    1.55
 -10  -5  -1   16.63    1.52
 -10  -5  -1   14.41    1.53
 -10   5   1   11.10    1.15
 -10  -5   1   10.15    1.19
 -10   5   1   13.03    1.21
 -10  -5   3   94.09    7.59
 -10   5   3  101.55    7.60
 -10   5   3   93.02    7.57
 -10  -5   5   30.86    2.70
 -10   5   5   32.51    2.68
 -10   5   5   28.02    2.63
 -10   5   5   34.29    2.67
 -10  -5   5   29.12    2.66
 -10   5   5   37.16    2.71
 -10   5   5   32.61    2.65
 -10   5   7    6.23    0.78
 -10   5   7    7.17    0.85
 -10   5   7    6.90    0.79
 -10   5   7    5.97    0.78
 -10  -5   7    6.09    0.82
 -10  -5   7    5.48    0.80
 -10   5   9    4.25    0.70
 -10  -5   9    4.96    0.70
 -10   5   9    3.68    0.66
 -10   5   9    4.83    0.67
 -10   5   9    4.51    0.65
 -10  -5   9    3.44    0.69
 -10   5  11   63.46    4.86
 -10  -5  11   58.23    4.85
 -10   5  11   59.35    4.87
 -10   5  11   61.25    4.85
 -10  -5  11   56.72    4.86
 -10   5  11   61.65    4.85
 -10   5  13   45.34    3.69
 -10   5  13   43.47    3.67
 -10  -5  13   40.62    3.68
 -10   5  13   46.66    3.69
 -10  -5  13   43.55    3.67
 -10   5  13   48.21    3.70
 -10   5  15   15.29    1.53
 -10   5  15   15.57    1.53
 -10  -5  15   15.24    1.55
 -10  -5  15   16.58    1.57
 -10   5  15   16.98    1.54
 -10  -5  15   15.31    1.55
 -10   5  15   17.02    1.55
 -10  -5  15   15.49    1.55
 -10   5  17    6.80    0.88
 -10   5  17    7.41    0.89
 -10  -5  17    6.22    0.92
 -10  -5  17    5.80    0.91
 -10  -5  17    4.47    0.86
 -10   5  17    7.33    0.92
 -10  -5  17    5.73    0.87
 -10   5  17    4.37    0.84
 -10  -5  19    0.68    0.60
 -10   5  19    1.05    0.63
 -10  -5  19    0.29    0.58
 -10  -5  19    0.31    0.62
 -10   5  19   -0.55    0.62
 -10  -5  19   -0.06    0.63
 -10   5  19    0.12    0.59
 -10   5  19    1.34    0.59
 -10   5  21    0.72    0.61
 -10  -5  21    1.67    0.67
 -10   5  21    2.32    0.68
 -10  -5  21    1.21    0.63
 -10   5  21    2.61    0.68
 -10  -5  21    0.84    0.66
 -10   5  23    4.64    0.87
 -10   5  23    3.45    0.81
 -10   5  23    5.39    0.91
 -10  -6 -20    2.32    0.84
 -10  -6 -18    1.99    0.79
 -10   6 -18    0.06    0.59
 -10   6 -16    8.69    1.04
 -10  -6 -16    7.62    1.16
 -10  -6 -14    9.73    1.26
 -10   6 -14   11.67    1.22
 -10  -6 -12    1.10    0.65
 -10   6 -12    1.29    0.63
 -10  -6 -10    1.05    0.63
 -10   6 -10    1.04    0.61
 -10  -6  -8    2.25    0.66
 -10  -6  -8    2.09    0.64
 -10   6  -8    1.75    0.66
 -10  -6  -6    2.14    0.70
 -10  -6  -6    3.99    0.73
 -10  -6  -4    0.98    0.58
 -10  -6  -4    0.05    0.56
 -10  -6  -2    7.31    0.93
 -10  -6  -2    6.77    0.95
 -10  -6   0   15.79    1.65
 -10   6   0   18.54    1.65
 -10  -6   2   10.20    1.21
 -10   6   2   12.14    1.20
 -10   6   2    9.99    1.19
 -10  -6   4   28.59    2.40
 -10   6   4   25.76    2.35
 -10   6   6    2.57    0.66
 -10  -6   6    3.26    0.70
 -10   6   6    1.99    0.63
 -10   6   6    2.90    0.67
 -10  -6   6    2.11    0.62
 -10   6   6    3.13    0.67
 -10   6   8    5.66    0.81
 -10   6   8    5.64    0.79
 -10   6   8    4.55    0.78
 -10   6   8    5.00    0.82
 -10  -6   8    3.20    0.71
 -10  -6   8    4.00    0.76
 -10   6  10    6.28    0.86
 -10   6  10    5.85    0.84
 -10  -6  10    3.81    0.78
 -10  -6  10    6.06    0.87
 -10   6  10    6.51    0.83
 -10   6  10    6.23    0.88
 -10   6  12   17.04    1.72
 -10   6  12   17.63    1.72
 -10  -6  12   18.18    1.74
 -10  -6  12   16.61    1.70
 -10   6  12   19.51    1.78
 -10   6  12   20.42    1.76
 -10  -6  14   21.53    2.20
 -10   6  14   24.58    2.24
 -10   6  14   27.27    2.26
 -10   6  14   24.94    2.26
 -10  -6  14   24.36    2.21
 -10   6  14   26.52    2.26
 -10  -6  16    4.19    0.81
 -10  -6  16    3.78    0.79
 -10   6  16    3.83    0.84
 -10   6  16    4.82    0.83
 -10   6  16    5.28    0.84
 -10  -6  16    5.26    0.84
 -10   6  16    6.46    0.89
 -10  -6  16    3.69    0.81
 -10   6  18    0.39    0.65
 -10   6  18   -0.27    0.68
 -10  -6  18   -0.06    0.62
 -10   6  18    0.13    0.63
 -10  -6  18    0.25    0.57
 -10  -6  18    0.76    0.63
 -10  -6  18    0.52    0.61
 -10   6  18    0.33    0.64
 -10   6  20    2.89    0.78
 -10   6  20    2.27    0.75
 -10  -6  20    3.37    0.78
 -10  -6  20    3.12    0.74
 -10   6  20    3.92    0.83
 -10  -6  20    1.37    0.68
 -10  -6  20    3.18    0.75
 -10   6  20    3.92    0.83
 -10   7 -17    1.89    0.73
 -10  -7 -15    2.55    0.77
 -10   7 -15    1.42    0.64
 -10  -7 -13    0.29    0.72
 -10   7 -13    0.06    0.59
 -10  -7 -11    2.74    0.84
 -10   7 -11    3.03    0.72
 -10  -7  -9    1.62    0.73
 -10   7  -9    0.98    0.67
 -10  -7  -7    6.92    0.99
 -10  -7  -7    6.76    1.04
 -10   7  -7    5.91    0.94
 -10  -7  -5    9.32    1.19
 -10  -7  -5   11.83    1.23
 -10   7  -5    8.98    1.18
 -10  -7  -3    2.48    0.74
 -10   7  -3    3.27    0.70
 -10  -7  -1    0.24    0.64
 -10   7  -1    0.63    0.59
 -10   7   1    8.40    1.01
 -10   7   1    6.12    0.90
 -10  -7   1    5.11    0.90
 -10  -7   3   22.57    2.14
 -10   7   3   23.49    2.11
 -10  -7   5   15.80    1.62
 -10   7   7    3.47    0.80
 -10  -7   7    2.94    0.71
 -10  -7   7    4.30    0.81
 -10   7   9    2.97    0.79
 -10  -7   9    2.18    0.68
 -10  -7   9    1.76    0.65
 -10   7  11   26.99    2.32
 -10  -7  11   20.83    2.20
 -10  -7  11   21.27    2.22
 -10   7  11   30.58    2.33
 -10   7  11   26.70    2.31
 -10   7  13   38.47    3.02
 -10  -7  13   28.79    2.88
 -10   7  13   41.01    3.05
 -10   7  13   38.58    3.00
 -10  -7  13   26.98    2.86
 -10   7  15   14.46    1.45
 -10   7  15   12.98    1.43
 -10   7  15   12.53    1.36
 -10   7  15   12.22    1.40
 -10   7  17    1.16    0.72
 -10  -7  17    0.47    0.62
 -10  -7  17    0.07    0.62
 -10  -7  17    0.20    0.63
 -10   7  17    1.43    0.76
 -10  -7  17   -0.27    0.68
 -10   7  19    1.48    0.77
 -10  -7  19    1.93    0.71
 -10  -8 -10    0.53    0.76
 -10   8 -10    0.46    0.64
 -10  -8  -8    1.97    0.75
 -10   8  -8    0.65    0.61
 -10  -8  -6    0.28    0.72
 -10   8  -6   -0.26    0.63
 -10   8  -4    0.89    0.65
 -10  -8  -4    0.66    0.72
 -10   8  -2    0.88    0.64
 -10  -8  -2   -0.13    0.73
 -10  -8   0    0.40    0.67
 -10   8   0    0.37    0.63
 -10  -8   2    4.97    0.98
 -10   8   2    6.40    1.05
 -10  -8   4    3.35    0.85
 -10   8   6    0.68    0.76
 -10  -8   6    1.23    0.72
 -10  -8   8    1.37    0.75
 -10  -8   8    1.84    0.68
 -10  -8  10    4.16    0.85
 -10  -8  10    3.00    0.76
 -10  -8  12    3.90    0.80
 -10   8  12    5.94    1.09
 -10  -8  12    4.40    0.92
  -9   0 -27    0.54    0.65
  -9   0 -27    0.48    0.62
  -9   0 -25    0.13    0.58
  -9   0 -25    0.70    0.61
  -9   0 -23    2.27    0.63
  -9   0 -23    2.23    0.64
  -9   0 -21    0.86    0.56
  -9   0 -21    1.15    0.54
  -9   0 -19   -0.15    0.48
  -9   0 -19    0.54    0.51
  -9   0 -17    0.09    0.44
  -9   0 -17   -0.09    0.50
  -9   0 -15    0.80    0.45
  -9   0 -15    0.29    0.42
  -9   0 -13    1.22    0.43
  -9   0 -13    0.16    0.31
  -9   0 -11    0.36    0.31
  -9   0 -11    0.29    0.35
  -9   0  -9    0.40    0.30
  -9   0  -9    0.05    0.29
  -9   0  -7    0.05    0.16
  -9   0  -7   -0.19    0.28
  -9   0  -5    0.42    0.31
  -9   0  -5    0.35    0.27
  -9   0  -5    0.09    0.18
  -9   0  -5    0.08    0.16
  -9   0  -3    0.71    0.18
  -9   0  -3    0.68    0.18
  -9   0  -3    0.87    0.18
  -9   0  -3    0.76    0.20
  -9   0  -3    0.90    0.34
  -9   0  -3    0.90    0.28
  -9   0  -3    0.86    0.26
  -9   0  -3    0.81    0.27
  -9   0  -1    0.47    0.20
  -9   0  -1    0.28    0.26
  -9   0  -1    0.24    0.19
  -9   0  -1    0.50    0.20
  -9   0  -1    0.63    0.32
  -9   0  -1    0.51    0.24
  -9   0   1    0.25    0.23
  -9   0   1    0.48    0.24
  -9   0   1    0.88    0.27
  -9   0   1    0.32    0.28
  -9   0   1    0.81    0.34
  -9   0   1    0.63    0.25
  -9   0   3    1.64    0.34
  -9   0   3    2.29    0.40
  -9   0   3    2.30    0.38
  -9   0   3    2.92    0.43
  -9   0   3    2.56    0.38
  -9   0   3    1.44    0.34
  -9   0   3    2.01    0.35
  -9   0   5    0.25    0.27
  -9   0   5    0.11    0.39
  -9   0   5    0.07    0.31
  -9   0   5    0.39    0.29
  -9   0   5    0.30    0.28
  -9   0   5    0.34    0.28
  -9   0   5    0.22    0.17
  -9   0   7    0.77    0.33
  -9   0   7    0.17    0.31
  -9   0   7    0.05    0.30
  -9   0   7    0.34    0.27
  -9   0   7   -0.12    0.30
  -9   0   7    0.66    0.30
  -9   0   9    0.20    0.31
  -9   0   9    0.36    0.24
  -9   0   9    0.17    0.32
  -9   0   9    0.03    0.33
  -9   0   9   -0.08    0.33
  -9   0  11    0.89    0.39
  -9   0  11    1.58    0.40
  -9   0  11    1.20    0.40
  -9   0  11    1.71    0.45
  -9   0  11    0.86    0.37
  -9   0  13   -0.14    0.37
  -9   0  13    0.32    0.36
  -9   0  13    0.20    0.35
  -9   0  13   -0.13    0.46
  -9   0  13    0.50    0.37
  -9   0  15    0.28    0.44
  -9   0  15   -0.31    0.45
  -9   0  15    0.22    0.36
  -9   0  15   -0.08    0.39
  -9   0  17    2.60    0.54
  -9   0  17    3.73    0.56
  -9   0  17    2.53    0.54
  -9   0  17    2.38    0.53
  -9   0  19    0.38    0.47
  -9   0  19    0.33    0.48
  -9   0  19    0.94    0.50
  -9   0  19    0.46    0.43
  -9   0  21    1.23    0.54
  -9   0  21    1.11    0.49
  -9   0  21    1.12    0.53
  -9   0  21    0.30    0.52
  -9   0  23    0.82    0.54
  -9   0  23   -0.38    0.51
  -9   0  23   -0.13    0.60
  -9   0  23    0.22    0.50
  -9   0  25    0.47    0.56
  -9   0  25   -0.23    0.57
  -9   0  25    0.58    0.59
  -9   0  25    0.63    0.68
  -9   0  27    2.46    0.76
  -9   0  27    1.73    0.65
  -9   0  27    2.09    0.67
  -9   0  27    2.60    0.69
  -9   0  29    8.06    1.14
  -9   0  29    8.76    1.12
  -9   0  29    8.62    1.10
  -9   0  29    6.62    1.06
  -9  -1 -28    1.11    0.66
  -9  -1 -28    0.20    0.70
  -9   1 -28   -0.07    0.66
  -9   1 -26    2.21    0.69
  -9  -1 -26    1.31    0.69
  -9  -1 -26    0.31    0.62
  -9  -1 -24    0.81    0.60
  -9  -1 -24    1.83    0.63
  -9   1 -24    2.16    0.69
  -9  -1 -22    2.19    0.64
  -9   1 -22    2.61    0.67
  -9  -1 -22    2.95    0.63
  -9  -1 -20    5.83    0.83
  -9  -1 -20    5.99    0.85
  -9   1 -20    7.49    0.91
  -9  -1 -18   13.02    1.30
  -9  -1 -18   13.10    1.33
  -9   1 -18   14.18    1.34
  -9  -1 -16    9.79    0.99
  -9  -1 -16    8.44    1.00
  -9   1 -16   10.86    1.05
  -9  -1 -14    8.91    0.91
  -9   1 -14    8.14    0.85
  -9  -1 -14    6.01    0.89
  -9  -1 -14    9.60    0.89
  -9   1 -14    9.01    0.92
  -9  -1 -12    4.19    0.52
  -9  -1 -12    3.15    0.48
  -9  -1 -12    3.30    0.44
  -9   1 -12    4.07    0.55
  -9  -1 -12    1.91    0.51
  -9   1 -10    0.80    0.38
  -9  -1 -10    0.46    0.30
  -9  -1 -10    0.26    0.36
  -9   1 -10    0.63    0.34
  -9  -1 -10    0.45    0.31
  -9  -1 -10    0.57    0.33
  -9  -1  -8    9.39    0.92
  -9   1  -8   11.77    0.98
  -9   1  -8   10.75    0.94
  -9  -1  -8    9.11    0.96
  -9  -1  -8    9.77    0.92
  -9  -1  -6    6.95    0.58
  -9  -1  -6    7.47    0.66
  -9  -1  -6    7.16    0.68
  -9  -1  -6    5.41    0.66
  -9   1  -6    6.58    0.68
  -9  -1  -6    8.72    0.64
  -9   1  -6    5.12    0.58
  -9  -1  -4    3.76    0.42
  -9   1  -4    3.08    0.41
  -9  -1  -4    4.51    0.48
  -9  -1  -4    5.08    0.53
  -9  -1  -4    5.28    0.47
  -9   1  -4    4.14    0.35
  -9  -1  -4    3.33    0.44
  -9   1  -4    4.23    0.50
  -9  -1  -4    5.10    0.52
  -9   1  -4    4.57    0.35
  -9  -1  -4    3.88    0.48
  -9  -1  -4    3.16    0.46
  -9   1  -4    4.29    0.35
  -9   1  -2   48.04    3.66
  -9  -1  -2   54.37    3.74
  -9   1  -2   47.62    3.70
  -9  -1  -2   54.27    3.77
  -9  -1  -2   48.48    3.71
  -9   1  -2   50.48    3.66
  -9   1  -2   50.13    3.66
  -9  -1  -2   59.46    3.70
  -9   1  -2   58.72    3.78
  -9  -1   0  145.69    8.78
  -9   1   0  126.16    8.80
  -9   1   0  117.01    8.73
  -9   1   0  115.10    8.73
  -9  -1   0  122.83    8.78
  -9  -1   0  141.97    8.87
  -9  -1   0  120.91    8.80
  -9   1   0  116.74    8.73
  -9  -1   0   83.14    8.71
  -9   1   0  117.25    8.76
  -9  -1   0  117.47    8.77
  -9   1   2   28.02    2.33
  -9   1   2   29.20    2.34
  -9  -1   2   35.20    2.33
  -9   1   2   27.55    2.36
  -9   1   2   27.31    2.33
  -9   1   2   27.16    2.34
  -9  -1   2   31.48    2.38
  -9  -1   2   34.07    2.36
  -9  -1   2   27.49    2.41
  -9   1   2   27.19    2.37
  -9  -1   4    7.62    0.77
  -9  -1   4    7.45    0.78
  -9   1   4    6.77    0.74
  -9   1   4    6.67    0.73
  -9  -1   4    9.03    0.81
  -9  -1   4   10.74    0.68
  -9  -1   4   10.40    0.80
  -9  -1   4    7.84    0.77
  -9   1   4    7.60    0.78
  -9   1   4    5.54    0.72
  -9   1   4    7.93    0.73
  -9  -1   4    8.44    0.76
  -9   1   4    7.55    0.74
  -9  -1   6    1.29    0.34
  -9  -1   6    1.79    0.36
  -9   1   6    1.33    0.34
  -9   1   6    1.29    0.28
  -9  -1   6    1.67    0.38
  -9   1   6    1.33    0.28
  -9   1   6    0.09    0.29
  -9  -1   6    1.24    0.36
  -9   1   6    0.54    0.31
  -9  -1   6    1.36    0.34
  -9   1   6    0.02    0.28
  -9  -1   8    2.10    0.42
  -9   1   8    1.97    0.41
  -9  -1   8    1.70    0.36
  -9   1   8    1.95    0.39
  -9   1   8    2.51    0.40
  -9  -1   8    2.69    0.41
  -9   1   8    2.07    0.32
  -9   1   8    2.14    0.41
  -9   1   8    2.21    0.41
  -9  -1   8    2.45    0.43
  -9   1   8    2.21    0.36
  -9  -1   8    2.27    0.44
  -9   1  10    3.55    0.47
  -9  -1  10    3.23    0.51
  -9   1  10    3.69    0.49
  -9  -1  10    3.45    0.49
  -9  -1  10    3.11    0.50
  -9   1  10    3.25    0.47
  -9  -1  10    3.10    0.45
  -9   1  10    4.34    0.50
  -9  -1  10    3.08    0.52
  -9   1  12    3.54    0.52
  -9  -1  12    3.91    0.53
  -9  -1  12    4.28    0.56
  -9   1  12    3.19    0.50
  -9  -1  12    2.53    0.52
  -9   1  12    3.26    0.51
  -9  -1  12    3.56    0.55
  -9   1  12    3.24    0.51
  -9   1  14    1.17    0.40
  -9  -1  14    1.14    0.43
  -9   1  14    0.55    0.37
  -9   1  14    1.26    0.41
  -9   1  14    0.95    0.40
  -9  -1  14    1.75    0.43
  -9  -1  14    0.89    0.39
  -9  -1  14    1.27    0.44
  -9   1  16    1.18    0.45
  -9   1  16    1.75    0.50
  -9  -1  16    1.07    0.45
  -9  -1  16    1.37    0.48
  -9   1  16    1.39    0.49
  -9   1  16    1.01    0.45
  -9  -1  16    0.76    0.46
  -9  -1  16    1.02    0.46
  -9   1  18    6.75    0.80
  -9   1  18    6.28    0.79
  -9  -1  18    6.27    0.83
  -9   1  18    5.89    0.78
  -9  -1  18    6.60    0.81
  -9   1  18    7.03    0.89
  -9  -1  18    5.36    0.81
  -9   1  18    6.30    0.79
  -9  -1  18    7.11    0.83
  -9  -1  18    8.09    0.93
  -9  -1  20    2.83    0.58
  -9   1  20    1.47    0.53
  -9   1  20    2.58    0.70
  -9   1  20    1.33    0.54
  -9   1  20    2.31    0.56
  -9  -1  20    3.65    0.60
  -9  -1  20    1.54    0.54
  -9   1  20    1.42    0.56
  -9  -1  20    1.85    0.56
  -9  -1  22    1.44    0.60
  -9  -1  22    2.37    0.63
  -9   1  22    0.96    0.53
  -9   1  22    0.54    0.52
  -9   1  22    2.24    0.65
  -9   1  22    1.61    0.57
  -9  -1  22    0.69    0.54
  -9  -1  24    0.29    0.56
  -9   1  24    0.70    0.56
  -9  -1  24    0.46    0.53
  -9   1  24    0.46    0.57
  -9   1  24    0.90    0.63
  -9  -1  24    1.49    0.57
  -9   1  24    0.40    0.55
  -9   1  26   -0.34    0.65
  -9  -1  26    0.54    0.60
  -9  -1  26   -0.91    0.73
  -9   1  26    0.43    0.60
  -9  -1  26    0.12    0.58
  -9  -1  26    0.36    0.57
  -9   1  26    0.31    0.60
  -9   1  26    0.18    0.60
  -9   1  28    0.13    0.63
  -9  -1  28    0.38    0.64
  -9  -1  28    1.24    0.79
  -9   1  28    0.13    0.62
  -9  -1  28    0.25    0.63
  -9   1  28    1.03    0.63
  -9  -1  28    0.76    0.67
  -9   1  28    0.29    0.71
  -9   1  30   -0.20    0.64
  -9   1  30    0.95    0.69
  -9   1  30    1.05    0.79
  -9  -1  30    0.88    0.81
  -9   1  30    0.88    0.69
  -9   2 -27    1.27    0.68
  -9  -2 -27    0.81    0.65
  -9   2 -25    0.88    0.67
  -9  -2 -25    1.64    0.66
  -9   2 -23    1.27    0.62
  -9  -2 -23    1.24    0.61
  -9  -2 -21    0.44    0.51
  -9  -2 -21   -0.31    0.58
  -9   2 -21    0.30    0.55
  -9   2 -19    1.05    0.57
  -9  -2 -19    0.49    0.45
  -9  -2 -19    0.70    0.52
  -9  -2 -19   -0.35    0.52
  -9   2 -17    1.44    0.53
  -9  -2 -17    0.76    0.57
  -9  -2 -17    1.09    0.48
  -9  -2 -17    1.16    0.47
  -9  -2 -15    3.22    0.59
  -9   2 -15    3.90    0.68
  -9  -2 -15    4.59    0.57
  -9  -2 -15    2.41    0.68
  -9   2 -15    4.75    0.61
  -9  -2 -13    5.12    0.65
  -9   2 -13    5.60    0.73
  -9   2 -13    5.09    0.66
  -9  -2 -13    5.70    0.63
  -9  -2 -13    3.54    0.69
  -9  -2 -11   12.74    1.15
  -9  -2 -11   11.92    1.17
  -9  -2 -11   12.92    1.24
  -9   2 -11   13.47    1.19
  -9  -2 -11   13.78    1.16
  -9  -2  -9   23.67    1.96
  -9  -2  -9   26.87    1.98
  -9   2  -9   24.76    1.99
  -9  -2  -9   20.56    1.92
  -9  -2  -9   24.24    2.02
  -9  -2  -7    4.12    0.50
  -9   2  -7    4.04    0.56
  -9  -2  -7    3.66    0.46
  -9  -2  -7    4.62    0.55
  -9  -2  -7    4.50    0.53
  -9  -2  -5    9.70    0.75
  -9  -2  -5    7.06    0.70
  -9  -2  -5    7.64    0.77
  -9  -2  -5   10.01    0.75
  -9  -2  -5    7.57    0.79
  -9   2  -5    6.74    0.77
  -9  -2  -5    6.75    0.69
  -9   2  -5    6.09    0.69
  -9  -2  -5    9.64    0.76
  -9   2  -3    4.10    0.48
  -9  -2  -3    4.98    0.50
  -9  -2  -3    5.36    0.58
  -9   2  -3    5.11    0.59
  -9  -2  -3    5.48    0.61
  -9  -2  -3    4.69    0.45
  -9  -2  -3    5.70    0.61
  -9  -2  -3    2.79    0.54
  -9  -2  -1    7.74    0.62
  -9  -2  -1    8.46    0.71
  -9  -2  -1    6.94    0.68
  -9   2  -1    7.15    0.62
  -9   2  -1    6.82    0.62
  -9   2  -1    6.17    0.67
  -9   2  -1    6.90    0.62
  -9  -2   1   13.40    1.04
  -9   2   1   16.09    1.11
  -9  -2   1   15.38    1.13
  -9   2   1   12.58    1.04
  -9   2   1   13.42    1.04
  -9  -2   1   14.15    1.07
  -9  -2   1   15.78    1.16
  -9   2   1    8.41    0.99
  -9   2   1   13.93    1.04
  -9  -2   3    0.68    0.32
  -9   2   3    0.39    0.23
  -9   2   3    0.58    0.24
  -9   2   3    0.30    0.30
  -9  -2   3    0.51    0.26
  -9   2   3    0.56    0.23
  -9   2   3    0.23    0.21
  -9  -2   3    0.20    0.22
  -9  -2   3    0.50    0.37
  -9   2   5   25.32    1.94
  -9  -2   5   26.46    2.00
  -9  -2   5   30.22    1.96
  -9   2   5   21.64    1.95
  -9   2   5   20.75    1.95
  -9   2   5   20.85    1.92
  -9  -2   5   27.64    2.01
  -9   2   5   25.76    1.97
  -9   2   5   20.23    1.95
  -9   2   7    2.89    0.37
  -9  -2   7    3.62    0.48
  -9   2   7    1.62    0.36
  -9   2   7    1.87    0.38
  -9  -2   7    2.85    0.46
  -9   2   7    1.88    0.38
  -9   2   7    2.69    0.42
  -9   2   7    2.54    0.39
  -9  -2   9    3.98    0.56
  -9  -2   9    3.20    0.49
  -9  -2   9    3.76    0.55
  -9   2   9    3.32    0.50
  -9  -2   9    3.34    0.55
  -9   2   9    3.69    0.42
  -9   2   9    3.14    0.50
  -9  -2   9    4.11    0.56
  -9   2   9    3.97    0.49
  -9   2   9    3.41    0.48
  -9   2   9    3.47    0.48
  -9   2  11    4.59    0.56
  -9   2  11    3.84    0.53
  -9  -2  11    4.76    0.59
  -9  -2  11    4.88    0.62
  -9  -2  11    3.92    0.61
  -9   2  11    4.59    0.55
  -9   2  11    3.55    0.54
  -9  -2  11    3.19    0.53
  -9  -2  11    4.41    0.61
  -9   2  11    3.66    0.54
  -9   2  13    5.73    0.71
  -9  -2  13    7.31    0.77
  -9  -2  13    7.17    0.78
  -9   2  13    5.65    0.73
  -9  -2  13    6.01    0.77
  -9   2  13    6.04    0.73
  -9  -2  13    6.34    0.77
  -9   2  13    5.86    0.74
  -9   2  13    7.30    0.77
  -9  -2  15    5.61    0.73
  -9   2  15    6.13    0.73
  -9   2  15    5.26    0.67
  -9  -2  15    4.68    0.72
  -9  -2  15    5.51    0.74
  -9   2  15    5.12    0.70
  -9   2  15    4.94    0.74
  -9  -2  15    5.96    0.76
  -9   2  15    5.31    0.71
  -9  -2  17   15.62    1.33
  -9   2  17   12.42    1.28
  -9   2  17   12.53    1.32
  -9   2  17   13.17    1.32
  -9   2  17   13.42    1.32
  -9  -2  17   14.78    1.35
  -9   2  17   12.05    1.30
  -9  -2  17   14.71    1.35
  -9  -2  17   15.61    1.35
  -9   2  19    4.57    0.78
  -9  -2  19    5.55    0.79
  -9   2  19    5.14    0.76
  -9   2  19    5.92    0.72
  -9  -2  19    5.59    0.78
  -9  -2  19    5.95    0.75
  -9   2  19    3.82    0.72
  -9  -2  19    5.45    0.79
  -9   2  19    5.03    0.77
  -9  -2  21    1.51    0.60
  -9   2  21    1.16    0.55
  -9   2  21    0.90    0.57
  -9  -2  21    1.29    0.53
  -9   2  21    1.56    0.51
  -9  -2  21    1.81    0.57
  -9   2  21    1.76    0.62
  -9  -2  21    0.74    0.66
  -9  -2  21    1.70    0.57
  -9   2  21    0.42    0.50
  -9  -2  23    1.42    0.62
  -9  -2  23    1.30    0.61
  -9  -2  23    0.98    0.56
  -9   2  23    0.91    0.59
  -9   2  23    1.80    0.62
  -9   2  23    1.08    0.57
  -9   2  23    1.59    0.60
  -9   2  25    4.49    0.80
  -9  -2  25    4.27    0.79
  -9   2  25    4.08    0.82
  -9   2  25    4.60    0.81
  -9  -2  25    5.54    0.78
  -9  -2  25    4.24    0.76
  -9   2  25    4.18    0.82
  -9   2  27    3.99    0.80
  -9   2  27    2.62    0.79
  -9   2  27    2.95    0.78
  -9   2  27    3.58    0.79
  -9   2  29    3.72    0.89
  -9   2  29    2.74    0.80
  -9  -2  29    3.41    0.98
  -9   2  29    3.64    0.79
  -9   2  29    2.41    0.77
  -9  -3 -26    1.73    0.70
  -9  -3 -26    1.17    0.75
  -9  -3 -24    0.07    0.65
  -9  -3 -24    1.25    0.65
  -9  -3 -22    0.20    0.64
  -9  -3 -22    1.00    0.57
  -9   3 -20    1.12    0.67
  -9  -3 -20    0.54    0.55
  -9  -3 -20    1.61    0.73
  -9  -3 -18    0.40    0.52
  -9  -3 -18    1.13    0.59
  -9   3 -18    1.64    0.65
  -9  -3 -16    1.50    0.49
  -9  -3 -16    1.25    0.58
  -9  -3 -14    1.47    0.47
  -9  -3 -14    1.11    0.56
  -9  -3 -12    2.02    0.49
  -9  -3 -12    3.40    0.60
  -9   3 -12    3.09    0.58
  -9  -3 -10    2.06    0.51
  -9  -3 -10    2.37    0.49
  -9   3 -10    1.90    0.51
  -9  -3 -10    1.85    0.43
  -9  -3  -8   20.36    1.79
  -9  -3  -8   19.70    1.84
  -9  -3  -8   22.95    1.84
  -9   3  -8   23.71    1.88
  -9  -3  -6   25.20    1.98
  -9   3  -6   24.81    2.00
  -9   3  -6   20.33    1.89
  -9  -3  -6   24.32    1.91
  -9  -3  -4    8.13    0.74
  -9   3  -4    5.84    0.69
  -9  -3  -4    6.63    0.76
  -9  -3  -2    5.39    0.64
  -9  -3  -2    6.10    0.70
  -9   3  -2    5.51    0.62
  -9   3   0    0.05    0.29
  -9   3   0    0.12    0.22
  -9  -3   0    0.53    0.37
  -9  -3   0    0.11    0.33
  -9   3   0    0.09    0.23
  -9   3   0    0.21    0.21
  -9  -3   0   -0.25    0.32
  -9   3   2   44.92    3.41
  -9  -3   2   44.79    3.42
  -9  -3   2   44.95    3.45
  -9   3   2   43.03    3.37
  -9   3   2   42.65    3.36
  -9  -3   2   37.39    3.37
  -9   3   2   43.18    3.37
  -9   3   4   24.18    1.66
  -9  -3   4   19.38    1.65
  -9  -3   4   18.34    1.65
  -9   3   4   20.96    1.65
  -9   3   4   17.97    1.58
  -9   3   4   17.70    1.58
  -9   3   4   17.90    1.58
  -9   3   6    2.95    0.44
  -9   3   6    2.96    0.44
  -9  -3   6    2.80    0.53
  -9   3   6    2.87    0.48
  -9  -3   6    3.62    0.52
  -9   3   6    2.65    0.44
  -9   3   6    2.88    0.38
  -9   3   6    4.85    0.52
  -9   3   8    2.94    0.45
  -9   3   8    1.95    0.38
  -9   3   8    2.51    0.49
  -9  -3   8    2.57    0.48
  -9   3   8    3.29    0.47
  -9  -3   8    2.25    0.50
  -9   3   8    3.35    0.45
  -9   3   8    2.93    0.43
  -9  -3  10    5.48    0.67
  -9   3  10    4.67    0.62
  -9   3  10    5.68    0.63
  -9   3  10    4.78    0.62
  -9   3  10    4.17    0.56
  -9  -3  10    4.90    0.62
  -9   3  10    4.24    0.61
  -9   3  12    6.98    0.77
  -9   3  12    7.66    0.83
  -9  -3  12    6.58    0.78
  -9   3  12    6.44    0.80
  -9  -3  12    8.50    0.88
  -9   3  12    7.94    0.84
  -9  -3  12    7.94    0.86
  -9  -3  12    8.05    0.87
  -9   3  12    6.14    0.81
  -9  -3  12    8.95    0.89
  -9   3  14   17.87    1.54
  -9  -3  14   18.87    1.60
  -9  -3  14   17.78    1.58
  -9  -3  14   17.30    1.56
  -9   3  14   14.31    1.48
  -9   3  14   17.21    1.54
  -9   3  14   16.60    1.52
  -9   3  14   15.96    1.53
  -9  -3  14   17.11    1.58
  -9  -3  16   45.88    3.84
  -9   3  16   47.52    3.82
  -9   3  16   43.66    3.82
  -9  -3  16   50.46    3.84
  -9   3  16   44.06    3.80
  -9  -3  16   49.69    3.86
  -9  -3  16   50.02    3.86
  -9   3  16   48.32    3.84
  -9   3  16   44.30    3.82
  -9   3  18   13.48    1.29
  -9  -3  18   11.59    1.30
  -9  -3  18   12.97    1.30
  -9   3  18   13.08    1.32
  -9   3  18   13.37    1.29
  -9  -3  18   13.63    1.33
  -9   3  18   13.48    1.32
  -9   3  18   12.91    1.32
  -9  -3  18   13.44    1.33
  -9   3  20    0.70    0.53
  -9  -3  20   -0.22    0.52
  -9  -3  20    0.40    0.53
  -9  -3  20    0.65    0.53
  -9  -3  20    0.68    0.69
  -9   3  20    1.13    0.54
  -9  -3  20    0.05    0.51
  -9   3  20   -0.25    0.47
  -9   3  20    0.92    0.55
  -9   3  20    0.15    0.47
  -9   3  22    1.27    0.61
  -9  -3  22    1.71    0.59
  -9   3  22    0.35    0.59
  -9  -3  22    0.21    0.68
  -9  -3  22    1.20    0.58
  -9   3  22    0.81    0.59
  -9  -3  22    1.38    0.57
  -9   3  22    0.72    0.60
  -9   3  24    1.39    0.60
  -9   3  24    0.80    0.61
  -9  -3  24    1.73    0.63
  -9   3  24    2.41    0.69
  -9   3  24    0.93    0.64
  -9  -3  24    0.97    0.58
  -9  -3  24   -0.30    0.59
  -9   3  26    1.57    0.69
  -9   3  26    1.44    0.69
  -9   3  26    2.09    0.68
  -9   3  26    2.94    0.71
  -9   3  28    1.17    0.65
  -9   3  28    0.48    0.65
  -9   3  28    0.48    0.63
  -9   3  28    1.54    0.74
  -9  -4 -25    2.46    0.72
  -9  -4 -25    0.93    0.81
  -9  -4 -23    2.84    0.75
  -9  -4 -23    2.30    0.82
  -9  -4 -21    0.28    0.68
  -9  -4 -21    0.12    0.54
  -9  -4 -19    1.76    0.59
  -9  -4 -19    2.34    0.69
  -9  -4 -17    1.53    0.54
  -9  -4 -17    1.21    0.61
  -9   4 -17    1.50    0.58
  -9  -4 -15   11.85    1.36
  -9  -4 -15   14.24    1.29
  -9   4 -15   12.54    1.30
  -9  -4 -13   14.62    1.56
  -9  -4 -13   17.69    1.51
  -9  -4 -11    1.12    0.52
  -9  -4  -9    3.62    0.63
  -9  -4  -7    3.62    0.63
  -9  -4  -7    3.60    0.61
  -9  -4  -5    2.47    0.56
  -9  -4  -5    1.65    0.49
  -9  -4  -3    0.91    0.43
  -9  -4  -3    0.62    0.44
  -9  -4  -1   11.86    1.19
  -9  -4  -1   12.53    1.16
  -9   4  -1   12.49    1.14
  -9   4   1   18.78    1.61
  -9  -4   1   18.10    1.61
  -9  -4   1   20.20    1.66
  -9   4   1   17.25    1.57
  -9   4   3    4.09    0.58
  -9   4   3    3.40    0.51
  -9   4   3    3.75    0.51
  -9   4   3    4.16    0.51
  -9  -4   3    4.08    0.61
  -9  -4   5   19.03    1.61
  -9   4   5   18.42    1.54
  -9  -4   5   17.52    1.58
  -9   4   5   17.25    1.54
  -9   4   5   18.51    1.54
  -9   4   5   15.91    1.55
  -9   4   7    6.91    0.81
  -9   4   7    8.22    0.85
  -9  -4   7    8.98    0.90
  -9   4   7    7.18    0.82
  -9   4   7    8.41    0.84
  -9  -4   7    7.53    0.85
  -9   4   9    1.59    0.50
  -9  -4   9    2.67    0.52
  -9   4   9    1.39    0.43
  -9   4   9    2.48    0.47
  -9   4   9    1.77    0.43
  -9  -4   9    1.52    0.49
  -9   4  11    3.60    0.56
  -9  -4  11    2.46    0.55
  -9  -4  11    3.65    0.62
  -9   4  11    2.67    0.55
  -9   4  11    3.29    0.54
  -9   4  11    3.11    0.57
  -9  -4  13   13.15    1.32
  -9   4  13   13.53    1.31
  -9  -4  13   13.96    1.35
  -9   4  13   14.03    1.31
  -9   4  13   13.02    1.31
  -9  -4  13   13.89    1.29
  -9  -4  13   13.57    1.36
  -9  -4  13   14.03    1.36
  -9   4  13   12.33    1.25
  -9   4  13   14.58    1.33
  -9   4  15    1.18    0.47
  -9  -4  15    0.93    0.56
  -9   4  15    0.66    0.48
  -9  -4  15    1.22    0.55
  -9   4  15    0.88    0.50
  -9   4  15    1.11    0.52
  -9   4  15    1.64    0.53
  -9  -4  15    1.23    0.53
  -9  -4  15    2.13    0.58
  -9   4  17    2.90    0.60
  -9  -4  17    2.06    0.65
  -9   4  17    2.57    0.61
  -9  -4  17    1.57    0.55
  -9  -4  17    3.05    0.64
  -9   4  17    1.82    0.59
  -9   4  17    1.76    0.52
  -9   4  17    1.57    0.56
  -9  -4  17    2.39    0.63
  -9  -4  19    1.12    0.58
  -9   4  19    0.51    0.53
  -9   4  19    0.29    0.49
  -9  -4  19    0.58    0.56
  -9   4  19    0.88    0.57
  -9  -4  19    0.40    0.58
  -9   4  19    1.31    0.57
  -9   4  19    0.38    0.56
  -9  -4  19    0.06    0.56
  -9   4  21    0.75    0.54
  -9  -4  21    0.65    0.56
  -9  -4  21    0.47    0.53
  -9   4  21    0.88    0.57
  -9   4  21    1.00    0.54
  -9   4  21    0.53    0.55
  -9  -4  21    1.71    0.62
  -9  -4  23    4.51    0.85
  -9  -4  23    5.13    0.86
  -9   4  23    4.38    0.83
  -9   4  23    5.13    0.82
  -9   4  23    5.60    0.86
  -9   4  23    3.66    0.78
  -9  -4  23    4.96    0.84
  -9   4  25    2.40    0.77
  -9   4  25    3.38    0.78
  -9   4  25    2.93    0.77
  -9   4  25    3.41    0.81
  -9   4  27    7.61    1.05
  -9   4  27    4.96    1.01
  -9   4  27    6.51    1.00
  -9   4  27    6.26    0.98
  -9  -5 -22    0.67    0.72
  -9  -5 -20    0.79    0.67
  -9  -5 -18    8.92    1.17
  -9   5 -16    2.02    0.60
  -9  -5 -16    1.14    0.66
  -9  -5 -14    1.86    0.66
  -9  -5 -12   13.35    1.45
  -9   5 -12   15.58    1.45
  -9  -5 -10   10.91    1.26
  -9   5 -10   13.73    1.29
  -9  -5  -8    4.60    0.73
  -9   5  -8    6.05    0.78
  -9  -5  -8    4.89    0.77
  -9  -5  -6    4.22    0.73
  -9   5  -6    3.46    0.64
  -9  -5  -6    4.51    0.69
  -9   5  -6    4.42    0.69
  -9  -5  -4    6.10    0.79
  -9  -5  -4    5.89    0.82
  -9   5  -4    5.95    0.82
  -9  -5  -2   10.43    1.07
  -9  -5  -2   10.75    1.09
  -9   5  -2    8.44    1.03
  -9   5  -2    9.51    1.03
  -9  -5   0   19.68    1.81
  -9  -5   0   19.08    1.79
  -9   5   0   21.63    1.81
  -9   5   2    4.40    0.67
  -9   5   2    5.30    0.70
  -9   5   2    4.22    0.66
  -9  -5   2    3.50    0.67
  -9   5   2    4.36    0.67
  -9   5   2    4.29    0.65
  -9  -5   4   11.20    1.18
  -9   5   4   12.46    1.20
  -9   5   4   11.57    1.15
  -9   5   4   12.15    1.17
  -9   5   4   11.98    1.16
  -9   5   4   11.07    1.16
  -9   5   6    1.26    0.47
  -9   5   6    0.24    0.40
  -9   5   6    0.27    0.46
  -9  -5   6    0.80    0.51
  -9   5   6    0.32    0.43
  -9  -5   8    8.91    1.08
  -9  -5   8   10.59    1.06
  -9   5   8    8.37    1.00
  -9   5   8    9.96    1.04
  -9   5   8    9.35    1.06
  -9   5   8   10.73    1.03
  -9   5  10    0.29    0.50
  -9  -5  10    0.38    0.49
  -9  -5  10    0.47    0.48
  -9   5  10    0.14    0.48
  -9   5  10    0.22    0.46
  -9   5  10    1.02    0.51
  -9  -5  12    8.53    1.06
  -9   5  12    9.37    1.09
  -9   5  12    9.98    1.08
  -9   5  12   10.96    1.11
  -9  -5  12    9.79    1.08
  -9   5  12   11.10    1.09
  -9   5  14    0.46    0.51
  -9   5  14   -0.05    0.49
  -9   5  14    0.21    0.47
  -9  -5  14    0.94    0.53
  -9  -5  14    0.47    0.51
  -9   5  14   -0.20    0.50
  -9   5  16    1.36    0.58
  -9   5  16    1.22    0.60
  -9  -5  16    0.98    0.58
  -9   5  16    0.66    0.54
  -9   5  16    1.35    0.57
  -9  -5  16    1.07    0.58
  -9  -5  16    1.54    0.60
  -9  -5  16    1.33    0.62
  -9   5  18    1.06    0.57
  -9  -5  18    1.07    0.59
  -9  -5  18    1.30    0.63
  -9  -5  18    0.68    0.55
  -9  -5  18    0.53    0.56
  -9   5  18    1.06    0.56
  -9   5  18    0.06    0.56
  -9   5  18    0.39    0.55
  -9   5  20    5.52    0.91
  -9  -5  20    5.50    0.87
  -9  -5  20    5.38    0.87
  -9   5  20    6.00    0.90
  -9  -5  20    4.83    0.91
  -9   5  20    6.82    0.94
  -9   5  20    6.33    0.90
  -9  -5  20    5.75    0.88
  -9   5  22    1.00    0.68
  -9   5  22    0.59    0.62
  -9   5  22    1.39    0.69
  -9   5  24    0.07    0.69
  -9   5  24    0.35    0.70
  -9   5  24   -0.12    0.66
  -9   5  24   -0.14    0.68
  -9  -6 -19    0.66    0.71
  -9   6 -17    1.00    0.59
  -9  -6 -17    1.49    0.72
  -9  -6 -15    2.18    0.70
  -9   6 -15    1.58    0.60
  -9   6 -13    1.00    0.58
  -9  -6 -13    1.43    0.67
  -9   6 -11    0.28    0.55
  -9  -6 -11    0.37    0.58
  -9  -6  -9    6.11    0.91
  -9   6  -9    5.66    0.86
  -9  -6  -7    1.67    0.65
  -9  -6  -7    2.02    0.63
  -9   6  -7    1.43    0.63
  -9  -6  -5    5.17    0.81
  -9  -6  -5    5.52    0.84
  -9   6  -5    5.56    0.81
  -9  -6  -3    1.65    0.60
  -9  -6  -3    2.29    0.68
  -9   6  -3    3.22    0.66
  -9  -6  -1   16.58    1.45
  -9  -6  -1   12.99    1.42
  -9   6  -1   12.86    1.40
  -9  -6   1    1.11    0.60
  -9   6   1    1.68    0.58
  -9   6   3    4.77    0.75
  -9  -6   3    2.09    0.66
  -9   6   3    3.60    0.64
  -9  -6   5   28.06    2.47
  -9   6   7    1.69    0.59
  -9   6   7    1.33    0.61
  -9   6   7    2.94    0.65
  -9  -6   7    0.98    0.57
  -9   6   7    1.72    0.62
  -9  -6   9    1.14    0.56
  -9  -6   9    0.93    0.55
  -9   6   9    1.13    0.62
  -9   6   9    1.45    0.60
  -9  -6  11    3.33    0.70
  -9   6  11    4.85    0.78
  -9  -6  11    2.82    0.69
  -9   6  11    4.03    0.76
  -9   6  11    5.69    0.82
  -9   6  11    4.68    0.77
  -9   6  13    2.27    0.64
  -9  -6  13    0.98    0.62
  -9   6  13    2.21    0.67
  -9  -6  13    1.51    0.63
  -9   6  13    2.91    0.69
  -9   6  13    2.67    0.66
  -9   6  15    8.55    1.03
  -9   6  15    7.09    1.00
  -9   6  15    7.48    1.00
  -9   6  15    8.31    1.03
  -9  -6  15    5.42    0.92
  -9   6  17    0.44    0.59
  -9  -6  17    0.80    0.61
  -9  -6  17    0.68    0.63
  -9  -6  17    0.57    0.62
  -9   6  17    0.51    0.64
  -9   6  17   -0.51    0.62
  -9   6  17    0.58    0.64
  -9  -6  17    1.13    0.63
  -9   6  19    2.44    0.77
  -9   6  19    3.80    0.76
  -9  -6  19    1.89    0.72
  -9  -6  19    3.57    0.79
  -9   6  19    3.97    0.81
  -9  -6  19    2.43    0.73
  -9  -6  19    2.58    0.72
  -9   6  19    3.36    0.82
  -9   6  21    1.07    0.72
  -9   6  21    1.63    0.75
  -9   6  21    1.37    0.75
  -9   7 -18    2.02    0.70
  -9   7 -16    1.63    0.66
  -9  -7 -16    1.06    0.75
  -9  -7 -14    6.59    1.01
  -9   7 -14    5.42    0.89
  -9  -7 -12    7.87    1.10
  -9   7 -12    5.80    0.93
  -9  -7 -10    2.13    0.77
  -9   7 -10    2.22    0.71
  -9  -7  -8    3.76    0.85
  -9   7  -8    2.84    0.75
  -9  -7  -6   -0.06    0.59
  -9  -7  -6   -0.58    0.67
  -9   7  -6    0.52    0.54
  -9  -7  -4    2.63    0.74
  -9   7  -4    2.18    0.67
  -9  -7  -4    2.10    0.67
  -9  -7  -2    2.54    0.72
  -9  -7  -2    3.27    0.77
  -9   7  -2    2.59    0.70
  -9   7   0    1.88    0.60
  -9  -7   0    1.26    0.66
  -9   7   2    6.17    0.93
  -9  -7   2    5.08    0.85
  -9   7   2    4.76    0.81
  -9  -7   4    4.88    0.89
  -9  -7   6    0.67    0.64
  -9   7   8    1.46    0.73
  -9  -7   8    2.28    0.68
  -9   7   8    2.22    0.72
  -9   7  10    2.34    0.80
  -9  -7  10    3.07    0.72
  -9   7  10    2.17    0.77
  -9   7  10    3.74    0.82
  -9  -7  10    2.77    0.74
  -9   7  10    2.69    0.77
  -9   7  12    3.03    0.83
  -9  -7  12    0.77    0.65
  -9   7  12    2.38    0.77
  -9  -7  12    2.57    0.73
  -9   7  12    4.10    0.83
  -9   7  12    3.40    0.81
  -9   7  14    2.42    0.75
  -9  -7  14    1.53    0.68
  -9   7  14    2.51    0.78
  -9  -7  14    1.34    0.65
  -9   7  14    3.13    0.83
  -9   7  16    0.07    0.70
  -9  -7  16    0.50    0.63
  -9  -7  16    0.20    0.61
  -9  -7  16   -0.13    0.59
  -9   7  16    0.98    0.77
  -9   7  16    0.67    0.74
  -9  -7  16   -0.60    0.64
  -9  -7  18    0.45    0.62
  -9   7  18    0.38    0.78
  -9  -8 -11    1.45    0.80
  -9   8 -11    1.72    0.68
  -9  -8  -9    2.00    0.80
  -9   8  -9    1.90    0.73
  -9  -8  -7    1.52    0.78
  -9   8  -7    2.24    0.69
  -9  -8  -5    6.84    1.02
  -9  -8  -5    6.23    1.09
  -9   8  -5    7.19    1.00
  -9  -8  -3    0.85    0.71
  -9   8  -3    1.22    0.61
  -9  -8  -1    1.91    0.75
  -9   8  -1    2.11    0.69
  -9  -8   1    3.20    0.87
  -9   8   1    4.72    0.80
  -9   8   3    4.18    0.90
  -9  -8   3    2.15    0.76
  -9  -8   5    2.16    0.74
  -9  -8   7    0.41    0.68
  -9   8   7    1.51    0.76
  -9  -8   9    3.79    0.84
  -9  -8   9    3.71    0.79
  -9   8   9    5.14    0.97
  -9  -8  11    1.35    0.68
  -9  -8  11    1.14    0.66
  -9  -8  13    0.60    0.75
  -9   8  13    1.71    0.87
  -9  -8  13    1.22    0.64
  -8   0 -28    6.06    0.97
  -8   0 -28    5.97    0.95
  -8   0 -26    8.81    1.08
  -8   0 -26    8.28    1.08
  -8   0 -24   14.62    1.51
  -8   0 -24   15.45    1.55
  -8   0 -22   12.11    1.29
  -8   0 -22   12.21    1.29
  -8   0 -20    6.47    0.91
  -8   0 -20    8.83    0.95
  -8   0 -18   -0.33    0.46
  -8   0 -18    0.99    0.49
  -8   0 -16   17.40    1.59
  -8   0 -16   17.74    1.60
  -8   0 -14   10.68    0.96
  -8   0 -14    7.89    0.86
  -8   0 -14   10.30    0.97
  -8   0 -12    2.58    0.44
  -8   0 -12    2.57    0.47
  -8   0 -12    2.09    0.38
  -8   0 -10  101.69    7.77
  -8   0 -10   98.16    7.74
  -8   0  -8  139.16   10.06
  -8   0  -8  125.11   10.12
  -8   0  -8  122.12   10.10
  -8   0  -6  239.97   16.59
  -8   0  -6  219.76   16.63
  -8   0  -6  202.54   16.55
  -8   0  -6  209.64   16.55
  -8   0  -6  222.81   16.55
  -8   0  -6  223.90   16.55
  -8   0  -6  194.78   16.62
  -8   0  -4   56.47    3.80
  -8   0  -4   58.43    3.85
  -8   0  -4   60.50    3.86
  -8   0  -4   50.29    3.85
  -8   0  -2    0.20    0.19
  -8   0  -2    0.39    0.17
  -8   0  -2    0.42    0.25
  -8   0  -2    0.48    0.29
  -8   0  -2    0.32    0.22
  -8   0  -2    0.26    0.17
  -8   0  -2    0.21    0.17
  -8   0   0   71.14    5.10
  -8   0   0   67.42    5.08
  -8   0   0   62.03    5.09
  -8   0   0   66.85    5.08
  -8   0   0   67.78    5.08
  -8   0   0   56.80    5.10
  -8   0   2  269.80   21.04
  -8   0   2  273.05   21.03
  -8   0   2  269.36   21.03
  -8   0   2  278.87   21.04
  -8   0   2  309.72   21.05
  -8   0   2  247.92   21.04
  -8   0   4  129.97   12.02
  -8   0   4  137.90   12.03
  -8   0   4  171.48   12.05
  -8   0   4  148.31   12.03
  -8   0   4  158.53   12.05
  -8   0   4  203.27   12.07
  -8   0   4  171.59   12.00
  -8   0   4  138.38   12.03
  -8   0   6   29.37    3.08
  -8   0   6   40.64    3.12
  -8   0   6   46.81    3.13
  -8   0   6   34.97    3.08
  -8   0   6   53.65    3.16
  -8   0   6   33.02    3.09
  -8   0   6   37.73    3.10
  -8   0   6   48.74    3.11
  -8   0   6   39.36    3.05
  -8   0   8   98.94    7.61
  -8   0   8  101.69    7.61
  -8   0   8   87.48    7.56
  -8   0   8   97.50    7.61
  -8   0   8  100.40    7.61
  -8   0   8  106.53    7.58
  -8   0  10   10.50    0.98
  -8   0  10   12.60    1.06
  -8   0  10   11.66    1.07
  -8   0  10   13.30    1.08
  -8   0  10   12.22    1.07
  -8   0  12  298.08   23.28
  -8   0  12  303.32   23.29
  -8   0  12  299.72   23.29
  -8   0  12  309.74   23.30
  -8   0  14    9.07    0.91
  -8   0  14    8.35    0.91
  -8   0  14   10.08    0.93
  -8   0  14    8.83    0.92
  -8   0  16    9.95    0.99
  -8   0  16   10.01    1.00
  -8   0  16    9.50    0.98
  -8   0  16    8.57    0.96
  -8   0  18   25.17    2.18
  -8   0  18   28.17    2.23
  -8   0  18   26.05    2.21
  -8   0  18   24.11    2.20
  -8   0  20    6.59    0.87
  -8   0  20    7.40    0.89
  -8   0  20    7.95    0.85
  -8   0  20    7.25    0.88
  -8   0  22    1.17    0.52
  -8   0  22    0.82    0.63
  -8   0  22    0.30    0.51
  -8   0  22    1.57    0.54
  -8   0  24    0.65    0.53
  -8   0  24    0.05    0.53
  -8   0  24   -0.20    0.63
  -8   0  24   -0.27    0.52
  -8   0  26    5.14    0.83
  -8   0  26    5.67    0.86
  -8   0  26    5.74    0.93
  -8   0  26    5.11    0.84
  -8   0  28   27.92    2.40
  -8   0  28   25.90    2.38
  -8   0  28   26.65    2.46
  -8   0  28   25.97    2.38
  -8   0  30  111.53    8.91
  -8  -1 -29   -0.49    0.72
  -8  -1 -29    0.48    0.67
  -8   1 -29    0.49    0.65
  -8   1 -27    1.29    0.69
  -8  -1 -27    1.85    0.66
  -8  -1 -27    1.71    0.63
  -8   1 -25   10.83    1.17
  -8  -1 -25    8.68    1.14
  -8  -1 -25    9.07    1.12
  -8  -1 -23   17.40    1.80
  -8  -1 -23   21.16    1.83
  -8  -1 -21   13.07    1.28
  -8  -1 -21   12.01    1.30
  -8  -1 -19    2.11    0.61
  -8  -1 -19    4.64    0.64
  -8  -1 -17   18.09    1.68
  -8  -1 -17   18.95    1.66
  -8  -1 -15   12.51    1.02
  -8  -1 -15   11.15    1.01
  -8   1 -15   11.09    0.94
  -8   1 -13    4.81    0.66
  -8  -1 -13    6.58    0.65
  -8  -1 -13    5.77    0.58
  -8   1 -13    5.07    0.60
  -8  -1 -13    3.26    0.65
  -8  -1 -13    5.47    0.64
  -8  -1 -11   16.74    1.37
  -8  -1 -11   12.28    1.38
  -8  -1 -11   16.71    1.35
  -8   1 -11   15.93    1.38
  -8  -1 -11   15.43    1.31
  -8  -1  -9   15.96    1.25
  -8  -1  -9   13.76    1.22
  -8  -1  -9   11.75    1.26
  -8   1  -9   15.47    1.27
  -8  -1  -9   15.43    1.25
  -8   1  -9   13.65    1.24
  -8   1  -7  112.10    7.91
  -8  -1  -7  109.54    7.80
  -8  -1  -7  108.28    7.87
  -8  -1  -7   79.49    7.88
  -8  -1  -7  117.95    7.86
  -8  -1  -7  107.89    7.88
  -8   1  -7  109.69    7.89
  -8   1  -7   85.96    7.80
  -8  -1  -5   34.77    2.75
  -8  -1  -5   31.34    2.68
  -8  -1  -5   31.48    2.73
  -8  -1  -5   30.41    2.71
  -8   1  -5   29.42    2.67
  -8  -1  -5   40.43    2.72
  -8  -1  -5   39.71    2.73
  -8   1  -5   31.84    2.74
  -8  -1  -5   33.87    2.70
  -8   1  -5   39.03    2.66
  -8  -1  -5   37.60    2.72
  -8  -1  -5   33.17    2.70
  -8   1  -3   13.85    1.09
  -8  -1  -3   12.69    1.15
  -8   1  -3   13.55    1.14
  -8   1  -3   13.84    1.09
  -8  -1  -3   11.20    1.19
  -8   1  -3   15.87    1.19
  -8   1  -3   12.84    1.09
  -8  -1  -3   13.64    1.14
  -8   1  -3   12.51    1.20
  -8  -1  -3   15.17    1.19
  -8   1  -3   17.80    1.11
  -8  -1  -1   41.68    3.13
  -8  -1  -1   39.07    3.13
  -8   1  -1   38.69    3.14
  -8  -1  -1   35.06    3.16
  -8  -1  -1   51.57    3.14
  -8   1  -1   39.96    3.09
  -8   1  -1   37.25    3.09
  -8   1  -1   39.11    3.12
  -8  -1  -1   46.32    3.11
  -8   1  -1   33.25    3.14
  -8   1  -1   38.03    3.09
  -8   1   1   91.60    7.74
  -8  -1   1  109.46    7.76
  -8  -1   1  102.86    7.72
  -8   1   1   95.49    7.74
  -8  -1   1   96.62    7.76
  -8  -1   1  111.33    7.73
  -8   1   1   97.61    7.71
  -8   1   1  101.29    7.72
  -8   1   1   98.30    7.71
  -8   1   1   97.18    7.75
  -8  -1   3 1542.27   96.27
  -8  -1   3 1376.89   96.33
  -8   1   3 1143.49   96.29
  -8   1   3 1082.33   96.30
  -8  -1   3 1320.28   96.33
  -8   1   3 1201.21   96.31
  -8  -1   3 1297.94   96.33
  -8  -1   3 1541.30   96.32
  -8   1   3 1104.57   96.29
  -8   1   3 1166.98   96.29
  -8   1   3 1167.89   96.29
  -8   1   3 1173.60   96.30
  -8  -1   5  292.15   20.23
  -8   1   5  288.68   20.32
  -8  -1   5  231.42   20.30
  -8   1   5  258.51   20.28
  -8   1   5  204.72   20.27
  -8  -1   5  318.27   20.33
  -8  -1   5  310.19   20.32
  -8   1   5  286.39   20.31
  -8   1   5  213.97   20.27
  -8   1   5  219.79   20.28
  -8   1   5  259.88   20.30
  -8  -1   5  227.67   20.29
  -8  -1   5  261.64   20.31
  -8   1   5  256.15   20.28
  -8  -1   5  348.44   20.32
  -8  -1   7    5.02    0.57
  -8   1   7    3.88    0.51
  -8  -1   7    5.30    0.57
  -8  -1   7    4.32    0.56
  -8  -1   7    6.07    0.58
  -8   1   7    5.81    0.57
  -8   1   7    2.47    0.54
  -8  -1   7    6.48    0.60
  -8   1   7    3.29    0.54
  -8   1   7    4.65    0.55
  -8   1   7    3.25    0.55
  -8  -1   7    6.58    0.51
  -8   1   7    4.78    0.49
  -8   1   9    5.89    0.69
  -8   1   9    6.02    0.69
  -8  -1   9    6.82    0.69
  -8   1   9    6.42    0.70
  -8  -1   9    8.12    0.73
  -8   1   9    6.36    0.70
  -8  -1   9    8.80    0.74
  -8  -1   9    7.13    0.64
  -8   1   9    5.80    0.61
  -8  -1   9    7.43    0.72
  -8   1  11    5.48    0.60
  -8   1  11    4.00    0.58
  -8   1  11    5.10    0.58
  -8  -1  11    5.25    0.61
  -8  -1  11    5.19    0.60
  -8   1  11    4.83    0.59
  -8  -1  11    5.51    0.62
  -8  -1  11    5.22    0.62
  -8  -1  13   69.34    5.25
  -8   1  13   64.21    5.22
  -8  -1  13   68.97    5.24
  -8   1  13   63.69    5.22
  -8  -1  13   68.83    5.25
  -8   1  13   66.23    5.23
  -8  -1  13   67.94    5.25
  -8   1  13   61.93    5.22
  -8  -1  15   30.43    2.62
  -8   1  15   30.58    2.61
  -8  -1  15   33.57    2.64
  -8  -1  15   37.59    2.75
  -8   1  15   30.75    2.62
  -8  -1  15   30.51    2.63
  -8   1  15   29.66    2.61
  -8   1  15   30.69    2.62
  -8  -1  15   35.20    2.65
  -8  -1  17   42.82    3.46
  -8   1  17   39.97    3.44
  -8  -1  17   43.52    3.46
  -8  -1  17   51.10    3.57
  -8  -1  17   39.96    3.43
  -8   1  17   38.99    3.44
  -8   1  17   46.83    3.51
  -8   1  17   38.27    3.44
  -8  -1  17   43.47    3.46
  -8   1  17   42.50    3.43
  -8   1  19   69.70    5.92
  -8  -1  19   76.55    5.90
  -8   1  19   72.58    5.93
  -8   1  19   68.98    5.92
  -8  -1  19   75.11    5.93
  -8  -1  19   79.45    5.94
  -8  -1  19   74.57    5.93
  -8   1  19   82.09    5.98
  -8   1  19   72.88    5.89
  -8   1  21    6.74    0.87
  -8  -1  21    7.07    0.86
  -8   1  21    7.17    0.87
  -8   1  21    5.63    0.84
  -8  -1  21    6.11    0.86
  -8   1  21    6.81    0.88
  -8  -1  21    6.67    0.84
  -8   1  23    6.46    0.91
  -8  -1  23    7.69    0.96
  -8  -1  23    6.09    0.89
  -8   1  23    8.90    1.02
  -8   1  23    7.00    0.93
  -8  -1  23    8.38    0.94
  -8   1  23    8.11    0.96
  -8  -1  25    0.06    0.56
  -8   1  25   -0.81    0.63
  -8  -1  25    0.34    0.56
  -8  -1  25    0.14    0.66
  -8   1  25    0.06    0.66
  -8  -1  25    0.62    0.58
  -8   1  25    1.27    0.56
  -8   1  25    1.10    0.59
  -8   1  27   16.27    1.70
  -8   1  27   13.80    1.61
  -8  -1  27   17.04    1.75
  -8   1  27   15.93    1.63
  -8  -1  27   17.42    1.63
  -8  -1  27   18.57    1.64
  -8   1  27   14.56    1.61
  -8  -1  27   17.86    1.64
  -8   1  29   13.41    1.45
  -8   1  29   11.39    1.47
  -8  -1  29   14.79    1.55
  -8   1  29   13.46    1.46
  -8   1  29   13.51    1.43
  -8  -2 -28   10.41    1.31
  -8   2 -28   12.95    1.38
  -8   2 -26    6.64    0.99
  -8  -2 -26    7.28    0.95
  -8  -2 -26    4.63    0.89
  -8   2 -24   13.17    1.32
  -8  -2 -24    9.69    1.28
  -8  -2 -24   12.00    1.27
  -8  -2 -22   30.85    2.45
  -8   2 -22   33.37    2.52
  -8  -2 -22   30.78    2.49
  -8   2 -20    9.10    0.95
  -8  -2 -20    9.25    0.90
  -8  -2 -20    7.05    0.90
  -8   2 -18    6.20    0.83
  -8  -2 -18    5.46    0.75
  -8  -2 -18    5.93    0.74
  -8  -2 -18    4.24    0.78
  -8  -2 -16    1.30    0.55
  -8  -2 -16    2.08    0.52
  -8   2 -16    1.85    0.53
  -8  -2 -16    2.46    0.47
  -8   2 -16    1.38    0.45
  -8   2 -14   17.23    1.56
  -8  -2 -14   17.23    1.50
  -8  -2 -14   15.11    1.54
  -8   2 -14   17.67    1.51
  -8  -2 -14   16.31    1.46
  -8  -2 -12   17.66    1.51
  -8  -2 -12   15.79    1.59
  -8  -2 -12   20.00    1.56
  -8   2 -12   16.25    1.59
  -8  -2 -12   18.35    1.50
  -8  -2 -10   36.68    2.99
  -8  -2 -10   37.28    2.93
  -8  -2 -10   34.78    2.92
  -8  -2 -10   38.65    2.96
  -8   2 -10   35.99    2.97
  -8  -2  -8   97.47    7.17
  -8  -2  -8   93.98    7.20
  -8  -2  -8   93.42    7.16
  -8  -2  -8   89.84    7.13
  -8   2  -8   86.32    7.17
  -8  -2  -6   68.24    4.52
  -8  -2  -6   59.41    4.55
  -8  -2  -6   54.91    4.50
  -8   2  -6   49.93    4.48
  -8  -2  -6   58.83    4.49
  -8  -2  -6   62.88    4.55
  -8   2  -6   54.65    4.55
  -8  -2  -4    2.98    0.44
  -8   2  -4    2.83    0.38
  -8   2  -4    3.48    0.48
  -8  -2  -4    3.36    0.35
  -8  -2  -4    4.69    0.45
  -8  -2  -4    2.91    0.47
  -8  -2  -4    2.99    0.37
  -8  -2  -2  101.59    7.98
  -8   2  -2   88.13    8.00
  -8   2  -2  102.32    7.97
  -8  -2  -2  115.32    8.06
  -8   2  -2  105.54    7.98
  -8  -2  -2   96.16    8.02
  -8  -2  -2  107.01    7.99
  -8  -2  -2  121.82    8.04
  -8   2  -2  110.65    8.06
  -8   2  -2  101.84    7.97
  -8  -2   0  141.79    9.61
  -8  -2   0  159.74    9.60
  -8   2   0   96.36    9.49
  -8  -2   0  150.53    9.51
  -8   2   0  131.46    9.53
  -8   2   0  119.54    9.52
  -8   2   0  164.84    9.62
  -8   2   0  116.85    9.55
  -8  -2   0  114.91    9.55
  -8   2   0  129.39    9.53
  -8  -2   0  137.09    9.53
  -8   2   0  131.37    9.57
  -8   2   2   95.88    8.89
  -8  -2   2  130.27    8.99
  -8   2   2  113.88    8.92
  -8   2   2  115.77    8.93
  -8   2   2  122.37    8.96
  -8  -2   2  109.58    8.92
  -8  -2   2  132.34    8.99
  -8   2   2  137.24    8.98
  -8   2   2  115.73    8.93
  -8   2   2  131.77    8.98
  -8  -2   2  117.37    8.91
  -8   2   4   59.51    5.35
  -8   2   4   69.95    5.38
  -8   2   4   78.93    5.41
  -8  -2   4   73.17    5.37
  -8   2   4   59.68    5.33
  -8  -2   4   80.34    5.42
  -8   2   4   71.77    5.35
  -8  -2   4   74.91    5.36
  -8  -2   4   75.21    5.41
  -8   2   4   61.64    5.35
  -8  -2   4   77.75    5.35
  -8   2   4   69.14    5.38
  -8   2   4   60.18    5.35
  -8  -2   6   15.13    1.27
  -8   2   6   17.08    1.27
  -8   2   6   15.68    1.22
  -8  -2   6   18.89    1.25
  -8   2   6   10.54    1.24
  -8  -2   6   17.60    1.29
  -8   2   6   10.73    1.24
  -8   2   6   14.28    1.20
  -8   2   6   12.70    1.20
  -8   2   6   10.47    1.24
  -8   2   6   15.79    1.23
  -8   2   6   15.57    1.20
  -8   2   8   52.03    3.91
  -8   2   8   47.01    3.90
  -8   2   8   45.27    3.89
  -8   2   8   46.88    3.89
  -8  -2   8   46.79    3.90
  -8  -2   8   53.59    3.88
  -8  -2   8   51.10    3.94
  -8  -2   8   51.93    3.94
  -8   2   8   49.36    3.86
  -8   2   8   47.89    3.90
  -8  -2   8   51.73    3.94
  -8  -2   8   49.71    3.93
  -8   2  10   61.86    4.86
  -8   2  10   64.45    4.86
  -8  -2  10   66.19    4.89
  -8  -2  10   63.70    4.89
  -8   2  10   58.52    4.85
  -8   2  10   61.90    4.86
  -8   2  10   59.91    4.85
  -8  -2  10   63.00    4.89
  -8  -2  10   66.42    4.90
  -8  -2  10   54.42    4.83
  -8   2  12   40.55    3.38
  -8  -2  12   42.44    3.41
  -8  -2  12   39.05    3.34
  -8   2  12   47.27    3.41
  -8   2  12   40.50    3.38
  -8   2  12   40.21    3.38
  -8   2  12   42.03    3.39
  -8  -2  12   43.16    3.41
  -8  -2  12   45.28    3.41
  -8  -2  12   42.84    3.41
  -8  -2  14   37.15    2.90
  -8   2  14   33.03    2.86
  -8   2  14   33.12    2.85
  -8  -2  14   34.19    2.86
  -8  -2  14   37.14    2.90
  -8   2  14   34.60    2.86
  -8   2  14   32.37    2.85
  -8  -2  14   36.61    2.90
  -8   2  14   37.49    2.88
  -8  -2  16   10.27    1.03
  -8   2  16    9.40    0.96
  -8  -2  16    9.22    0.98
  -8  -2  16   10.03    1.03
  -8   2  16    8.40    0.99
  -8   2  16    9.12    0.99
  -8   2  16    9.74    1.02
  -8  -2  16   10.01    1.02
  -8   2  16    9.02    0.98
  -8  -2  18    8.84    0.90
  -8   2  18    5.59    0.80
  -8  -2  18    6.92    0.85
  -8  -2  18    7.97    0.85
  -8   2  18    7.47    0.89
  -8   2  18    6.26    0.86
  -8   2  18    8.34    0.89
  -8  -2  18    6.90    0.84
  -8   2  18    7.09    0.88
  -8   2  20    7.35    0.87
  -8   2  20    7.23    0.81
  -8  -2  20    6.28    0.84
  -8  -2  20    5.45    0.81
  -8  -2  20    7.00    0.88
  -8   2  20    6.41    0.87
  -8  -2  20    7.47    0.97
  -8   2  20    5.95    0.83
  -8  -2  20    8.37    0.87
  -8   2  20    6.90    0.85
  -8   2  22    1.33    0.55
  -8   2  22    0.21    0.51
  -8  -2  22    0.95    0.54
  -8   2  22    1.36    0.58
  -8   2  22    1.61    0.54
  -8  -2  22    0.79    0.54
  -8  -2  22    0.80    0.54
  -8  -2  24    0.34    0.53
  -8   2  24    1.10    0.60
  -8  -2  24    0.62    0.55
  -8   2  24    1.04    0.60
  -8  -2  24    1.29    0.58
  -8   2  24    0.91    0.61
  -8   2  24    0.41    0.53
  -8   2  26    0.62    0.62
  -8   2  26   -0.32    0.66
  -8   2  26    0.31    0.62
  -8   2  26    1.55    0.64
  -8   2  28   14.14    1.50
  -8   2  28   13.70    1.50
  -8   2  28   14.07    1.56
  -8  -2  28   15.04    1.66
  -8   2  28   15.10    1.53
  -8   2  30  152.62   11.56
  -8   2  30  151.03   11.55
  -8  -2  30  134.95   11.58
  -8   2  30  145.74   11.54
  -8  -3 -27    0.54    0.65
  -8  -3 -25    0.49    0.75
  -8  -3 -25    1.61    0.65
  -8  -3 -23   13.03    1.27
  -8  -3 -23    8.06    1.34
  -8  -3 -21    3.08    0.86
  -8  -3 -21    5.66    0.79
  -8  -3 -19    0.62    0.54
  -8  -3 -19    0.54    0.60
  -8  -3 -17   20.48    1.80
  -8   3 -17   17.91    1.78
  -8  -3 -17   18.39    1.72
  -8  -3 -15    8.66    1.02
  -8  -3 -15    8.64    0.94
  -8  -3 -13    1.37    0.53
  -8  -3 -13    1.82    0.45
  -8  -3 -11    0.47    0.36
  -8  -3 -11    0.50    0.41
  -8   3 -11   -0.15    0.42
  -8  -3 -11   -0.07    0.38
  -8  -3  -9   14.27    1.30
  -8  -3  -9   14.08    1.29
  -8   3  -9   14.07    1.35
  -8  -3  -9   16.37    1.36
  -8  -3  -7   19.18    1.51
  -8  -3  -7   19.38    1.55
  -8   3  -7   14.25    1.46
  -8   3  -7   19.88    1.58
  -8  -3  -5   39.94    3.06
  -8   3  -5   40.92    3.09
  -8  -3  -5   39.80    3.06
  -8  -3  -5   33.65    3.00
  -8  -3  -3   12.91    1.10
  -8   3  -3   12.55    1.04
  -8  -3  -3   14.97    1.08
  -8  -3  -3   11.99    1.00
  -8   3  -3   14.29    1.11
  -8   3  -1   27.45    2.30
  -8  -3  -1   29.20    2.37
  -8  -3  -1   26.68    2.34
  -8   3  -1   28.36    2.34
  -8   3  -1   34.85    2.41
  -8   3   1  107.96    7.04
  -8  -3   1   98.84    7.06
  -8   3   1   83.55    6.98
  -8  -3   1   80.16    7.00
  -8   3   1   84.69    6.98
  -8   3   1  113.68    7.08
  -8   3   1   83.51    6.99
  -8  -3   3  282.32   19.89
  -8   3   3  296.25   19.88
  -8  -3   3  274.48   19.87
  -8  -3   3  215.45   19.82
  -8   3   3  264.50   19.83
  -8   3   3  266.53   19.83
  -8   3   3  226.62   19.78
  -8   3   3  332.65   19.90
  -8   3   3  256.91   19.83
  -8   3   5   74.77    5.58
  -8   3   5   68.05    5.55
  -8  -3   5   67.14    5.53
  -8   3   5   69.67    5.55
  -8   3   5   62.05    5.50
  -8  -3   5   71.59    5.58
  -8  -3   5   76.07    5.60
  -8   3   5   91.15    5.60
  -8   3   5   74.54    5.55
  -8   3   7    2.81    0.46
  -8   3   7    4.28    0.50
  -8  -3   7    3.26    0.52
  -8   3   7    3.57    0.52
  -8  -3   7    4.20    0.53
  -8   3   7    2.97    0.47
  -8   3   7    4.23    0.49
  -8   3   7    3.14    0.42
  -8  -3   9    2.09    0.48
  -8   3   9    2.35    0.43
  -8   3   9    1.74    0.37
  -8   3   9    1.86    0.41
  -8   3   9    2.50    0.43
  -8  -3   9    1.54    0.44
  -8   3   9    2.70    0.45
  -8   3  11    2.26    0.43
  -8  -3  11    1.99    0.45
  -8   3  11    2.46    0.48
  -8  -3  11    2.60    0.50
  -8  -3  11    2.95    0.52
  -8  -3  11    2.77    0.51
  -8  -3  11    1.95    0.52
  -8   3  11    2.40    0.45
  -8   3  11    1.82    0.42
  -8   3  11    2.61    0.48
  -8  -3  13   26.87    2.29
  -8   3  13   26.07    2.32
  -8  -3  13   29.65    2.34
  -8  -3  13   28.70    2.37
  -8   3  13   29.13    2.34
  -8   3  13   25.88    2.30
  -8   3  13   28.94    2.34
  -8  -3  13   28.06    2.37
  -8  -3  13   28.87    2.37
  -8   3  13   26.12    2.32
  -8   3  15   16.60    1.53
  -8   3  15   17.57    1.55
  -8  -3  15   19.11    1.57
  -8  -3  15   17.99    1.58
  -8   3  15   15.38    1.53
  -8   3  15   16.17    1.54
  -8  -3  15   17.92    1.58
  -8   3  15   15.64    1.53
  -8  -3  15   16.26    1.56
  -8  -3  17   14.87    1.37
  -8   3  17   14.07    1.33
  -8   3  17   13.35    1.30
  -8   3  17   13.23    1.34
  -8  -3  17   14.39    1.35
  -8   3  17   14.00    1.32
  -8  -3  17   13.70    1.31
  -8  -3  17   13.35    1.35
  -8   3  17   13.02    1.32
  -8   3  19   49.28    4.01
  -8  -3  19   47.10    4.01
  -8   3  19   48.69    4.03
  -8  -3  19   52.61    4.07
  -8   3  19   49.59    4.02
  -8  -3  19   51.02    4.06
  -8   3  19   45.09    4.02
  -8  -3  19   50.87    4.06
  -8   3  19   51.04    4.05
  -8   3  21    2.27    0.65
  -8  -3  21    2.72    0.65
  -8  -3  21    4.25    0.69
  -8   3  21    2.61    0.65
  -8  -3  21    3.08    0.66
  -8   3  21    2.40    0.65
  -8   3  21    2.61    0.67
  -8  -3  23    1.88    0.63
  -8   3  23    2.22    0.66
  -8  -3  23    2.76    0.66
  -8   3  23    2.94    0.66
  -8   3  23    1.69    0.63
  -8  -3  23    2.70    0.66
  -8   3  23    2.56    0.68
  -8   3  25    1.06    0.62
  -8   3  25    1.56    0.67
  -8   3  25    1.06    0.67
  -8   3  25    1.18    0.66
  -8   3  27    9.43    1.27
  -8   3  27    9.47    1.20
  -8   3  27    9.83    1.20
  -8   3  27   10.90    1.24
  -8   3  29    6.85    1.06
  -8   3  29    6.00    1.01
  -8   3  29    7.09    1.06
  -8  -4 -26    8.54    1.14
  -8  -4 -26    7.95    1.22
  -8  -4 -24   17.56    1.64
  -8  -4 -24   13.80    1.75
  -8  -4 -22    7.56    1.24
  -8  -4 -22   10.29    1.13
  -8  -4 -20    3.83    0.84
  -8  -4 -20    3.56    0.77
  -8  -4 -18   24.13    2.29
  -8  -4 -18   25.94    2.23
  -8  -4 -16    2.07    0.61
  -8  -4 -16    2.06    0.54
  -8   4 -16    2.13    0.56
  -8  -4 -14    5.67    0.81
  -8   4 -14    6.70    0.82
  -8  -4 -14    7.01    0.87
  -8  -4 -12   17.50    1.58
  -8  -4 -12   16.97    1.61
  -8   4 -12   17.09    1.60
  -8  -4 -10    6.35    0.84
  -8  -4 -10    8.08    0.82
  -8  -4 -10    6.87    0.79
  -8  -4  -8   10.31    1.02
  -8  -4  -8   10.00    1.03
  -8  -4  -8   10.67    1.08
  -8  -4  -6   81.04    5.75
  -8  -4  -6   77.24    5.77
  -8   4  -6   63.11    5.69
  -8  -4  -4   12.30    1.17
  -8  -4  -4   12.84    1.18
  -8   4  -4   12.28    1.16
  -8  -4  -2   11.77    1.11
  -8  -4  -2   11.08    1.09
  -8  -4   0    3.87    0.59
  -8   4   0    3.53    0.55
  -8  -4   0    4.93    0.61
  -8   4   0    4.93    0.58
  -8   4   0    4.20    0.54
  -8   4   0    3.84    0.58
  -8  -4   2   51.94    4.21
  -8   4   2   51.56    4.19
  -8   4   2   51.54    4.16
  -8   4   2   52.60    4.16
  -8  -4   2   54.55    4.19
  -8   4   2   52.80    4.16
  -8   4   4   25.98    2.16
  -8   4   4   27.31    2.20
  -8  -4   4   24.16    2.21
  -8  -4   4   26.95    2.18
  -8   4   4   26.07    2.17
  -8   4   4   26.73    2.17
  -8   4   6    5.63    0.66
  -8  -4   6    6.24    0.72
  -8   4   6    5.25    0.69
  -8  -4   6    5.79    0.71
  -8   4   6    5.06    0.65
  -8   4   6    5.21    0.66
  -8   4   6    8.24    0.73
  -8  -4   8   10.05    1.04
  -8  -4   8   10.08    1.05
  -8   4   8    9.86    1.00
  -8   4   8   10.65    1.03
  -8   4   8   10.38    1.01
  -8   4   8   10.89    1.01
  -8  -4  10   16.14    1.52
  -8   4  10   18.95    1.55
  -8   4  10   16.13    1.51
  -8   4  10   15.51    1.45
  -8  -4  10   19.59    1.55
  -8   4  10   16.77    1.52
  -8   4  10   16.56    1.52
  -8   4  12    8.49    0.93
  -8   4  12    8.66    0.92
  -8  -4  12    8.69    0.95
  -8   4  12    9.81    0.95
  -8   4  12    8.09    0.88
  -8  -4  12    8.51    0.91
  -8   4  12    8.60    0.92
  -8  -4  14   16.69    1.46
  -8   4  14   14.87    1.41
  -8   4  14   14.05    1.38
  -8   4  14   15.01    1.41
  -8  -4  14   15.22    1.45
  -8  -4  14   14.23    1.42
  -8   4  14   14.63    1.40
  -8   4  14   15.56    1.42
  -8  -4  14   16.07    1.45
  -8  -4  14   14.24    1.37
  -8   4  16    7.55    0.90
  -8   4  16    8.11    0.91
  -8  -4  16    8.00    0.94
  -8  -4  16    6.59    0.92
  -8  -4  16    8.85    0.92
  -8   4  16    9.04    0.95
  -8   4  16    6.58    0.90
  -8  -4  16    6.97    0.92
  -8   4  16    7.29    0.92
  -8  -4  18    3.15    0.69
  -8   4  18    3.77    0.66
  -8  -4  18    2.23    0.63
  -8   4  18    4.21    0.68
  -8   4  18    3.33    0.63
  -8   4  18    3.72    0.68
  -8   4  18    3.45    0.68
  -8  -4  18    4.11    0.72
  -8  -4  18    3.64    0.71
  -8  -4  20    0.96    0.56
  -8   4  20    1.02    0.52
  -8   4  20    1.89    0.60
  -8  -4  20    1.17    0.56
  -8   4  20    1.01    0.57
  -8  -4  20    1.18    0.59
  -8   4  20    1.41    0.59
  -8   4  22    1.81    0.67
  -8  -4  22    3.18    0.70
  -8  -4  22    3.25    0.70
  -8   4  22    2.16    0.66
  -8  -4  22    2.34    0.65
  -8   4  22    1.46    0.63
  -8   4  22    2.68    0.68
  -8   4  24    1.20    0.63
  -8   4  24    1.34    0.66
  -8   4  24    1.09    0.66
  -8  -4  24    1.51    0.81
  -8   4  24    0.96    0.68
  -8   4  26    0.61    0.66
  -8   4  26    0.59    0.66
  -8   4  26    0.87    0.68
  -8   4  26    0.07    0.67
  -8  -5 -23    5.53    1.04
  -8  -5 -23    5.59    0.90
  -8  -5 -21    3.09    0.76
  -8  -5 -21    2.52    0.80
  -8  -5 -19    0.27    0.66
  -8  -5 -19    0.06    0.54
  -8  -5 -17    4.08    0.76
  -8   5 -17    4.39    0.72
  -8  -5 -17    3.61    0.80
  -8  -5 -15   13.06    1.35
  -8   5 -15   11.60    1.24
  -8  -5 -13    2.40    0.68
  -8  -5 -11    0.60    0.55
  -8  -5  -9    4.43    0.76
  -8  -5  -9    4.19    0.68
  -8   5  -9    5.02    0.75
  -8  -5  -7    2.89    0.66
  -8  -5  -7    3.11    0.63
  -8   5  -7    4.61    0.67
  -8   5  -5   30.42    2.53
  -8   5  -5   31.36    2.51
  -8  -5  -5   26.19    2.47
  -8  -5  -5   31.05    2.53
  -8  -5  -3    1.60    0.50
  -8  -5  -3    2.32    0.55
  -8   5  -3    1.78    0.57
  -8   5  -1    5.44    0.74
  -8   5  -1    6.39    0.79
  -8  -5  -1    6.30    0.81
  -8  -5  -1    4.81    0.74
  -8   5   1   21.46    1.85
  -8  -5   1   22.27    1.86
  -8   5   1   21.15    1.86
  -8  -5   1   19.45    1.87
  -8   5   3   73.40    5.81
  -8  -5   3   68.59    5.84
  -8   5   3   72.62    5.82
  -8  -5   3   73.79    5.82
  -8   5   3   78.69    5.82
  -8   5   3   72.79    5.83
  -8  -5   5    5.18    0.79
  -8   5   5    6.32    0.77
  -8   5   5    5.80    0.77
  -8   5   5    6.02    0.73
  -8   5   7    2.39    0.55
  -8   5   7    2.42    0.53
  -8   5   7    2.57    0.54
  -8   5   7    2.09    0.54
  -8  -5   7    1.69    0.53
  -8  -5   9    0.05    0.43
  -8   5   9   -0.14    0.43
  -8  -5   9   -0.09    0.49
  -8   5   9    0.34    0.43
  -8   5   9    0.17    0.44
  -8   5   9    0.65    0.46
  -8  -5  11    6.58    0.84
  -8  -5  11    6.82    0.85
  -8   5  11    7.00    0.84
  -8   5  11    6.57    0.83
  -8   5  11    5.89    0.83
  -8   5  11    7.06    0.85
  -8   5  13    5.23    0.75
  -8  -5  13    3.72    0.70
  -8   5  13    4.98    0.72
  -8   5  13    3.54    0.69
  -8  -5  13    4.24    0.70
  -8   5  13    3.78    0.70
  -8   5  15    6.13    0.82
  -8   5  15    6.94    0.85
  -8  -5  15    5.53    0.84
  -8  -5  15    4.73    0.79
  -8   5  15    5.30    0.80
  -8  -5  15    4.57    0.81
  -8  -5  15    6.83    0.88
  -8   5  15    6.35    0.82
  -8   5  17   14.07    1.42
  -8   5  17   15.63    1.42
  -8  -5  17   12.47    1.41
  -8  -5  17   14.81    1.39
  -8  -5  17   10.69    1.39
  -8   5  17   14.70    1.43
  -8  -5  17   13.77    1.43
  -8   5  17   14.57    1.43
  -8   5  19    8.67    1.06
  -8   5  19    7.82    1.03
  -8   5  19    8.96    1.05
  -8  -5  19    8.86    1.06
  -8  -5  19    8.06    1.02
  -8  -5  19    7.72    1.04
  -8   5  19    7.35    1.03
  -8  -5  19    9.94    1.08
  -8   5  21    6.06    1.00
  -8   5  21    8.07    1.05
  -8   5  21    7.24    1.01
  -8   5  23    0.07    0.70
  -8   5  23    1.88    0.68
  -8   5  23    1.69    0.72
  -8   5  25   -0.21    0.63
  -8   5  25   -0.71    0.70
  -8   5  25    0.21    0.69
  -8  -6 -20    3.02    0.85
  -8   6 -18    6.52    0.98
  -8  -6 -18    9.37    1.13
  -8   6 -16    5.40    0.85
  -8  -6 -16    7.58    1.01
  -8   6 -14    2.22    0.64
  -8  -6 -14    3.15    0.76
  -8  -6 -12    5.04    0.86
  -8   6 -12    4.94    0.76
  -8  -6 -10    2.96    0.76
  -8   6 -10    4.12    0.72
  -8  -6  -8    2.97    0.71
  -8  -6  -8    3.10    0.68
  -8   6  -8    4.28    0.70
  -8  -6  -6   15.58    1.47
  -8  -6  -6   14.37    1.40
  -8   6  -6   12.69    1.42
  -8  -6  -4    6.74    0.93
  -8  -6  -4    6.23    0.86
  -8   6  -4    5.09    0.85
  -8  -6  -2    3.65    0.69
  -8  -6  -2    2.12    0.68
  -8   6  -2    2.42    0.61
  -8  -6   0    5.15    0.88
  -8  -6   0    6.85    0.85
  -8   6   0    5.84    0.82
  -8  -6   2   18.52    1.69
  -8  -6   2   18.84    1.70
  -8   6   2   16.64    1.65
  -8   6   4    4.54    0.74
  -8  -6   4    4.22    0.76
  -8   6   4    5.13    0.81
  -8   6   4    4.15    0.69
  -8   6   6   11.47    1.23
  -8  -6   6   10.83    1.22
  -8   6   6   11.64    1.24
  -8   6   6   11.08    1.19
  -8  -6   8    1.97    0.65
  -8   6   8    3.15    0.69
  -8   6   8    2.85    0.72
  -8   6   8    4.14    0.75
  -8   6   8    3.87    0.72
  -8   6  10    4.43    0.77
  -8  -6  10    3.86    0.69
  -8  -6  10    4.00    0.74
  -8   6  10    4.62    0.78
  -8   6  12   15.07    1.51
  -8  -6  12   12.65    1.45
  -8   6  12   15.96    1.54
  -8  -6  12   13.23    1.44
  -8   6  12   17.76    1.55
  -8   6  12   17.13    1.53
  -8  -6  14    1.59    0.62
  -8  -6  14    2.40    0.66
  -8   6  14    3.32    0.68
  -8   6  14    2.87    0.72
  -8   6  14    2.87    0.73
  -8   6  14    4.28    0.76
  -8  -6  16   10.49    1.28
  -8   6  16   12.39    1.37
  -8  -6  16   10.66    1.29
  -8   6  16   13.59    1.39
  -8  -6  16   11.28    1.31
  -8   6  16   15.40    1.42
  -8  -6  16   13.63    1.34
  -8   6  16   13.10    1.34
  -8   6  18   -0.40    0.66
  -8  -6  18    0.12    0.62
  -8  -6  18    0.60    0.60
  -8   6  18    0.79    0.67
  -8   6  18   -0.06    0.65
  -8   6  18   -0.25    0.60
  -8  -6  18    0.86    0.58
  -8  -6  18    0.41    0.58
  -8   6  20    2.67    0.75
  -8   6  20    1.31    0.69
  -8   6  20    1.12    0.70
  -8   6  22    0.79    0.74
  -8   6  22    0.15    0.71
  -8   6  22    0.66    0.75
  -8  -7 -17    2.88    0.82
  -8   7 -17    2.89    0.70
  -8   7 -15    2.95    0.74
  -8  -7 -15    2.21    0.82
  -8  -7 -13    6.72    1.03
  -8   7 -13    6.88    0.97
  -8  -7 -11    1.04    0.73
  -8   7 -11    1.12    0.59
  -8  -7  -9    0.20    0.68
  -8   7  -9   -0.06    0.55
  -8  -7  -7    4.18    0.81
  -8  -7  -7    5.55    0.90
  -8   7  -7    4.58    0.81
  -8  -7  -5    3.83    0.73
  -8  -7  -5    2.86    0.80
  -8   7  -5    2.97    0.71
  -8   7  -3    0.17    0.53
  -8  -7  -3    0.34    0.57
  -8  -7  -3    1.22    0.67
  -8  -7  -1    1.13    0.66
  -8   7  -1    0.38    0.53
  -8  -7  -1    0.64    0.59
  -8  -7   1    8.99    1.10
  -8   7   1    8.23    1.02
  -8   7   3    4.69    0.77
  -8  -7   3    4.78    0.84
  -8   7   3    6.04    0.88
  -8  -7   5    3.86    0.76
  -8  -7   7    0.48    0.65
  -8  -7   9    0.54    0.63
  -8   7   9    0.86    0.66
  -8   7  11    6.21    0.98
  -8   7  11    5.56    0.92
  -8   7  11    5.81    0.99
  -8   7  11    5.80    0.97
  -8  -7  11    4.16    0.86
  -8  -7  11    4.30    0.80
  -8  -7  13    0.48    0.58
  -8   7  13    0.78    0.73
  -8  -7  13    0.87    0.61
  -8   7  13    0.75    0.68
  -8   7  13    1.51    0.76
  -8   7  13    0.83    0.72
  -8   7  15    0.45    0.75
  -8  -7  15    0.72    0.60
  -8   7  15    0.38    0.75
  -8   7  15    0.14    0.72
  -8   7  15    0.84    0.69
  -8  -7  15   -0.06    0.58
  -8   7  17    2.99    0.84
  -8   7  17    2.01    0.82
  -8  -7  17    2.71    0.72
  -8   7  17    2.67    0.82
  -8   7  17    3.44    0.92
  -8   7  19    6.21    1.13
  -8   7  19    9.12    1.19
  -8   7  19    6.65    1.14
  -8  -8 -12   -0.08    0.76
  -8   8 -12    1.90    0.67
  -8  -8 -10    1.72    0.83
  -8   8 -10    2.01    0.69
  -8  -8  -8    2.13    0.80
  -8   8  -8    1.81    0.70
  -8  -8  -6    7.57    1.06
  -8   8  -6    5.38    0.95
  -8  -8  -4    0.25    0.68
  -8  -8  -4   -0.21    0.72
  -8   8  -4    0.24    0.60
  -8  -8  -2    1.55    0.70
  -8  -8  -2    1.84    0.77
  -8   8  -2    1.38    0.67
  -8  -8   0    0.72    0.67
  -8   8   0    1.42    0.60
  -8  -8   2    4.17    0.83
  -8   8   2    3.00    0.75
  -8  -8   4    4.00    0.87
  -8   8   4    5.98    0.99
  -8  -8   6   -0.07    0.67
  -8  -8   8    4.10    0.88
  -8   8  10    0.72    0.83
  -8  -8  10    0.07    0.64
  -8  -8  10    0.25    0.57
  -8   8  10    0.77    0.78
  -8  -8  12    5.00    0.84
  -8  -8  12    2.93    0.77
  -8  -8  14    7.40    1.07
  -8  -8  14    5.90    0.99
  -8   9  -1   -0.58    0.64
  -7   0 -29    1.52    0.72
  -7   0 -29    0.76    0.67
  -7   0 -27    1.17    0.63
  -7   0 -27    0.65    0.65
  -7   0 -25    0.55    0.55
  -7   0 -25   -0.18    0.60
  -7   0 -23    0.34    0.51
  -7   0 -23    0.11    0.53
  -7   0 -21    2.64    0.62
  -7   0 -21    2.95    0.65
  -7   0 -19    5.78    0.82
  -7   0 -19    7.78    0.85
  -7   0 -17    1.95    0.50
  -7   0 -17    2.07    0.53
  -7   0 -15    1.18    0.43
  -7   0 -15    0.92    0.42
  -7   0 -13    1.55    0.40
  -7   0 -13    0.51    0.30
  -7   0 -13    2.31    0.42
  -7   0 -11    1.38    0.35
  -7   0 -11    3.30    0.43
  -7   0 -11    2.35    0.42
  -7   0  -9    0.10    0.30
  -7   0  -9    0.05    0.31
  -7   0  -9    0.22    0.26
  -7   0  -9    0.01    0.16
  -7   0  -7   -0.02    0.30
  -7   0  -7   -0.02    0.10
  -7   0  -7    0.05    0.08
  -7   0  -7    0.13    0.22
  -7   0  -7   -0.11    0.17
  -7   0  -7    0.05    0.10
  -7   0  -7    0.06    0.10
  -7   0  -7   -0.10    0.26
  -7   0  -5    0.19    0.13
  -7   0  -5    0.15    0.12
  -7   0  -5    0.61    0.25
  -7   0  -5    0.02    0.27
  -7   0  -5    0.41    0.13
  -7   0  -5    0.04    0.22
  -7   0  -5   -0.04    0.18
  -7   0  -5    0.21    0.12
  -7   0  -3    3.11    0.39
  -7   0  -3    2.78    0.29
  -7   0  -3    2.61    0.34
  -7   0  -3    3.03    0.35
  -7   0  -1    5.51    0.46
  -7   0  -1    3.75    0.43
  -7   0  -1    5.22    0.50
  -7   0  -1    4.54    0.44
  -7   0  -1    6.23    0.49
  -7   0  -1    3.97    0.43
  -7   0  -1    4.46    0.43
  -7   0   1    2.19    0.34
  -7   0   1    1.96    0.32
  -7   0   1    1.78    0.28
  -7   0   1    1.63    0.30
  -7   0   1    1.83    0.28
  -7   0   1    1.83    0.28
  -7   0   3    2.06    0.37
  -7   0   3    2.94    0.30
  -7   0   3    3.50    0.41
  -7   0   3    2.26    0.37
  -7   0   3    3.44    0.42
  -7   0   3    2.69    0.38
  -7   0   3    5.45    0.46
  -7   0   3    3.02    0.38
  -7   0   5    0.79    0.19
  -7   0   5    0.44    0.28
  -7   0   5    0.57    0.26
  -7   0   5    0.30    0.28
  -7   0   5    0.65    0.28
  -7   0   5    0.14    0.29
  -7   0   5    0.47    0.35
  -7   0   5    0.38    0.25
  -7   0   5    0.40    0.27
  -7   0   7    0.02    0.28
  -7   0   7    0.06    0.27
  -7   0   7    0.02    0.30
  -7   0   7   -0.17    0.28
  -7   0   7   -0.01    0.23
  -7   0   7    0.39    0.31
  -7   0   7    0.10    0.35
  -7   0   9    0.22    0.31
  -7   0   9   -0.02    0.30
  -7   0   9   -0.25    0.31
  -7   0   9    0.19    0.30
  -7   0   9    0.37    0.30
  -7   0   9    0.64    0.22
  -7   0   9    0.25    0.32
  -7   0  11    0.08    0.32
  -7   0  11    0.04    0.19
  -7   0  11    0.08    0.29
  -7   0  11    0.40    0.30
  -7   0  11   -0.20    0.29
  -7   0  13   -0.03    0.31
  -7   0  13    0.49    0.33
  -7   0  13   -0.13    0.36
  -7   0  13    0.12    0.43
  -7   0  13    0.10    0.33
  -7   0  15    1.29    0.39
  -7   0  15    1.43    0.41
  -7   0  15    0.50    0.38
  -7   0  15    0.78    0.36
  -7   0  17   -0.04    0.40
  -7   0  17    0.20    0.37
  -7   0  17   -0.24    0.40
  -7   0  17    0.47    0.42
  -7   0  19    1.78    0.49
  -7   0  19    1.54    0.46
  -7   0  19    0.74    0.45
  -7   0  19    1.84    0.47
  -7   0  21    0.89    0.50
  -7   0  21    0.77    0.62
  -7   0  21    0.76    0.49
  -7   0  21    0.89    0.55
  -7   0  23   -0.31    0.50
  -7   0  23   -0.06    0.62
  -7   0  23    0.05    0.50
  -7   0  23   -0.51    0.55
  -7   0  25    0.38    0.54
  -7   0  25   -0.49    0.53
  -7   0  25   -0.13    0.61
  -7   0  25   -0.11    0.54
  -7   0  27    2.41    0.73
  -7   0  27    2.05    0.65
  -7   0  27    0.93    0.58
  -7   0  27    0.76    0.59
  -7   0  29    3.63    0.90
  -7   0  31   11.93    1.42
  -7   1 -28    2.11    0.73
  -7  -1 -28    2.75    0.75
  -7   1 -28    3.72    0.79
  -7  -1 -28    2.93    0.74
  -7  -1 -26    1.00    0.61
  -7   1 -26    1.43    0.66
  -7  -1 -26    0.92    0.61
  -7   1 -24    1.33    0.66
  -7  -1 -24    1.82    0.63
  -7  -1 -24    1.10    0.57
  -7  -1 -22    1.60    0.57
  -7   1 -22    1.23    0.60
  -7  -1 -22    1.56    0.55
  -7  -1 -20    3.12    0.61
  -7   1 -20    2.97    0.66
  -7   1 -20    2.61    0.63
  -7  -1 -20    2.40    0.60
  -7   1 -18    1.73    0.51
  -7  -1 -18    1.66    0.52
  -7   1 -18    2.24    0.56
  -7  -1 -18    1.78    0.52
  -7   1 -16    0.64    0.42
  -7  -1 -16    0.52    0.42
  -7  -1 -16    0.45    0.45
  -7   1 -16    0.46    0.42
  -7  -1 -16    0.49    0.39
  -7   1 -14    8.61    0.77
  -7  -1 -14    6.76    0.83
  -7  -1 -14    6.76    0.81
  -7  -1 -14    7.97    0.81
  -7  -1 -12   11.82    0.97
  -7  -1 -12    8.86    0.98
  -7  -1 -12   11.34    0.95
  -7   1 -12    9.97    0.93
  -7  -1 -12    8.96    0.89
  -7  -1 -10    9.04    0.91
  -7  -1 -10    8.38    0.94
  -7  -1 -10   10.38    0.91
  -7   1 -10   10.90    0.95
  -7  -1 -10    9.90    0.87
  -7  -1  -8    1.55    0.30
  -7  -1  -8    1.59    0.36
  -7   1  -8    0.31    0.35
  -7   1  -8    0.92    0.33
  -7  -1  -8    1.42    0.17
  -7  -1  -8    1.24    0.21
  -7  -1  -8    2.01    0.27
  -7  -1  -8    1.74    0.34
  -7  -1  -8    1.25    0.22
  -7  -1  -8    1.65    0.32
  -7  -1  -8    1.10    0.21
  -7   1  -8    0.86    0.18
  -7  -1  -6    2.97    0.34
  -7   1  -6    3.25    0.44
  -7  -1  -6    3.59    0.37
  -7   1  -6    1.79    0.30
  -7  -1  -6    2.99    0.40
  -7  -1  -6    3.43    0.31
  -7  -1  -6    2.29    0.39
  -7  -1  -6    3.49    0.37
  -7   1  -6    2.94    0.42
  -7   1  -6    3.42    0.29
  -7  -1  -6    2.83    0.34
  -7  -1  -6    2.71    0.34
  -7  -1  -6    2.95    0.36
  -7  -1  -6    4.06    0.45
  -7  -1  -6    3.40    0.37
  -7   1  -4    3.48    0.46
  -7   1  -4    4.45    0.49
  -7   1  -4    3.89    0.38
  -7  -1  -4    3.66    0.47
  -7  -1  -4    3.77    0.39
  -7   1  -4    3.11    0.35
  -7   1  -4    4.02    0.44
  -7  -1  -4    5.31    0.42
  -7  -1  -4    3.64    0.42
  -7  -1  -4    4.88    0.45
  -7  -1  -4    5.55    0.49
  -7  -1  -2    7.75    0.69
  -7  -1  -2    5.02    0.66
  -7   1  -2    7.55    0.61
  -7  -1  -2    5.90    0.60
  -7   1  -2    6.76    0.56
  -7   1  -2    6.96    0.65
  -7  -1  -2    6.90    0.62
  -7   1  -2    7.27    0.56
  -7   1  -2    6.92    0.56
  -7  -1  -2    7.74    0.65
  -7   1  -2    6.06    0.65
  -7   1   0    0.76    0.27
  -7  -1   0    0.22    0.14
  -7   1   0    0.63    0.17
  -7   1   0    0.57    0.17
  -7   1   0    0.52    0.24
  -7  -1   0    0.25    0.21
  -7   1   0    0.18    0.24
  -7   1   0    0.56    0.17
  -7  -1   0    0.52    0.31
  -7  -1   0    0.44    0.20
  -7  -1   0    0.87    0.26
  -7   1   2    7.68    0.65
  -7   1   2    7.30    0.65
  -7   1   2    6.11    0.66
  -7   1   2    6.78    0.68
  -7  -1   2    8.06    0.67
  -7  -1   2    8.92    0.70
  -7  -1   2    8.45    0.70
  -7  -1   2    7.14    0.63
  -7   1   2    6.25    0.68
  -7  -1   2    8.10    0.72
  -7   1   2    7.83    0.69
  -7   1   2    7.08    0.65
  -7   1   4    7.56    0.77
  -7   1   4    8.53    0.78
  -7  -1   4   12.17    0.83
  -7  -1   4    8.46    0.81
  -7  -1   4   10.37    0.83
  -7   1   4    9.72    0.83
  -7   1   4    6.58    0.77
  -7   1   4    7.31    0.78
  -7   1   4    7.74    0.79
  -7  -1   4   10.48    0.82
  -7   1   4    8.34    0.77
  -7  -1   4    9.96    0.72
  -7   1   6    5.82    0.69
  -7  -1   6    8.31    0.70
  -7   1   6    7.08    0.70
  -7   1   6    8.03    0.63
  -7  -1   6    6.41    0.71
  -7  -1   6    7.34    0.72
  -7  -1   6   10.21    0.75
  -7  -1   6    6.35    0.71
  -7  -1   6    8.77    0.73
  -7   1   6    8.99    0.76
  -7   1   6    7.68    0.62
  -7   1   6    5.41    0.67
  -7   1   6    6.16    0.71
  -7   1   6    6.67    0.69
  -7  -1   6    6.26    0.71
  -7   1   6    6.28    0.69
  -7  -1   6    9.33    0.67
  -7   1   6    7.61    0.73
  -7   1   6    7.14    0.66
  -7  -1   8   16.45    1.25
  -7   1   8   16.39    1.24
  -7  -1   8   17.32    1.23
  -7  -1   8   14.98    1.19
  -7   1   8   10.97    1.22
  -7   1   8   10.87    1.21
  -7   1   8   13.29    1.15
  -7  -1   8   17.19    1.18
  -7   1   8   13.73    1.13
  -7  -1   8   16.70    1.24
  -7  -1   8   17.87    1.26
  -7   1   8    9.88    1.21
  -7   1   8   11.66    1.12
  -7  -1   8   17.43    1.25
  -7   1  10    8.96    0.76
  -7   1  10    7.72    0.74
  -7  -1  10    6.92    0.69
  -7   1  10    8.63    0.77
  -7  -1  10    8.57    0.79
  -7  -1  10   10.05    0.79
  -7  -1  10    6.99    0.77
  -7  -1  10    8.35    0.78
  -7   1  10    5.33    0.65
  -7   1  10    7.93    0.75
  -7   1  12    0.24    0.33
  -7  -1  12    0.85    0.37
  -7   1  12    1.11    0.32
  -7   1  12    0.54    0.35
  -7  -1  12    1.54    0.41
  -7  -1  12    0.95    0.33
  -7   1  12    1.16    0.36
  -7  -1  12    1.29    0.39
  -7  -1  14    2.74    0.52
  -7   1  14    3.06    0.48
  -7  -1  14    3.38    0.53
  -7  -1  14    3.85    0.53
  -7   1  14    3.33    0.58
  -7  -1  14    3.37    0.64
  -7   1  14    3.12    0.52
  -7  -1  14    3.95    0.53
  -7   1  14    2.84    0.51
  -7   1  14    3.53    0.51
  -7   1  16    4.86    0.63
  -7   1  16    4.30    0.60
  -7  -1  16    4.26    0.65
  -7   1  16    4.65    0.62
  -7  -1  16    4.95    0.63
  -7  -1  16    6.42    0.77
  -7   1  16    4.61    0.68
  -7  -1  16    5.32    0.66
  -7   1  16    4.27    0.62
  -7  -1  16    4.03    0.63
  -7   1  18    3.39    0.62
  -7   1  18    3.90    0.61
  -7  -1  18    4.95    0.66
  -7  -1  18    6.50    0.67
  -7   1  18    3.98    0.65
  -7   1  18    3.21    0.64
  -7   1  18    5.87    0.76
  -7  -1  18    4.65    0.65
  -7  -1  18    4.96    0.64
  -7   1  20   10.70    1.12
  -7   1  20   11.77    1.21
  -7   1  20    9.97    1.11
  -7  -1  20   11.55    1.13
  -7  -1  20   11.66    1.13
  -7   1  20    9.43    1.11
  -7  -1  20   11.43    1.13
  -7  -1  22    2.98    0.63
  -7  -1  22    2.06    0.60
  -7   1  22    3.10    0.68
  -7   1  22    2.83    0.63
  -7   1  22    3.19    0.67
  -7  -1  22    2.48    0.59
  -7   1  22    3.68    0.63
  -7  -1  24    1.39    0.57
  -7   1  24    0.38    0.54
  -7  -1  24    1.01    0.55
  -7  -1  24    0.75    0.68
  -7   1  24    1.59    0.63
  -7   1  24    0.98    0.55
  -7  -1  24    0.32    0.52
  -7   1  24    0.92    0.55
  -7  -1  26   -0.06    0.54
  -7  -1  26    0.06    0.52
  -7   1  26    1.38    0.62
  -7   1  26    0.66    0.65
  -7   1  26    0.41    0.58
  -7  -1  26    1.34    0.58
  -7  -1  26    1.85    0.73
  -7   1  26    0.34    0.56
  -7   1  28    5.20    0.86
  -7   1  28    5.68    0.88
  -7  -1  28    5.82    1.00
  -7   1  28    4.77    0.95
  -7   1  28    5.59    0.86
  -7  -1  30    7.27    1.15
  -7   1  30    7.51    1.08
  -7   2 -29    0.56    0.66
  -7  -2 -29    0.67    0.66
  -7   2 -27   -0.07    0.59
  -7  -2 -27    0.69    0.61
  -7  -2 -27    0.65    0.61
  -7  -2 -25    1.53    0.61
  -7  -2 -25    1.75    0.64
  -7   2 -25    0.57    0.63
  -7   2 -23    0.64    0.57
  -7  -2 -23   -0.17    0.57
  -7  -2 -23    0.54    0.56
  -7  -2 -23    0.91    0.60
  -7  -2 -21    0.21    0.52
  -7  -2 -21    0.34    0.54
  -7  -2 -21    0.63    0.48
  -7   2 -21    0.22    0.50
  -7   2 -19    7.86    0.93
  -7  -2 -19    7.74    0.90
  -7  -2 -19    7.66    0.88
  -7  -2 -19    5.54    0.90
  -7  -2 -17    6.10    0.75
  -7  -2 -17    6.14    0.80
  -7  -2 -17    6.67    0.82
  -7   2 -17    5.97    0.81
  -7  -2 -15    1.89    0.45
  -7   2 -15    1.03    0.45
  -7  -2 -15    2.00    0.45
  -7  -2 -15    0.31    0.47
  -7   2 -15    1.21    0.40
  -7   2 -13    1.20    0.48
  -7  -2 -13    1.40    0.39
  -7  -2 -13    1.64    0.42
  -7  -2 -13    1.05    0.45
  -7   2 -13    1.38    0.41
  -7  -2 -11    2.58    0.41
  -7  -2 -11    1.96    0.37
  -7  -2 -11    1.84    0.37
  -7   2 -11    2.63    0.50
  -7  -2 -11    0.86    0.41
  -7  -2  -9   10.37    0.94
  -7  -2  -9   10.44    0.96
  -7  -2  -9   10.67    1.00
  -7  -2  -9   11.94    0.98
  -7   2  -9    9.66    1.00
  -7  -2  -7    0.92    0.23
  -7  -2  -7    0.47    0.30
  -7   2  -7    0.93    0.33
  -7  -2  -7    1.10    0.23
  -7  -2  -7    0.98    0.25
  -7  -2  -7    1.40    0.30
  -7  -2  -7    0.64    0.22
  -7  -2  -7    0.45    0.34
  -7  -2  -5   46.47    3.84
  -7  -2  -5   58.24    3.89
  -7  -2  -5   48.08    3.91
  -7  -2  -5   45.16    3.86
  -7   2  -5   47.31    3.84
  -7  -2  -5   53.97    3.84
  -7  -2  -5   60.40    3.90
  -7  -2  -5   60.81    3.90
  -7  -2  -5   47.91    3.90
  -7   2  -5   51.05    3.91
  -7   2  -5   37.51    3.84
  -7  -2  -3    7.10    0.64
  -7  -2  -3    6.78    0.63
  -7   2  -3    5.00    0.50
  -7  -2  -3    6.07    0.54
  -7   2  -3    4.34    0.51
  -7  -2  -3    8.09    0.52
  -7   2  -3    3.84    0.49
  -7  -2  -3    7.25    0.62
  -7  -2  -3    5.16    0.58
  -7   2  -3    6.99    0.64
  -7   2  -3    5.04    0.55
  -7   2  -1   -0.03    0.17
  -7   2  -1    0.13    0.24
  -7   2  -1   -0.22    0.30
  -7  -2  -1    0.24    0.27
  -7  -2  -1    0.06    0.17
  -7   2  -1   -0.02    0.17
  -7  -2  -1    0.19    0.34
  -7   2  -1   -0.01    0.17
  -7  -2   1    4.78    0.61
  -7   2   1    2.45    0.38
  -7  -2   1    2.58    0.45
  -7   2   1    2.00    0.30
  -7  -2   1    3.52    0.39
  -7  -2   1    2.43    0.36
  -7   2   1    2.15    0.30
  -7   2   1    2.49    0.37
  -7  -2   1    2.49    0.29
  -7  -2   1    2.72    0.26
  -7   2   1    2.04    0.25
  -7   2   1    2.51    0.38
  -7   2   1    2.32    0.30
  -7   2   3   55.17    3.81
  -7  -2   3   59.78    3.84
  -7  -2   3   40.79    3.77
  -7   2   3   51.93    3.78
  -7  -2   3   51.21    3.77
  -7  -2   3   53.23    3.78
  -7   2   3   45.95    3.78
  -7   2   3   49.63    3.79
  -7   2   3   37.61    3.74
  -7   2   3   41.79    3.80
  -7  -2   3   63.38    3.86
  -7   2   3   55.57    3.81
  -7   2   3   47.60    3.78
  -7  -2   5   80.25    4.81
  -7  -2   5   62.60    4.80
  -7   2   5   58.92    4.74
  -7   2   5   52.75    4.74
  -7   2   5   65.47    4.78
  -7  -2   5   74.05    4.75
  -7   2   5   59.28    4.78
  -7   2   5   51.61    4.74
  -7   2   5   52.30    4.74
  -7   2   5   53.13    4.73
  -7  -2   5   65.11    4.73
  -7  -2   5   68.23    4.76
  -7   2   5   62.94    4.75
  -7   2   5   59.68    4.74
  -7   2   5   61.56    4.74
  -7  -2   7   11.74    1.02
  -7  -2   7   11.28    1.03
  -7   2   7   11.29    0.98
  -7   2   7   12.05    1.02
  -7  -2   7   12.54    0.98
  -7   2   7   11.33    1.00
  -7   2   7   10.84    1.00
  -7   2   7    9.32    0.99
  -7   2   7   10.81    0.95
  -7   2   7   12.28    0.98
  -7   2   7   11.16    0.96
  -7  -2   7   12.53    0.94
  -7   2   7    8.84    0.97
  -7  -2   9    1.45    0.35
  -7   2   9    1.69    0.35
  -7   2   9    1.74    0.36
  -7  -2   9    0.99    0.39
  -7  -2   9    1.53    0.37
  -7  -2   9    1.93    0.43
  -7  -2   9    1.61    0.42
  -7   2   9    1.60    0.34
  -7   2   9    1.87    0.35
  -7   2   9    1.50    0.35
  -7  -2  11    0.30    0.29
  -7   2  11    1.05    0.36
  -7  -2  11    0.78    0.38
  -7   2  11    1.02    0.35
  -7  -2  11    1.02    0.39
  -7  -2  11    1.64    0.38
  -7  -2  11    0.95    0.36
  -7   2  11    0.81    0.34
  -7   2  11    1.04    0.34
  -7   2  11    1.01    0.34
  -7  -2  13    2.97    0.53
  -7   2  13    3.23    0.50
  -7  -2  13    2.70    0.50
  -7  -2  13    3.44    0.53
  -7   2  13    3.70    0.51
  -7   2  13    3.63    0.52
  -7   2  13    2.85    0.50
  -7  -2  13    3.54    0.55
  -7   2  13    2.82    0.50
  -7  -2  15   11.94    1.10
  -7  -2  15   11.57    1.08
  -7   2  15    9.93    1.04
  -7  -2  15   11.26    1.10
  -7   2  15   10.52    1.07
  -7  -2  15   11.39    1.09
  -7   2  15   11.44    1.08
  -7   2  15   11.20    1.08
  -7   2  15   11.43    1.11
  -7  -2  17    4.99    0.77
  -7   2  17    4.07    0.66
  -7  -2  17    3.62    0.64
  -7   2  17    4.28    0.64
  -7   2  17    4.36    0.61
  -7  -2  17    4.11    0.61
  -7  -2  17    5.32    0.65
  -7  -2  17    4.98    0.66
  -7   2  17    2.86    0.61
  -7   2  17    3.98    0.64
  -7  -2  19    7.02    0.85
  -7  -2  19    6.24    0.80
  -7   2  19    6.26    0.85
  -7  -2  19    7.99    0.95
  -7   2  19    5.75    0.81
  -7  -2  19    6.82    0.84
  -7  -2  19    7.13    0.86
  -7   2  19    5.87    0.80
  -7   2  19    7.91    0.86
  -7   2  19    6.02    0.75
  -7   2  21    3.48    0.67
  -7  -2  21    3.73    0.65
  -7   2  21    3.51    0.68
  -7  -2  21    3.83    0.66
  -7   2  21    3.68    0.69
  -7   2  21    3.37    0.66
  -7  -2  21    3.58    0.65
  -7  -2  23    2.16    0.59
  -7   2  23    2.10    0.63
  -7   2  23    1.69    0.61
  -7   2  23    0.98    0.59
  -7  -2  23    2.00    0.61
  -7   2  23    1.63    0.58
  -7  -2  23    2.93    0.65
  -7   2  25    1.11    0.59
  -7   2  25    1.11    0.62
  -7   2  25    1.70    0.62
  -7   2  25    1.00    0.60
  -7   2  27    1.06    0.63
  -7   2  27    0.99    0.67
  -7  -2  27    1.75    0.79
  -7   2  27    1.62    0.67
  -7   2  27    0.44    0.63
  -7   2  29    0.77    0.72
  -7   2  29    0.72    0.65
  -7   2  29    0.13    0.62
  -7   2  29    1.56    0.73
  -7  -2  29   -0.23    0.77
  -7  -3 -28    1.72    0.72
  -7   3 -26    2.82    0.77
  -7  -3 -26    2.55    0.73
  -7  -3 -26    0.84    0.74
  -7   3 -24    3.34    0.77
  -7  -3 -24    3.33    0.73
  -7  -3 -24    1.47    0.80
  -7   3 -22    2.23    0.68
  -7  -3 -22    1.78    0.61
  -7  -3 -20   -0.59    0.53
  -7  -3 -20   -0.66    0.61
  -7  -3 -18    2.61    0.67
  -7  -3 -18    3.35    0.62
  -7   3 -16   14.88    1.38
  -7  -3 -16   14.11    1.33
  -7  -3 -16   12.66    1.37
  -7  -3 -14    2.28    0.57
  -7  -3 -14    3.58    0.55
  -7  -3 -12    1.79    0.44
  -7  -3 -12    2.08    0.51
  -7  -3 -10    3.84    0.55
  -7  -3 -10    3.44    0.56
  -7  -3 -10    3.47    0.51
  -7  -3  -8    6.33    0.70
  -7  -3  -8    6.46    0.70
  -7  -3  -8    6.85    0.74
  -7   3  -8    6.15    0.76
  -7  -3  -6    0.34    0.35
  -7  -3  -6    0.45    0.36
  -7  -3  -6    0.10    0.32
  -7   3  -6    0.57    0.38
  -7  -3  -4    6.02    0.66
  -7  -3  -4    4.77    0.57
  -7  -3  -4    5.88    0.64
  -7   3  -4    6.14    0.67
  -7  -3  -2   17.52    1.58
  -7  -3  -2   17.67    1.52
  -7   3  -2   18.58    1.55
  -7  -3  -2   18.61    1.57
  -7   3  -2   20.97    1.61
  -7   3   0   56.68    3.87
  -7  -3   0   53.09    3.88
  -7  -3   0   45.99    3.84
  -7   3   0   44.82    3.82
  -7   3   0   59.81    3.90
  -7   3   0   40.94    3.81
  -7   3   0   43.48    3.81
  -7  -3   0   53.23    3.80
  -7  -3   2   18.83    1.27
  -7  -3   2   11.35    1.19
  -7   3   2   13.22    1.17
  -7   3   2   13.53    1.18
  -7   3   2   11.86    1.12
  -7   3   2   16.93    1.23
  -7   3   2   20.56    1.29
  -7   3   2   12.93    1.18
  -7   3   4    8.51    0.87
  -7   3   4    9.94    0.92
  -7  -3   4   11.75    0.99
  -7  -3   4   11.50    0.91
  -7   3   4   10.55    0.93
  -7   3   4    8.89    0.91
  -7  -3   4    9.38    0.92
  -7   3   4   11.06    0.95
  -7   3   4   12.62    0.99
  -7  -3   6   63.47    4.87
  -7   3   6   55.23    4.80
  -7   3   6   60.22    4.84
  -7   3   6   65.68    4.87
  -7  -3   6   65.67    4.87
  -7   3   6   60.97    4.84
  -7  -3   6   62.49    4.82
  -7   3   6   64.26    4.84
  -7   3   8   24.61    1.96
  -7   3   8   24.45    1.95
  -7   3   8   23.03    1.94
  -7  -3   8   24.35    1.97
  -7   3   8   21.28    1.91
  -7  -3   8   22.98    1.96
  -7   3   8   24.21    1.94
  -7   3  10    3.65    0.47
  -7   3  10    2.80    0.47
  -7  -3  10    3.24    0.51
  -7   3  10    2.11    0.41
  -7  -3  10    3.59    0.50
  -7   3  10    2.62    0.45
  -7   3  10    2.64    0.46
  -7   3  12   18.08    1.56
  -7  -3  12   14.92    1.51
  -7   3  12   17.66    1.55
  -7  -3  12   19.82    1.58
  -7   3  12   16.98    1.55
  -7   3  12   16.51    1.52
  -7  -3  12   20.93    1.61
  -7  -3  12   18.25    1.58
  -7  -3  12   17.96    1.58
  -7   3  12   17.72    1.56
  -7   3  14    8.01    0.86
  -7  -3  14    7.87    0.88
  -7   3  14    6.88    0.84
  -7   3  14    7.85    0.85
  -7  -3  14    8.07    0.85
  -7  -3  14    8.26    0.89
  -7   3  14    6.83    0.81
  -7   3  14    7.39    0.86
  -7  -3  14    8.10    0.90
  -7   3  16   11.02    1.14
  -7   3  16   13.00    1.16
  -7  -3  16   11.98    1.13
  -7  -3  16   10.17    1.14
  -7   3  16    9.87    1.14
  -7  -3  16   12.17    1.18
  -7   3  16   11.57    1.14
  -7  -3  16   11.86    1.19
  -7   3  16   11.10    1.14
  -7  -3  18    2.17    0.54
  -7   3  18    1.42    0.50
  -7  -3  18    1.98    0.53
  -7  -3  18    2.27    0.55
  -7   3  18    1.08    0.49
  -7   3  18    2.49    0.55
  -7   3  18    2.82    0.58
  -7  -3  18    1.39    0.52
  -7   3  18    1.48    0.53
  -7   3  20    1.64    0.56
  -7  -3  20    1.74    0.56
  -7   3  20    1.54    0.56
  -7  -3  20    1.83    0.55
  -7   3  20    2.15    0.56
  -7   3  20    1.28    0.56
  -7  -3  20    1.36    0.56
  -7   3  22    0.33    0.55
  -7  -3  22    1.00    0.52
  -7  -3  22   -0.07    0.66
  -7   3  22    1.21    0.57
  -7   3  22    1.16    0.60
  -7  -3  22    0.42    0.51
  -7   3  22    0.94    0.58
  -7  -3  22    1.18    0.57
  -7   3  24    0.12    0.56
  -7   3  24   -0.06    0.57
  -7   3  24   -0.06    0.59
  -7   3  24    0.47    0.58
  -7   3  26   10.25    1.15
  -7   3  26    6.47    1.15
  -7   3  26   10.79    1.16
  -7   3  26    8.51    1.09
  -7   3  28    5.75    0.88
  -7   3  28    3.79    0.92
  -7   3  28    4.13    0.85
  -7   3  28    4.22    0.86
  -7  -4 -25    0.86    0.66
  -7  -4 -25    1.32    0.74
  -7  -4 -23    1.18    0.77
  -7  -4 -23    2.26    0.73
  -7  -4 -21    5.62    0.83
  -7  -4 -21    4.21    0.86
  -7  -4 -19    3.48    0.68
  -7  -4 -19    1.81    0.66
  -7  -4 -17    3.78    0.70
  -7  -4 -17    3.81    0.72
  -7  -4 -15    3.42    0.66
  -7   4 -15    3.32    0.59
  -7  -4 -15    4.09    0.70
  -7  -4 -13    4.05    0.65
  -7  -4 -13    2.41    0.59
  -7   4 -13    2.56    0.56
  -7  -4 -11    4.28    0.73
  -7  -4 -11    6.41    0.71
  -7   4 -11    4.77    0.68
  -7  -4  -9   16.91    1.54
  -7  -4  -9   17.55    1.57
  -7  -4  -9   17.51    1.53
  -7   4  -9   17.21    1.58
  -7  -4  -7    1.33    0.50
  -7  -4  -7    1.34    0.44
  -7  -4  -7    1.38    0.43
  -7   4  -5   50.21    4.01
  -7  -4  -5   51.86    3.99
  -7  -4  -5   49.34    4.01
  -7  -4  -5   48.72    4.04
  -7  -4  -3    7.53    0.80
  -7  -4  -3    7.81    0.82
  -7   4  -3    6.46    0.79
  -7  -4  -1    4.66    0.66
  -7   4  -1    5.75    0.65
  -7  -4  -1    6.09    0.68
  -7   4   1    1.81    0.41
  -7  -4   1    2.25    0.48
  -7   4   1    2.61    0.45
  -7   4   1    2.35    0.44
  -7   4   1    3.03    0.43
  -7  -4   1    2.21    0.48
  -7   4   1    2.45    0.50
  -7   4   3    5.91    0.73
  -7  -4   3    6.86    0.77
  -7   4   3    6.06    0.70
  -7   4   3    6.00    0.69
  -7   4   3    6.73    0.70
  -7  -4   3    7.94    0.76
  -7   4   3    7.68    0.78
  -7  -4   5    9.04    0.95
  -7   4   5    8.11    0.88
  -7   4   5    8.67    0.88
  -7   4   5   11.09    0.95
  -7  -4   5   10.27    0.93
  -7   4   5   10.13    0.93
  -7   4   5    8.32    0.88
  -7   4   7    2.21    0.45
  -7  -4   7    2.40    0.49
  -7   4   7    2.12    0.46
  -7   4   7    2.08    0.38
  -7   4   7    2.57    0.47
  -7   4   7    2.46    0.46
  -7   4   9    3.84    0.56
  -7  -4   9    3.58    0.57
  -7   4   9    4.09    0.57
  -7   4   9    3.01    0.53
  -7   4   9    2.69    0.46
  -7  -4   9    3.09    0.55
  -7   4   9    3.43    0.53
  -7   4  11    0.58    0.43
  -7  -4  11    0.90    0.46
  -7  -4  11    0.40    0.41
  -7   4  11    1.28    0.44
  -7   4  11    0.75    0.36
  -7   4  11    0.99    0.42
  -7   4  11    0.69    0.44
  -7   4  13   12.24    1.16
  -7  -4  13   12.82    1.18
  -7   4  13   11.21    1.14
  -7   4  13   12.50    1.16
  -7   4  13   10.67    1.10
  -7  -4  13   10.87    1.13
  -7   4  13   11.36    1.15
  -7  -4  15   10.38    1.09
  -7  -4  15   10.67    1.10
  -7  -4  15   10.44    1.10
  -7   4  15    9.67    1.07
  -7   4  15   12.04    1.11
  -7   4  15   11.22    1.11
  -7   4  15    8.81    1.04
  -7   4  15   10.42    1.08
  -7  -4  15   10.57    1.10
  -7   4  17    1.52    0.53
  -7  -4  17    1.41    0.56
  -7  -4  17    1.27    0.51
  -7   4  17    1.38    0.51
  -7  -4  17    1.99    0.55
  -7   4  17    0.66    0.47
  -7   4  17    0.54    0.46
  -7   4  17    0.39    0.49
  -7  -4  17    1.41    0.52
  -7   4  19    0.89    0.49
  -7   4  19   -0.05    0.53
  -7  -4  19    0.37    0.57
  -7  -4  19   -0.10    0.49
  -7   4  19    0.16    0.52
  -7   4  19    0.48    0.55
  -7  -4  19    0.63    0.56
  -7  -4  19    0.37    0.51
  -7   4  19    1.12    0.54
  -7   4  21    2.51    0.62
  -7  -4  21    1.79    0.59
  -7  -4  21    1.61    0.63
  -7   4  21    1.96    0.63
  -7  -4  21    1.36    0.72
  -7   4  21    1.37    0.57
  -7  -4  21    1.43    0.60
  -7   4  21    1.14    0.57
  -7   4  23    2.16    0.71
  -7   4  23    1.98    0.64
  -7   4  23    1.34    0.63
  -7  -4  23    0.57    0.76
  -7   4  23    1.90    0.64
  -7   4  25    1.83    0.69
  -7   4  25    1.13    0.66
  -7   4  25    1.03    0.65
  -7   4  25    1.95    0.71
  -7   4  27    0.55    0.68
  -7   4  27    0.94    0.67
  -7   4  27    1.03    0.72
  -7   4  27    1.59    0.78
  -7  -5 -24    0.48    0.66
  -7  -5 -24    0.30    0.68
  -7  -5 -22    2.01    0.70
  -7  -5 -22    2.36    0.80
  -7  -5 -20    0.67    0.63
  -7  -5 -20    0.43    0.63
  -7  -5 -18    1.89    0.65
  -7  -5 -18    2.85    0.75
  -7  -5 -16    2.34    0.64
  -7   5 -16    0.91    0.52
  -7  -5 -16    1.03    0.61
  -7  -5 -14    5.98    0.88
  -7  -5 -14    5.13    0.83
  -7   5 -14    6.45    0.82
  -7  -5 -12    6.17    0.80
  -7   5 -12    5.44    0.76
  -7  -5 -12    5.51    0.82
  -7  -5 -10    2.65    0.65
  -7   5 -10    2.76    0.59
  -7  -5  -8   11.49    1.28
  -7  -5  -8   13.22    1.22
  -7   5  -8   12.58    1.26
  -7  -5  -6   10.34    1.08
  -7  -5  -6    9.44    1.03
  -7  -5  -4    6.99    0.79
  -7  -5  -4    6.18    0.85
  -7  -5  -2    4.67    0.70
  -7  -5  -2    4.88    0.71
  -7   5   0   14.40    1.39
  -7  -5   0   15.76    1.43
  -7  -5   0   15.18    1.42
  -7   5   0   14.30    1.40
  -7  -5   2   13.48    1.38
  -7   5   2   14.69    1.35
  -7  -5   2   14.48    1.37
  -7   5   2   15.27    1.37
  -7  -5   4   30.51    2.76
  -7   5   4   34.10    2.77
  -7   5   4   33.92    2.75
  -7  -5   4   33.38    2.77
  -7   5   4   33.94    2.75
  -7   5   4   35.04    2.77
  -7   5   4   30.91    2.76
  -7  -5   6    2.38    0.57
  -7   5   6    2.31    0.54
  -7   5   6    1.20    0.51
  -7   5   6    2.08    0.49
  -7   5   8    9.00    1.04
  -7   5   8   10.33    1.04
  -7  -5   8    8.28    1.03
  -7   5   8   10.56    1.03
  -7   5   8   10.94    1.04
  -7  -5  10    5.69    0.75
  -7   5  10    5.66    0.77
  -7  -5  10    5.06    0.72
  -7   5  10    5.61    0.72
  -7   5  10    5.16    0.76
  -7   5  10    5.11    0.74
  -7   5  12    0.43    0.51
  -7   5  12    0.43    0.50
  -7  -5  12   -0.05    0.49
  -7   5  12    0.99    0.51
  -7   5  12    0.19    0.49
  -7  -5  12    0.58    0.46
  -7   5  14    4.29    0.66
  -7   5  14    3.89    0.68
  -7  -5  14    3.07    0.62
  -7  -5  14    2.79    0.59
  -7   5  14    2.61    0.61
  -7   5  14    3.27    0.66
  -7   5  14    3.78    0.68
  -7   5  16   10.35    1.12
  -7   5  16   10.34    1.08
  -7  -5  16    8.74    1.09
  -7  -5  16    9.28    1.04
  -7   5  16    9.78    1.10
  -7   5  16   10.60    1.10
  -7   5  16    8.16    1.01
  -7  -5  16    8.61    1.07
  -7  -5  16    8.67    1.09
  -7   5  18    2.09    0.66
  -7   5  18    2.02    0.62
  -7  -5  18    2.44    0.63
  -7  -5  18    2.13    0.62
  -7  -5  18    1.21    0.56
  -7  -5  18    1.73    0.65
  -7   5  18    2.00    0.66
  -7   5  18    1.86    0.61
  -7   5  18    1.73    0.62
  -7   5  20   -0.19    0.63
  -7   5  20    1.76    0.64
  -7   5  20    0.74    0.62
  -7   5  22    0.79    0.65
  -7   5  22    1.23    0.68
  -7   5  22    1.04    0.70
  -7   5  24    1.66    0.73
  -7   5  24    1.10    0.72
  -7   5  24    1.63    0.70
  -7   5  26    3.09    0.80
  -7  -6 -21    2.22    0.83
  -7  -6 -19    4.90    0.94
  -7   6 -17    2.96    0.69
  -7  -6 -17    3.08    0.80
  -7  -6 -15    2.51    0.73
  -7   6 -15    1.59    0.61
  -7  -6 -13    0.70    0.65
  -7   6 -13    1.36    0.57
  -7  -6 -11    2.26    0.72
  -7   6 -11    3.34    0.66
  -7  -6  -9    5.77    0.94
  -7   6  -9    7.34    0.90
  -7  -6  -7    5.32    0.79
  -7  -6  -7    6.27    0.90
  -7   6  -7    5.74    0.82
  -7  -6  -5   23.32    2.10
  -7  -6  -5   25.71    2.15
  -7   6  -5   22.31    2.10
  -7  -6  -3    3.58    0.71
  -7  -6  -3    3.64    0.74
  -7   6  -3    3.39    0.66
  -7  -6  -1    2.95    0.65
  -7  -6  -1    3.70    0.74
  -7   6  -1    3.93    0.66
  -7  -6   1    2.67    0.62
  -7   6   1    1.52    0.62
  -7  -6   1    0.90    0.59
  -7   6   1    2.31    0.58
  -7   6   3    0.36    0.56
  -7  -6   3    0.74    0.56
  -7  -6   3   -0.20    0.57
  -7   6   3   -0.13    0.45
  -7  -6   5    0.10    0.50
  -7   6   5   -0.16    0.49
  -7   6   5   -0.47    0.56
  -7   6   5    0.17    0.48
  -7  -6   7    2.64    0.68
  -7   6   7    3.34    0.71
  -7   6   7    3.45    0.71
  -7   6   7    3.56    0.70
  -7  -6   9    3.07    0.66
  -7   6   9    3.73    0.69
  -7   6   9    3.94    0.70
  -7   6   9    2.43    0.68
  -7  -6  11    1.88    0.59
  -7  -6  11    0.86    0.56
  -7   6  11    1.25    0.61
  -7   6  11    0.96    0.55
  -7   6  13    1.84    0.64
  -7  -6  13    2.04    0.60
  -7   6  13    2.24    0.67
  -7  -6  13    2.74    0.64
  -7   6  13    2.59    0.68
  -7   6  13    2.88    0.71
  -7   6  15    0.12    0.61
  -7   6  15    0.30    0.58
  -7  -6  15    0.38    0.55
  -7   6  15    0.75    0.60
  -7   6  15    0.24    0.62
  -7  -6  15    0.10    0.53
  -7   6  17    1.49    0.69
  -7  -6  17    0.06    0.59
  -7   6  17    0.91    0.59
  -7   6  17    0.39    0.68
  -7  -6  17    1.33    0.61
  -7  -6  17    0.72    0.53
  -7   6  17    0.45    0.63
  -7  -6  17    1.17    0.63
  -7   6  19    1.71    0.71
  -7   6  19    0.82    0.67
  -7   6  19    1.35    0.71
  -7   6  21    2.74    0.79
  -7   6  21    2.73    0.80
  -7   6  21    0.99    0.73
  -7   6  23   -0.76    0.71
  -7   6  23    1.41    0.72
  -7   6  23    0.45    0.75
  -7  -7 -18    1.21    0.78
  -7   7 -18    0.34    0.61
  -7  -7 -16    0.67    0.71
  -7   7 -16    0.69    0.61
  -7  -7 -14    0.79    0.71
  -7   7 -14    1.40    0.60
  -7  -7 -12    1.75    0.75
  -7   7 -12   -0.29    0.59
  -7  -7 -10    1.77    0.65
  -7   7 -10    0.63    0.53
  -7   7  -8    2.99    0.69
  -7  -7  -8    2.59    0.75
  -7  -7  -6    0.38    0.57
  -7  -7  -6    0.26    0.67
  -7   7  -6    0.90    0.56
  -7  -7  -4    6.01    0.89
  -7  -7  -4    5.60    0.91
  -7   7  -4    5.20    0.86
  -7  -7  -2    0.28    0.57
  -7  -7  -2    0.12    0.62
  -7   7  -2    0.54    0.54
  -7  -7   0   13.69    1.45
  -7  -7   0   14.27    1.43
  -7   7   0   12.35    1.37
  -7  -7   2    2.27    0.71
  -7  -7   2    3.24    0.75
  -7   7   2    1.82    0.58
  -7  -7   4    7.97    1.19
  -7   7   4   12.15    1.33
  -7   7   4   12.68    1.34
  -7   7   4   13.16    1.37
  -7  -7   6    2.66    0.67
  -7   7   6    2.28    0.76
  -7  -7   8    2.19    0.71
  -7  -7  10    5.47    0.86
  -7  -7  12    0.06    0.59
  -7   7  12    0.44    0.73
  -7   7  12    1.38    0.71
  -7   7  12    0.79    0.74
  -7   7  12    0.81    0.62
  -7  -7  12    0.57    0.59
  -7   7  14    6.14    0.99
  -7  -7  14    5.05    0.87
  -7   7  14    5.99    1.01
  -7   7  14    6.43    1.03
  -7   7  14    9.12    1.13
  -7  -7  14    6.09    0.90
  -7   7  16    8.15    1.11
  -7   7  16    9.11    1.13
  -7   7  16    7.41    1.09
  -7   7  16    7.22    1.03
  -7  -7  16    4.10    0.87
  -7   7  18    5.43    1.02
  -7   7  18    5.30    0.98
  -7   7  18    5.86    1.02
  -7   8 -13    0.06    0.61
  -7  -8 -13    0.93    0.79
  -7  -8 -11    1.06    0.76
  -7   8 -11   -0.38    0.58
  -7  -8  -9    5.68    1.04
  -7   8  -9    5.42    0.90
  -7  -8  -7   -0.73    0.80
  -7   8  -7    0.37    0.56
  -7  -8  -5    3.02    0.78
  -7  -8  -5    2.23    0.83
  -7   8  -5    2.81    0.73
  -7  -8  -3    3.84    0.86
  -7  -8  -3    6.66    1.05
  -7   8  -3    6.66    0.91
  -7   8  -1    2.19    0.64
  -7  -8  -1    1.49    0.76
  -7  -8  -1    1.73    0.70
  -7  -8   1    0.20    0.65
  -7   8   1    0.81    0.59
  -7  -8   3   -0.07    0.66
  -7  -8   5    0.07    0.64
  -7   8   5    1.72    0.77
  -7  -8   7    1.39    0.73
  -7   8   7    0.77    0.80
  -7   8   7    2.43    0.83
  -7   8   7    0.73    0.81
  -7  -8   9    3.17    0.76
  -7  -8  11   -0.33    0.66
  -7   8  11    1.38    0.75
  -7   8  11    1.22    0.86
  -7  -8  13    0.33    0.67
  -7   8  13    1.08    0.79
  -7  -8  13    0.93    0.65
  -7   8  15    0.08    0.77
  -7  -8  15    0.32    0.68
  -7  -8  15    0.75    0.61
  -7  -9  -4    1.29    0.76
  -7  -9  -4    2.64    0.88
  -7  -9  -2    0.69    0.72
  -7  -9   0    3.51    0.83
  -7  -9   2    2.77    0.81
  -6   0 -30    3.46    0.82
  -6   0 -30    3.01    0.82
  -6   0 -28    2.22    0.69
  -6   0 -28    1.58    0.68
  -6   0 -26    0.24    0.60
  -6   0 -26    0.49    0.60
  -6   0 -24    0.46    0.52
  -6   0 -24   -0.34    0.55
  -6   0 -22   18.07    1.62
  -6   0 -22   16.20    1.62
  -6   0 -20   21.80    1.92
  -6   0 -20   21.08    1.90
  -6   0 -18   93.78    7.58
  -6   0 -18   99.21    7.59
  -6   0 -16    3.54    0.60
  -6   0 -16    4.60    0.62
  -6   0 -14   33.91    2.46
  -6   0 -14   33.41    2.46
  -6   0 -12   13.08    1.12
  -6   0 -12   13.52    1.13
  -6   0 -12   11.34    1.05
  -6   0 -10  238.41   18.39
  -6   0 -10  248.01   18.35
  -6   0 -10  246.43   18.40
  -6   0 -10  224.65   18.35
  -6   0  -8  483.43   36.25
  -6   0  -8  474.17   36.17
  -6   0  -8  497.05   36.21
  -6   0  -8  471.99   36.17
  -6   0  -8  471.52   36.17
  -6   0  -8  463.28   36.24
  -6   0  -8  442.11   36.22
  -6   0  -6  537.80   40.33
  -6   0  -6  533.96   40.30
  -6   0  -6  481.26   40.25
  -6   0  -6  536.31   40.26
  -6   0  -6  608.60   40.31
  -6   0  -6  535.04   40.26
  -6   0  -6  581.03   40.30
  -6   0  -6  480.55   40.31
  -6   0  -6  548.85   40.26
  -6   0  -4  307.14   23.04
  -6   0  -4  269.61   22.99
  -6   0  -4  352.69   23.04
  -6   0  -4  357.07   23.02
  -6   0  -4  260.83   23.03
  -6   0  -2 1172.52   92.52
  -6   0  -2 1253.43   92.53
  -6   0  -2 1269.36   92.54
  -6   0  -2 1156.83   92.54
  -6   0   0 1117.03   77.22
  -6   0   0 1010.99   77.20
  -6   0   0 1000.09   77.22
  -6   0   0  976.18   77.21
  -6   0   0 1011.85   77.20
  -6   0   0  962.23   77.20
  -6   0   2 2117.98  168.87
  -6   0   2 2410.26  168.89
  -6   0   2 2215.39  168.85
  -6   0   2 2228.84  168.88
  -6   0   2 2281.94  168.88
  -6   0   2 2169.32  168.87
  -6   0   2 2135.52  168.87
  -6   0   2 2145.64  168.88
  -6   0   4  242.83   19.02
  -6   0   4  206.69   19.01
  -6   0   4  297.00   19.04
  -6   0   4  231.09   19.00
  -6   0   4  339.37   19.05
  -6   0   4  248.06   18.98
  -6   0   4  209.04   19.01
  -6   0   4  218.77   19.01
  -6   0   4  296.41   19.02
  -6   0   6   66.82    5.29
  -6   0   6   60.91    5.28
  -6   0   6   61.73    5.26
  -6   0   6   60.55    5.28
  -6   0   6   69.23    5.29
  -6   0   6   76.06    5.29
  -6   0   8  136.59    8.96
  -6   0   8  132.79    9.01
  -6   0   8  135.71    9.02
  -6   0   8  126.83    8.92
  -6   0   8  135.58    9.02
  -6   0   8  130.51    9.01
  -6   0   8  159.17    9.01
  -6   0  10   32.67    2.06
  -6   0  10   32.30    2.05
  -6   0  10   33.92    1.94
  -6   0  10   33.34    2.07
  -6   0  10   33.51    2.06
  -6   0  12   62.81    4.44
  -6   0  12   52.86    4.35
  -6   0  12   52.87    4.36
  -6   0  12   54.87    4.37
  -6   0  12   55.85    4.37
  -6   0  14    5.36    0.61
  -6   0  14    4.94    0.60
  -6   0  14    4.72    0.60
  -6   0  14    5.52    0.62
  -6   0  16    0.68    0.38
  -6   0  16    1.50    0.41
  -6   0  16    0.94    0.41
  -6   0  16    1.69    0.41
  -6   0  18    1.75    0.48
  -6   0  18    1.98    0.45
  -6   0  18    2.68    0.53
  -6   0  18    1.95    0.48
  -6   0  20    0.35    0.45
  -6   0  20    1.52    0.47
  -6   0  20    1.32    0.58
  -6   0  20    0.48    0.43
  -6   0  22   23.69    2.07
  -6   0  22   22.03    1.99
  -6   0  22   21.83    1.99
  -6   0  22   22.86    2.00
  -6   0  24    7.16    0.89
  -6   0  24    7.25    1.01
  -6   0  24    8.14    0.91
  -6   0  24    6.36    0.88
  -6   0  26    0.05    0.55
  -6   0  26   -0.72    0.60
  -6   0  26   -0.49    0.55
  -6   0  26    0.49    0.57
  -6   0  28    7.08    1.05
  -6   0  30   10.17    1.26
  -6   1 -29    0.82    0.65
  -6  -1 -29    0.74    0.62
  -6   1 -29    1.47    0.69
  -6  -1 -29    0.74    0.64
  -6  -1 -27    3.54    0.81
  -6   1 -27    6.52    0.91
  -6  -1 -27    5.05    0.85
  -6  -1 -25    2.35    0.71
  -6   1 -25    2.77    0.70
  -6  -1 -25    3.28    0.71
  -6   1 -25    4.69    0.78
  -6   1 -23    0.62    0.54
  -6  -1 -23   -0.33    0.49
  -6   1 -23    1.02    0.57
  -6  -1 -23    0.97    0.57
  -6  -1 -21    5.75    0.87
  -6   1 -21    7.39    0.91
  -6  -1 -21    7.57    0.88
  -6   1 -21    7.82    0.91
  -6  -1 -19   21.19    1.85
  -6  -1 -19   19.20    1.83
  -6   1 -19   19.72    1.85
  -6   1 -19   22.85    1.86
  -6   1 -17    0.47    0.44
  -6  -1 -17   -0.04    0.46
  -6   1 -17    0.55    0.46
  -6  -1 -17    1.10    0.45
  -6  -1 -17    0.91    0.43
  -6  -1 -15    2.82    0.49
  -6   1 -15    2.71    0.52
  -6  -1 -15    1.75    0.50
  -6   1 -15    2.39    0.50
  -6  -1 -15    2.77    0.48
  -6   1 -13   84.44    6.27
  -6  -1 -13   67.08    6.25
  -6  -1 -13   86.82    6.25
  -6   1 -13   85.77    6.27
  -6  -1 -13   85.41    6.25
  -6   1 -13   73.44    6.20
  -6  -1 -13   78.53    6.17
  -6  -1 -11   31.18    2.22
  -6  -1 -11   24.79    2.21
  -6  -1 -11   28.15    2.19
  -6   1 -11   23.72    2.18
  -6  -1 -11   26.97    2.14
  -6  -1  -9   93.37    7.21
  -6  -1  -9   76.46    7.20
  -6  -1  -9   96.42    7.14
  -6   1  -9   99.32    7.23
  -6  -1  -9   88.97    7.16
  -6  -1  -9   95.51    7.14
  -6  -1  -9   95.27    7.14
  -6  -1  -9   98.22    7.17
  -6  -1  -9   87.31    7.18
  -6   1  -9   88.94    7.18
  -6   1  -7  714.88   48.46
  -6  -1  -7  685.44   48.43
  -6  -1  -7  658.15   48.39
  -6   1  -7  677.97   48.42
  -6  -1  -7  627.05   48.42
  -6  -1  -7  671.50   48.37
  -6  -1  -7  805.73   48.48
  -6  -1  -7  838.62   48.42
  -6  -1  -7  595.98   48.37
  -6   1  -7  683.17   48.44
  -6  -1  -7  676.14   48.40
  -6  -1  -7  749.30   48.43
  -6  -1  -7  671.56   48.42
  -6  -1  -7  650.31   48.39
  -6   1  -7  411.11   48.36
  -6   1  -5  272.68   21.38
  -6  -1  -5  267.79   21.35
  -6  -1  -5  259.60   21.32
  -6  -1  -5  307.91   21.38
  -6  -1  -5  247.66   21.35
  -6  -1  -5  313.59   21.36
  -6  -1  -5  308.81   21.35
  -6  -1  -5  338.00   21.35
  -6   1  -5  270.49   21.35
  -6   1  -5  270.67   21.31
  -6   1  -5  247.96   21.36
  -6  -1  -5  336.05   21.35
  -6   1  -5  244.99   21.32
  -6  -1  -3  447.11   25.20
  -6   1  -3  351.05   25.12
  -6   1  -3  283.76   25.15
  -6  -1  -3  297.87   25.15
  -6  -1  -3  321.71   25.16
  -6  -1  -3  320.91   25.18
  -6  -1  -3  299.72   25.18
  -6  -1  -3  408.59   25.17
  -6  -1  -3  271.63   25.17
  -6   1  -3  298.83   25.18
  -6  -1  -1   37.48    2.89
  -6  -1  -1   39.14    2.91
  -6   1  -1   38.63    2.88
  -6  -1  -1   40.59    2.92
  -6  -1  -1   32.17    2.93
  -6  -1  -1   31.37    2.91
  -6   1  -1   34.80    2.92
  -6   1  -1   38.16    2.88
  -6   1  -1   39.31    2.88
  -6   1  -1   37.48    2.91
  -6   1  -1   35.14    2.93
  -6   1   1  212.22   15.69
  -6   1   1  192.67   15.70
  -6  -1   1  239.46   15.73
  -6   1   1  179.88   15.70
  -6  -1   1  186.80   15.69
  -6   1   1  202.64   15.69
  -6   1   1  205.07   15.69
  -6   1   1  202.34   15.71
  -6  -1   1  218.73   15.73
  -6  -1   1  208.42   15.70
  -6   1   1  229.09   15.72
  -6   1   3    4.34    0.61
  -6   1   3    6.41    0.60
  -6  -1   3    7.41    0.65
  -6   1   3    5.53    0.60
  -6  -1   3    8.18    0.67
  -6  -1   3    7.59    0.66
  -6   1   3    6.52    0.66
  -6  -1   3    7.53    0.57
  -6   1   3    6.65    0.61
  -6   1   3    7.12    0.61
  -6   1   3    7.71    0.63
  -6   1   3    6.32    0.63
  -6  -1   3    8.43    0.66
  -6   1   5  176.55   15.70
  -6   1   5  201.74   15.67
  -6   1   5  171.36   15.70
  -6  -1   5  194.44   15.72
  -6  -1   5  253.06   15.73
  -6  -1   5  188.24   15.72
  -6  -1   5  267.07   15.73
  -6   1   5  220.56   15.73
  -6   1   5  203.56   15.67
  -6   1   5  174.83   15.70
  -6  -1   5  212.96   15.65
  -6   1   5  173.89   15.70
  -6  -1   5  177.07   15.72
  -6  -1   5  244.85   15.69
  -6   1   5  210.63   15.70
  -6   1   5  207.31   15.71
  -6   1   5  193.32   15.69
  -6  -1   5  186.46   15.72
  -6  -1   5  226.68   15.72
  -6   1   7   32.04    2.41
  -6  -1   7   36.11    2.41
  -6  -1   7   33.50    2.33
  -6   1   7   37.63    2.37
  -6   1   7   31.48    2.41
  -6  -1   7   28.97    2.42
  -6  -1   7   34.34    2.43
  -6   1   7   40.73    2.46
  -6  -1   7   37.35    2.33
  -6   1   7   32.43    2.41
  -6   1   7   33.99    2.36
  -6   1   7   32.24    2.41
  -6  -1   7   29.24    2.42
  -6   1   7   39.68    2.44
  -6  -1   7   28.25    2.42
  -6   1   7   33.14    2.38
  -6   1   9   78.03    5.42
  -6  -1   9   69.54    5.36
  -6  -1   9   75.25    5.43
  -6   1   9   67.07    5.34
  -6   1   9   73.31    5.41
  -6  -1   9   79.15    5.42
  -6  -1   9   84.74    5.32
  -6  -1   9   84.48    5.32
  -6   1   9   76.07    5.42
  -6   1   9   75.82    5.42
  -6  -1   9   77.12    5.43
  -6  -1   9   80.95    5.44
  -6   1   9   64.56    5.34
  -6   1   9   75.90    5.34
  -6  -1  11    4.41    0.55
  -6   1  11    5.78    0.65
  -6   1  11    6.87    0.64
  -6  -1  11    7.58    0.66
  -6  -1  11    6.80    0.68
  -6   1  11    6.18    0.65
  -6   1  11    5.91    0.66
  -6  -1  11    6.95    0.67
  -6  -1  11    5.54    0.61
  -6  -1  11    7.14    0.68
  -6  -1  13    4.95    0.59
  -6   1  13    4.23    0.57
  -6   1  13    4.35    0.54
  -6  -1  13    4.80    0.56
  -6  -1  13    5.43    0.58
  -6   1  13    3.55    0.56
  -6   1  13    6.16    0.64
  -6   1  13    4.01    0.55
  -6  -1  13    4.15    0.57
  -6  -1  15    5.77    0.71
  -6  -1  15    5.11    0.60
  -6  -1  15    3.71    0.54
  -6  -1  15    4.74    0.59
  -6   1  15    3.79    0.56
  -6   1  15    4.65    0.63
  -6  -1  15    4.45    0.58
  -6   1  15    4.01    0.56
  -6   1  15    3.27    0.54
  -6   1  15    3.94    0.56
  -6   1  17    4.98    0.67
  -6   1  17    5.45    0.65
  -6  -1  17    5.42    0.70
  -6  -1  17    4.81    0.65
  -6   1  17    4.48    0.64
  -6  -1  17    5.51    0.70
  -6   1  17    7.24    0.77
  -6   1  17    5.34    0.68
  -6  -1  17    5.03    0.69
  -6   1  19   49.21    4.14
  -6  -1  19   53.39    4.15
  -6   1  19   54.49    4.20
  -6  -1  19   53.69    4.15
  -6  -1  19   51.00    4.11
  -6   1  19   50.17    4.14
  -6   1  19   47.91    4.13
  -6  -1  19   52.89    4.14
  -6   1  19   50.06    4.10
  -6  -1  21   72.74    5.55
  -6   1  21   68.43    5.55
  -6   1  21   68.05    5.55
  -6   1  21   67.67    5.55
  -6   1  21   70.36    5.58
  -6  -1  21   72.74    5.55
  -6  -1  21   66.48    5.54
  -6  -1  23   11.28    1.30
  -6   1  23   13.66    1.34
  -6  -1  23   16.91    1.48
  -6   1  23   12.96    1.33
  -6  -1  23   13.37    1.33
  -6   1  23   13.71    1.33
  -6  -1  23   11.78    1.32
  -6   1  23   15.83    1.41
  -6   1  25    1.46    0.57
  -6  -1  25    1.21    0.57
  -6   1  25    1.43    0.63
  -6  -1  25    1.01    0.68
  -6   1  25    1.42    0.58
  -6  -1  25    0.52    0.53
  -6   1  25    1.46    0.57
  -6  -1  25    2.10    0.58
  -6   1  27   15.64    1.57
  -6   1  27   14.38    1.55
  -6  -1  27   19.40    1.69
  -6   1  27   16.18    1.58
  -6   1  27   15.17    1.61
  -6   1  29    4.44    0.88
  -6  -1  29    3.79    0.87
  -6  -1  31   69.80    4.79
  -6   1  31   48.25    4.60
  -6  -2 -28    2.18    0.71
  -6  -2 -28    3.04    0.76
  -6   2 -28    4.45    0.80
  -6   2 -26    0.37    0.57
  -6  -2 -26    1.25    0.61
  -6  -2 -26    0.67    0.61
  -6   2 -24    1.06    0.57
  -6  -2 -24    0.06    0.57
  -6  -2 -24    0.48    0.57
  -6  -2 -24    0.67    0.54
  -6  -2 -22    2.50    0.60
  -6  -2 -22    0.92    0.57
  -6   2 -22    2.14    0.58
  -6   2 -20    6.55    0.85
  -6  -2 -20    6.32    0.83
  -6  -2 -20    6.65    0.91
  -6  -2 -20    7.03    0.87
  -6  -2 -18  118.97    9.19
  -6   2 -18  120.77    9.20
  -6  -2 -18  108.72    9.19
  -6  -2 -18  119.64    9.16
  -6   2 -16   37.60    2.90
  -6  -2 -16   33.82    2.89
  -6  -2 -16   34.64    2.87
  -6  -2 -16   33.44    2.85
  -6   2 -14   17.56    1.53
  -6  -2 -14   17.62    1.51
  -6  -2 -14   16.72    1.53
  -6  -2 -14   17.23    1.47
  -6   2 -14   15.66    1.46
  -6   2 -12    7.79    0.82
  -6  -2 -12    9.03    0.81
  -6  -2 -12    6.79    0.74
  -6  -2 -12    8.02    0.82
  -6  -2 -12    6.70    0.70
  -6   2 -12    8.03    0.78
  -6  -2 -10  111.57    8.85
  -6  -2 -10  101.76    8.86
  -6   2 -10  125.04    8.95
  -6  -2 -10  117.20    8.93
  -6  -2 -10  114.89    8.85
  -6  -2 -10  122.40    8.92
  -6  -2 -10  112.67    8.88
  -6   2 -10  129.34    8.92
  -6  -2 -10  113.18    8.85
  -6   2  -8  404.13   30.76
  -6  -2  -8  425.25   30.69
  -6  -2  -8  431.53   30.73
  -6  -2  -8  364.38   30.70
  -6  -2  -8  407.86   30.69
  -6  -2  -8  395.15   30.74
  -6  -2  -8  364.64   30.68
  -6  -2  -8  417.89   30.69
  -6  -2  -6  453.52   37.68
  -6  -2  -6  556.65   37.68
  -6  -2  -6  447.82   37.65
  -6   2  -6  478.38   37.65
  -6  -2  -6  478.04   37.71
  -6  -2  -6  541.45   37.68
  -6  -2  -6  464.75   37.66
  -6   2  -6  473.84   37.71
  -6  -2  -6  561.85   37.69
  -6  -2  -4   13.49    1.12
  -6  -2  -4   11.39    1.13
  -6  -2  -4   15.87    1.14
  -6   2  -4   10.93    1.07
  -6  -2  -4   17.25    1.15
  -6  -2  -4   15.44    1.08
  -6  -2  -4   12.72    1.08
  -6  -2  -4   11.58    1.14
  -6  -2  -4   17.20    1.16
  -6   2  -4    9.52    1.15
  -6  -2  -4   17.28    1.16
  -6   2  -4   11.20    1.10
  -6   2  -2   13.88    1.07
  -6  -2  -2   15.04    1.06
  -6  -2  -2   14.66    1.03
  -6  -2  -2   14.93    1.11
  -6  -2  -2   24.35    1.19
  -6  -2  -2   21.46    1.19
  -6  -2  -2   13.62    1.11
  -6  -2  -2    7.92    1.00
  -6   2  -2   12.32    1.04
  -6   2  -2   14.49    1.13
  -6   2   0   66.33    6.29
  -6   2   0   85.17    6.28
  -6  -2   0   87.56    6.27
  -6   2   0   78.57    6.28
  -6  -2   0   72.94    6.30
  -6  -2   0   91.20    6.27
  -6   2   0   84.35    6.33
  -6   2   0   78.81    6.28
  -6   2   0   79.26    6.24
  -6   2   0   93.05    6.32
  -6  -2   0   77.19    6.33
  -6  -2   2  140.88    9.56
  -6   2   2  138.60    9.54
  -6   2   2  122.71    9.53
  -6  -2   2  120.42    9.51
  -6  -2   2  145.06    9.49
  -6  -2   2   94.05    9.47
  -6   2   2  128.57    9.51
  -6   2   2  118.05    9.48
  -6  -2   2  130.26    9.51
  -6   2   2  127.37    9.51
  -6   2   2  142.46    9.54
  -6   2   2  131.35    9.51
  -6   2   4  226.00   15.54
  -6   2   4  295.54   15.59
  -6   2   4  272.67   15.55
  -6  -2   4  235.19   15.57
  -6  -2   4  285.81   15.56
  -6   2   4  284.49   15.54
  -6  -2   4  317.16   15.54
  -6  -2   4  308.00   15.60
  -6   2   4  283.17   15.55
  -6   2   4  240.02   15.55
  -6   2   4  247.36   15.52
  -6  -2   4  270.78   15.54
  -6  -2   4  268.36   15.48
  -6   2   4  224.95   15.56
  -6   2   4  272.78   15.57
  -6   2   4  230.07   15.54
  -6   2   6   60.42    5.41
  -6   2   6   65.91    5.42
  -6   2   6   73.75    5.45
  -6   2   6   77.01    5.44
  -6  -2   6   72.51    5.45
  -6  -2   6   73.55    5.36
  -6   2   6   63.23    5.42
  -6  -2   6   80.85    5.43
  -6   2   6   77.13    5.41
  -6  -2   6   72.71    5.39
  -6  -2   6   62.70    5.35
  -6   2   6   61.24    5.40
  -6  -2   6   74.26    5.40
  -6  -2   6   71.39    5.40
  -6   2   6   66.85    5.40
  -6  -2   6   82.92    5.45
  -6   2   6   67.46    5.40
  -6   2   8  165.29   12.48
  -6  -2   8  173.92   12.54
  -6   2   8  147.47   12.51
  -6  -2   8  167.19   12.47
  -6  -2   8  154.28   12.51
  -6  -2   8  157.49   12.46
  -6   2   8  157.44   12.48
  -6   2   8  164.86   12.52
  -6   2   8  160.61   12.51
  -6   2   8  149.52   12.50
  -6   2   8  186.95   12.49
  -6   2   8  160.27   12.51
  -6  -2  10   11.10    0.94
  -6   2  10    9.50    0.92
  -6  -2  10    6.58    0.86
  -6  -2  10   11.26    0.96
  -6   2  10   10.22    0.92
  -6   2  10   11.19    0.92
  -6   2  10   10.93    0.94
  -6   2  10   10.41    0.92
  -6  -2  10    8.99    0.87
  -6  -2  10   10.72    0.95
  -6  -2  10   11.00    0.95
  -6   2  12   11.74    1.09
  -6  -2  12   10.78    1.02
  -6  -2  12   11.49    1.10
  -6  -2  12   12.50    1.09
  -6   2  12   11.25    1.08
  -6   2  12   11.21    1.08
  -6   2  12   13.08    1.08
  -6   2  12   13.30    1.09
  -6  -2  12   11.70    1.11
  -6  -2  12   11.89    1.11
  -6   2  14   19.84    1.81
  -6  -2  14   22.15    1.83
  -6  -2  14   20.03    1.80
  -6   2  14   20.64    1.79
  -6   2  14   19.52    1.80
  -6   2  14   22.42    1.82
  -6   2  14   19.96    1.81
  -6  -2  14   24.08    1.84
  -6  -2  14   23.30    1.83
  -6  -2  16   33.74    2.73
  -6   2  16   31.61    2.68
  -6   2  16   30.31    2.72
  -6  -2  16   33.58    2.71
  -6   2  16   30.15    2.72
  -6   2  16   30.28    2.72
  -6   2  16   34.29    2.75
  -6  -2  16   35.13    2.73
  -6  -2  16   38.42    2.76
  -6  -2  18   19.60    1.71
  -6  -2  18   19.26    1.59
  -6  -2  18   17.57    1.55
  -6  -2  18   17.09    1.57
  -6   2  18   17.59    1.59
  -6   2  18   15.87    1.58
  -6   2  18   16.05    1.53
  -6  -2  18   17.18    1.57
  -6   2  18   18.44    1.61
  -6   2  18   17.42    1.59
  -6  -2  20    8.53    0.92
  -6  -2  20    7.12    0.88
  -6   2  20    7.55    0.89
  -6   2  20    7.53    0.91
  -6   2  20    6.43    0.87
  -6  -2  20    8.26    0.90
  -6   2  20    6.04    0.86
  -6  -2  22    3.08    0.64
  -6   2  22    4.00    0.66
  -6  -2  22    3.24    0.65
  -6   2  22    4.06    0.70
  -6   2  22    3.79    0.67
  -6  -2  22    3.38    0.66
  -6   2  22    3.33    0.65
  -6   2  24    0.83    0.58
  -6   2  24    1.52    0.58
  -6   2  24    1.77    0.62
  -6   2  24    0.77    0.57
  -6   2  26    3.12    0.71
  -6   2  26    1.52    0.69
  -6  -2  26    2.45    0.83
  -6   2  26    1.77    0.67
  -6   2  26    3.30    0.72
  -6   2  28    8.07    1.08
  -6  -2  28    8.14    1.20
  -6   2  28    7.46    1.12
  -6   2  28    8.19    1.07
  -6   2  28    8.95    1.09
  -6   2  30    4.10    0.89
  -6   2  30    3.24    0.74
  -6  -2  30    3.48    0.90
  -6   3 -27    0.07    0.65
  -6  -3 -27   -0.60    0.66
  -6  -3 -27   -0.27    0.62
  -6  -3 -25    0.76    0.60
  -6   3 -25    0.65    0.64
  -6  -3 -25    0.79    0.65
  -6   3 -23    1.73    0.67
  -6  -3 -23    1.12    0.62
  -6  -3 -23    0.57    0.59
  -6   3 -21    1.92    0.61
  -6  -3 -21    2.63    0.63
  -6  -3 -21    1.84    0.70
  -6  -3 -19   16.89    1.62
  -6  -3 -19   16.32    1.64
  -6   3 -19   18.78    1.68
  -6  -3 -19   17.36    1.59
  -6  -3 -17   23.37    2.07
  -6  -3 -17   22.16    2.01
  -6  -3 -17   25.89    2.11
  -6   3 -15    6.98    0.83
  -6  -3 -15    5.80    0.72
  -6  -3 -15    6.50    0.80
  -6   3 -15    6.21    0.77
  -6  -3 -15    6.12    0.76
  -6  -3 -13    8.14    0.88
  -6  -3 -13    9.60    0.84
  -6  -3 -13    6.27    0.91
  -6  -3 -11    5.04    0.74
  -6  -3 -11    6.08    0.65
  -6  -3 -11    6.86    0.65
  -6  -3 -11    6.79    0.73
  -6  -3  -9   83.42    6.24
  -6  -3  -9   70.19    6.20
  -6  -3  -9   86.66    6.28
  -6  -3  -9   88.14    6.30
  -6  -3  -7  196.20   15.36
  -6  -3  -7  206.46   15.38
  -6  -3  -7  195.18   15.40
  -6  -3  -5   64.69    5.03
  -6  -3  -5   68.78    5.06
  -6  -3  -5   60.28    5.01
  -6  -3  -3   26.66    1.85
  -6  -3  -3   30.02    1.87
  -6  -3  -3   36.89    1.87
  -6  -3  -3   26.52    1.80
  -6   3  -3   14.30    1.75
  -6   3  -3   20.37    1.76
  -6   3  -3   15.92    1.76
  -6  -3  -1  119.14    8.79
  -6  -3  -1  121.99    8.75
  -6   3  -1  113.87    8.76
  -6   3  -1  111.20    8.75
  -6   3  -1  103.71    8.73
  -6   3  -1  105.93    8.75
  -6   3  -1  122.48    8.78
  -6  -3  -1  114.41    8.79
  -6   3   1   16.88    1.35
  -6  -3   1   19.81    1.34
  -6  -3   1   21.29    1.42
  -6   3   1   15.28    1.35
  -6   3   1   19.15    1.33
  -6  -3   1   15.86    1.36
  -6   3   1   21.08    1.40
  -6   3   1   17.67    1.36
  -6   3   3    9.57    0.95
  -6   3   3   12.39    0.98
  -6   3   3   11.06    1.01
  -6  -3   3   13.65    1.07
  -6   3   3   11.22    1.01
  -6  -3   3   11.89    0.98
  -6  -3   3   10.26    1.00
  -6   3   3   10.73    1.00
  -6   3   3   14.99    1.05
  -6  -3   5   47.05    3.37
  -6  -3   5   45.18    3.43
  -6   3   5   47.24    3.42
  -6   3   5   47.41    3.39
  -6  -3   5   40.64    3.39
  -6   3   5   40.67    3.40
  -6   3   5   42.23    3.40
  -6   3   5   38.19    3.36
  -6   3   5   39.70    3.39
  -6  -3   7   16.50    1.36
  -6  -3   7   16.40    1.41
  -6  -3   7   15.91    1.41
  -6  -3   7   16.64    1.36
  -6   3   7   17.40    1.40
  -6   3   7   16.91    1.39
  -6   3   7   15.97    1.40
  -6   3   7   12.95    1.35
  -6  -3   7   16.04    1.35
  -6   3   7   19.00    1.39
  -6   3   7   15.87    1.39
  -6  -3   9    2.54    0.46
  -6  -3   9    3.17    0.51
  -6   3   9    3.39    0.49
  -6   3   9    3.83    0.45
  -6   3   9    3.35    0.50
  -6   3   9    2.77    0.47
  -6   3   9    3.53    0.49
  -6   3  11   19.41    1.66
  -6   3  11   19.45    1.68
  -6  -3  11   19.30    1.67
  -6  -3  11   19.75    1.69
  -6   3  11   20.16    1.69
  -6   3  11   19.82    1.68
  -6   3  11   19.69    1.69
  -6   3  13    2.35    0.46
  -6   3  13    3.31    0.51
  -6  -3  13    2.91    0.52
  -6   3  13    3.11    0.50
  -6  -3  13    2.82    0.49
  -6  -3  13    2.81    0.52
  -6  -3  13    3.09    0.44
  -6   3  13    2.74    0.48
  -6   3  13    2.56    0.49
  -6  -3  13    2.45    0.53
  -6  -3  15   12.08    1.18
  -6   3  15   11.41    1.15
  -6   3  15   14.03    1.20
  -6   3  15   12.24    1.18
  -6  -3  15   13.18    1.19
  -6   3  15   10.25    1.16
  -6  -3  15   12.52    1.19
  -6  -3  15   12.52    1.18
  -6   3  15   12.74    1.18
  -6   3  17   10.25    1.10
  -6  -3  17   10.56    1.10
  -6  -3  17   12.94    1.16
  -6   3  17   10.64    1.12
  -6   3  17   10.66    1.12
  -6   3  17   10.63    1.12
  -6  -3  17   11.91    1.16
  -6  -3  17   13.91    1.18
  -6   3  17   10.52    1.12
  -6  -3  19   55.30    4.01
  -6   3  19   46.72    3.98
  -6  -3  19   48.98    3.98
  -6   3  19   42.27    3.96
  -6  -3  19   52.00    4.00
  -6  -3  19   47.75    4.05
  -6   3  19   49.10    4.00
  -6   3  19   50.01    4.00
  -6  -3  21   52.09    4.12
  -6   3  21   49.90    4.12
  -6  -3  21   56.56    4.22
  -6  -3  21   50.09    4.11
  -6   3  21   49.54    4.12
  -6  -3  21   50.93    4.12
  -6   3  21   48.13    4.11
  -6   3  21   47.47    4.11
  -6   3  23   24.11    2.20
  -6   3  23   27.34    2.23
  -6   3  23   23.49    2.23
  -6   3  23   24.54    2.20
  -6   3  25    1.72    0.64
  -6   3  25    0.71    0.58
  -6   3  25    0.74    0.63
  -6   3  25    1.78    0.65
  -6   3  27    8.36    1.22
  -6   3  27    9.46    1.15
  -6   3  27   10.59    1.17
  -6   3  27    9.76    1.18
  -6   3  29    3.66    0.80
  -6   3  29    3.10    0.84
  -6   3  29    2.90    0.80
  -6   3  29    4.18    0.81
  -6  -4 -26    7.46    1.06
  -6  -4 -26    8.27    1.18
  -6  -4 -24    0.41    0.69
  -6  -4 -24    0.90    0.62
  -6  -4 -22    2.32    0.73
  -6  -4 -22    2.55    0.70
  -6  -4 -20    7.24    0.96
  -6  -4 -20    5.68    0.86
  -6  -4 -18    9.67    1.05
  -6  -4 -18    8.30    1.07
  -6  -4 -16   19.64    1.73
  -6  -4 -16   18.41    1.73
  -6   4 -16   17.43    1.67
  -6  -4 -14   60.83    4.83
  -6  -4 -14   58.98    4.84
  -6  -4 -12    8.84    0.99
  -6  -4 -12    8.70    0.96
  -6   4 -12    9.08    0.96
  -6  -4 -10   30.26    2.57
  -6  -4 -10   28.58    2.49
  -6   4 -10   30.82    2.55
  -6  -4 -10   33.21    2.56
  -6  -4  -8  161.13   11.66
  -6   4  -8  147.72   11.64
  -6  -4  -8  140.09   11.61
  -6  -4  -8  149.18   11.68
  -6   4  -8  155.19   11.67
  -6  -4  -6  166.76   13.58
  -6  -4  -6  186.18   13.60
  -6  -4  -6  175.84   13.62
  -6   4  -6  175.08   13.62
  -6  -4  -4   17.89    1.53
  -6  -4  -4   20.50    1.57
  -6   4  -4   13.36    1.51
  -6   4  -4   18.80    1.56
  -6  -4  -2    5.88    0.65
  -6  -4  -2    5.34    0.69
  -6  -4  -2    5.94    0.71
  -6   4  -2    5.46    0.69
  -6   4  -2    6.85    0.72
  -6   4  -2    5.60    0.67
  -6   4  -2    4.78    0.67
  -6  -4   0   23.51    2.02
  -6   4   0   21.70    2.01
  -6  -4   0   24.63    2.03
  -6   4   0   26.25    2.04
  -6   4   2   50.74    4.15
  -6   4   2   53.03    4.15
  -6   4   2   48.62    4.13
  -6  -4   2   49.03    4.16
  -6   4   2   54.28    4.15
  -6  -4   2   53.44    4.16
  -6   4   2   56.83    4.17
  -6   4   4   23.82    1.89
  -6  -4   4   23.53    1.90
  -6   4   4   21.51    1.85
  -6   4   4   22.06    1.86
  -6   4   4   16.96    1.79
  -6   4   4   24.22    1.87
  -6  -4   4   28.04    1.90
  -6   4   6   13.07    1.23
  -6  -4   6   13.12    1.26
  -6   4   6    9.33    1.17
  -6   4   6   14.42    1.24
  -6   4   6   16.69    1.24
  -6  -4   6   16.81    1.27
  -6   4   6   14.85    1.25
  -6  -4   6   13.48    1.23
  -6   4   6   14.52    1.26
  -6  -4   8   44.03    3.49
  -6   4   8   44.61    3.48
  -6   4   8   44.53    3.47
  -6   4   8   42.68    3.42
  -6   4   8   40.74    3.46
  -6   4   8   42.25    3.47
  -6   4  10   12.87    1.08
  -6  -4  10   10.07    1.04
  -6  -4  10   10.14    1.06
  -6   4  10   11.96    1.08
  -6   4  10    8.26    1.00
  -6   4  10   12.04    1.07
  -6   4  10   11.45    1.07
  -6   4  12    6.36    0.80
  -6   4  12    7.93    0.82
  -6  -4  12    7.04    0.81
  -6   4  12    6.77    0.78
  -6  -4  12    6.82    0.79
  -6   4  12    7.14    0.81
  -6   4  12    7.43    0.81
  -6  -4  14   13.13    1.28
  -6  -4  14   15.68    1.36
  -6  -4  14   12.65    1.30
  -6   4  14   13.24    1.33
  -6   4  14   14.81    1.34
  -6   4  14   11.71    1.29
  -6  -4  14   13.40    1.35
  -6   4  14   13.81    1.30
  -6   4  14   14.57    1.34
  -6  -4  14   16.74    1.38
  -6  -4  16   15.31    1.45
  -6   4  16   13.15    1.45
  -6  -4  16   16.06    1.50
  -6   4  16   17.14    1.49
  -6   4  16   16.15    1.48
  -6  -4  16   14.43    1.49
  -6   4  16   16.46    1.46
  -6  -4  16   17.50    1.51
  -6   4  16   15.86    1.48
  -6  -4  18    1.88    0.56
  -6   4  18    1.67    0.53
  -6  -4  18    1.61    0.51
  -6   4  18    1.42    0.58
  -6  -4  18    0.98    0.52
  -6   4  18    1.25    0.51
  -6   4  18    1.66    0.57
  -6   4  18    1.26    0.56
  -6  -4  18    0.94    0.53
  -6   4  20    2.57    0.65
  -6   4  20    3.19    0.69
  -6  -4  20    2.31    0.70
  -6  -4  20    1.85    0.59
  -6  -4  20    2.67    0.66
  -6   4  20    3.26    0.65
  -6   4  20    3.16    0.70
  -6  -4  20    2.86    0.65
  -6   4  22    6.15    0.90
  -6   4  22    7.11    0.93
  -6   4  22    6.70    0.91
  -6   4  22    6.91    0.92
  -6   4  24    1.43    0.64
  -6   4  24    0.50    0.65
  -6   4  24    1.15    0.67
  -6   4  24    1.50    0.67
  -6   4  26    2.65    0.73
  -6   4  26    1.50    0.68
  -6   4  26    3.86    0.72
  -6   4  26    2.25    0.71
  -6   4  28    6.88    1.03
  -6   4  28    9.32    1.06
  -6   4  28    7.54    1.03
  -6  -5 -25   -0.22    0.66
  -6  -5 -25    0.28    0.62
  -6  -5 -23    1.20    0.62
  -6  -5 -23    0.07    0.71
  -6  -5 -21    6.30    0.94
  -6  -5 -21    5.62    0.95
  -6  -5 -19   10.38    1.16
  -6  -5 -19    9.12    1.16
  -6  -5 -17   35.75    2.69
  -6  -5 -17   27.88    2.66
  -6   5 -17   28.38    2.58
  -6  -5 -15    1.47    0.62
  -6  -5 -15    1.79    0.61
  -6   5 -15    1.74    0.53
  -6  -5 -13    1.21    0.57
  -6  -5 -13    1.01    0.56
  -6   5 -13    1.64    0.51
  -6  -5 -11    5.48    0.73
  -6  -5 -11    4.71    0.80
  -6   5 -11    4.46    0.72
  -6  -5  -9    2.98    0.56
  -6  -5  -9    2.65    0.64
  -6  -5  -9    3.92    0.64
  -6   5  -9    4.35    0.63
  -6  -5  -7   47.60    3.44
  -6  -5  -7   43.74    3.46
  -6  -5  -7   39.17    3.39
  -6   5  -7   37.90    3.41
  -6  -5  -5    8.05    0.88
  -6  -5  -5    8.60    0.94
  -6   5  -5    7.24    0.90
  -6  -5  -3    7.84    0.87
  -6   5  -3    6.96    0.85
  -6  -5  -3    7.34    0.89
  -6  -5  -1   39.36    3.45
  -6   5  -1   43.89    3.50
  -6   5  -1   49.19    3.56
  -6  -5  -1   40.14    3.47
  -6   5  -1   41.05    3.46
  -6   5  -1   42.98    3.50
  -6  -5   1   44.61    3.84
  -6   5   1   47.56    3.86
  -6  -5   1   46.26    3.86
  -6   5   1   47.12    3.83
  -6   5   1   52.19    3.87
  -6  -5   3    7.51    0.94
  -6  -5   3    8.06    0.94
  -6   5   3    9.81    0.93
  -6   5   5    6.02    0.75
  -6  -5   5    5.56    0.72
  -6   5   5    5.58    0.74
  -6  -5   5    6.84    0.78
  -6   5   5    4.29    0.74
  -6   5   5    5.05    0.74
  -6   5   5    6.51    0.70
  -6   5   7   13.04    1.24
  -6   5   7   14.52    1.26
  -6  -5   7   10.47    1.21
  -6   5   9    3.37    0.57
  -6   5   9    2.11    0.58
  -6   5   9    3.43    0.57
  -6   5   9    2.66    0.56
  -6  -5   9    2.75    0.59
  -6   5  11    0.42    0.48
  -6   5  11   -0.05    0.47
  -6  -5  11    0.57    0.44
  -6   5  11    0.27    0.44
  -6   5  11    0.55    0.46
  -6   5  11    0.24    0.39
  -6  -5  11    0.13    0.48
  -6   5  13    2.22    0.57
  -6   5  13    0.96    0.51
  -6  -5  13    2.26    0.53
  -6   5  13    1.87    0.59
  -6   5  13    1.82    0.55
  -6   5  13    1.59    0.54
  -6  -5  13    1.93    0.52
  -6   5  15    4.52    0.71
  -6   5  15    4.95    0.75
  -6  -5  15    5.10    0.74
  -6  -5  15    3.78    0.67
  -6  -5  15    3.25    0.70
  -6   5  15    4.40    0.71
  -6   5  15    3.34    0.63
  -6   5  15    5.28    0.73
  -6  -5  15    3.44    0.70
  -6   5  17    4.93    0.73
  -6  -5  17    4.91    0.75
  -6  -5  17    5.14    0.72
  -6  -5  17    3.84    0.73
  -6   5  17    3.93    0.76
  -6   5  17    4.15    0.76
  -6   5  17    3.48    0.66
  -6   5  17    3.94    0.74
  -6  -5  17    3.14    0.71
  -6   5  19   41.46    3.66
  -6   5  19   44.94    3.68
  -6   5  19   42.01    3.63
  -6   5  19   46.98    3.70
  -6   5  21   14.55    1.59
  -6   5  21   13.29    1.54
  -6   5  21   17.27    1.63
  -6   5  23   24.72    2.25
  -6   5  23   28.56    2.30
  -6   5  23   19.42    2.17
  -6   5  23   25.51    2.27
  -6   5  25   -0.20    0.68
  -6   5  25    1.28    0.73
  -6   5  25    0.14    0.70
  -6   5  25    0.49    0.68
  -6  -6 -22    3.28    0.82
  -6  -6 -22    1.92    0.80
  -6  -6 -20    0.75    0.69
  -6  -6 -20    0.35    0.68
  -6  -6 -18    7.58    1.00
  -6  -6 -18    6.30    1.02
  -6  -6 -16   15.96    1.52
  -6  -6 -16   14.34    1.53
  -6   6 -16   13.23    1.42
  -6  -6 -14    8.10    1.00
  -6   6 -14    4.78    0.84
  -6  -6 -12    3.75    0.79
  -6   6 -12    2.87    0.68
  -6  -6 -10    8.84    1.08
  -6   6 -10    8.02    0.99
  -6  -6  -8   49.83    3.90
  -6  -6  -8   50.06    3.99
  -6   6  -8   43.95    3.91
  -6   6  -6   55.65    4.22
  -6  -6  -6   50.04    4.14
  -6  -6  -6   53.91    4.21
  -6   6  -6   45.53    4.15
  -6  -6  -4    2.89    0.68
  -6  -6  -4    4.67    0.79
  -6   6  -4    4.82    0.71
  -6  -6  -2    3.34    0.69
  -6  -6  -2    3.71    0.71
  -6   6  -2    2.94    0.62
  -6  -6   0   24.53    2.26
  -6  -6   0   25.35    2.28
  -6   6   0   27.30    2.24
  -6   6   2    3.68    0.76
  -6   6   2    3.08    0.62
  -6  -6   2    3.37    0.67
  -6  -6   2    4.02    0.70
  -6   6   2    4.21    0.78
  -6  -6   4    4.01    0.74
  -6  -6   4    3.72    0.77
  -6   6   4    5.04    0.69
  -6  -6   6   12.11    1.27
  -6   6   6   11.78    1.27
  -6  -6   8    0.92    0.56
  -6   6   8    0.49    0.61
  -6   6   8    1.31    0.59
  -6   6   8    1.78    0.61
  -6   6   8    1.81    0.62
  -6   6  10   10.59    1.14
  -6   6  10   10.74    1.13
  -6  -6  10    8.27    1.07
  -6   6  10    9.71    1.13
  -6  -6  12   11.14    1.24
  -6  -6  12   11.53    1.24
  -6   6  12   13.70    1.34
  -6   6  14    3.01    0.71
  -6  -6  14    3.87    0.65
  -6  -6  14    1.22    0.56
  -6   6  14    3.29    0.73
  -6   6  16    3.45    0.79
  -6   6  16    3.15    0.79
  -6  -6  16    3.35    0.69
  -6   6  16    3.84    0.79
  -6   6  16    4.44    0.80
  -6   6  18    3.98    0.81
  -6   6  18    3.23    0.76
  -6   6  18    2.02    0.73
  -6   6  20    1.75    0.74
  -6   6  20    1.32    0.70
  -6   6  20    1.85    0.70
  -6   6  22    1.03    0.74
  -6   6  22    1.48    0.71
  -6   6  22    2.59    0.77
  -6   6  22    1.09    0.75
  -6   6  24    1.12    0.72
  -6   7 -17   19.42    1.92
  -6  -7 -17   21.68    2.04
  -6  -7 -15    3.39    0.86
  -6   7 -15    3.28    0.69
  -6  -7 -13    0.70    0.69
  -6   7 -13    0.79    0.56
  -6  -7 -11    2.06    0.75
  -6   7 -11    1.45    0.62
  -6  -7  -9    1.68    0.71
  -6   7  -9    1.27    0.59
  -6  -7  -7    0.92    0.67
  -6  -7  -7    0.68    0.58
  -6   7  -7    0.16    0.53
  -6  -7  -5    3.13    0.70
  -6  -7  -5    3.60    0.78
  -6   7  -5    3.16    0.70
  -6  -7  -3    1.54    0.68
  -6  -7  -3    1.44    0.61
  -6   7  -3    0.42    0.56
  -6  -7  -1    0.73    0.57
  -6  -7  -1    0.30    0.64
  -6   7  -1    0.62    0.50
  -6   7   1    6.19    0.86
  -6  -7   1    5.96    0.88
  -6  -7   1    6.77    0.99
  -6   7   3   22.92    2.03
  -6   7   3   20.96    1.93
  -6   7   3   20.23    1.94
  -6   7   3   21.10    1.97
  -6  -7   3   16.12    1.82
  -6  -7   3   20.35    1.89
  -6   7   3   18.47    1.81
  -6   7   5    1.65    0.78
  -6  -7   5    2.02    0.66
  -6   7   5    3.24    0.76
  -6   7   5    2.22    0.86
  -6   7   7    4.03    0.87
  -6  -7   7    3.26    0.72
  -6   7   9    0.41    0.65
  -6  -7   9    1.93    0.65
  -6  -7  11    0.06    0.60
  -6  -7  13    2.76    0.71
  -6  -7  13    1.96    0.64
  -6   7  13    3.74    0.90
  -6   7  13    4.47    0.94
  -6   7  15    4.93    0.87
  -6  -7  15    3.27    0.71
  -6   7  15    3.12    0.92
  -6  -7  15    2.94    0.73
  -6   7  15    4.38    0.96
  -6   7  15    4.99    0.92
  -6   7  17    3.21    0.88
  -6   7  17    3.08    0.89
  -6   7  17    2.27    0.83
  -6   7  19    9.96    1.39
  -6   7  19   10.87    1.38
  -6   7  19   11.13    1.43
  -6   8 -14    1.42    0.68
  -6  -8 -12    3.81    0.94
  -6   8 -12    3.83    0.78
  -6   8 -10    5.26    0.90
  -6  -8 -10    5.58    0.99
  -6  -8  -8    8.28    1.17
  -6   8  -8    6.63    1.01
  -6  -8  -6   10.19    1.28
  -6   8  -6    9.36    1.16
  -6  -8  -4    2.83    0.76
  -6  -8  -4    3.68    0.90
  -6   8  -4    4.45    0.82
  -6   8  -2    0.35    0.56
  -6  -8  -2    1.11    0.72
  -6  -8  -2    0.57    0.64
  -6  -8   0   -0.06    0.66
  -6  -8   0    0.14    0.70
  -6   8   0    0.81    0.57
  -6  -8   2    2.82    0.77
  -6   8   2    2.38    0.69
  -6  -8   4   -0.06    0.68
  -6  -8   6    1.23    0.66
  -6   8   8    2.87    0.93
  -6   8   8    3.57    0.91
  -6  -8   8    2.28    0.71
  -6   8   8    4.36    1.03
  -6  -8  10    1.30    0.73
  -6  -8  12    8.59    1.22
  -6   8  12   13.39    1.46
  -6  -8  14    0.19    0.65
  -6  -8  14   -0.36    0.61
  -6   8  14    1.00    0.76
  -6   8  16    0.47    0.75
  -6  -8  16   -0.12    0.62
  -6  -9  -5    1.10    0.83
  -6  -9  -3    2.30    0.85
  -6  -9  -3    0.82    0.70
  -6  -9  -1    1.59    0.78
  -6  -9  -1    0.38    0.81
  -6  -9   1    3.02    0.82
  -6  -9   3    0.63    0.75
  -6   9   3    2.42    0.94
  -5   0 -29    0.99    0.63
  -5   0 -29    0.74    0.69
  -5   0 -27    0.12    0.58
  -5   0 -27    1.38    0.64
  -5   0 -25    0.64    0.59
  -5   0 -25    0.52    0.53
  -5   0 -23    0.05    0.53
  -5   0 -23    0.11    0.51
  -5   0 -21   -0.68    0.52
  -5   0 -21    0.59    0.48
  -5   0 -19    2.19    0.55
  -5   0 -19    3.01    0.59
  -5   0 -17    0.20    0.42
  -5   0 -17    0.31    0.41
  -5   0 -15   12.37    1.12
  -5   0 -15   11.45    1.12
  -5   0 -13    0.18    0.31
  -5   0 -13    0.39    0.33
  -5   0 -13   -0.02    0.22
  -5   0 -11    1.14    0.34
  -5   0 -11    1.54    0.27
  -5   0 -11    1.32    0.36
  -5   0 -11    1.08    0.26
  -5   0  -9    6.56    0.72
  -5   0  -9    7.76    0.62
  -5   0  -9    8.28    0.67
  -5   0  -9    7.62    0.62
  -5   0  -9    6.96    0.71
  -5   0  -9    7.87    0.62
  -5   0  -9    5.55    0.66
  -5   0  -7    4.06    0.51
  -5   0  -7    5.04    0.42
  -5   0  -7    6.12    0.49
  -5   0  -7    4.60    0.49
  -5   0  -7    5.27    0.47
  -5   0  -7    5.35    0.42
  -5   0  -7    4.83    0.42
  -5   0  -7    4.05    0.51
  -5   0  -5    0.04    0.22
  -5   0  -5    0.06    0.24
  -5   0  -5    0.51    0.20
  -5   0  -5   -0.05    0.20
  -5   0  -5    0.21    0.16
  -5   0  -5    0.11    0.10
  -5   0  -5    0.03    0.10
  -5   0  -5   -0.04    0.10
  -5   0  -3    0.24    0.12
  -5   0  -3    0.18    0.16
  -5   0  -3   -0.04    0.17
  -5   0  -3    0.16    0.19
  -5   0  -3    0.24    0.17
  -5   0  -3    0.15    0.23
  -5   0  -3    0.09    0.20
  -5   0  -3    0.25    0.16
  -5   0  -1    2.62    0.35
  -5   0  -1    3.27    0.32
  -5   0  -1    2.35    0.29
  -5   0  -1    3.52    0.34
  -5   0   1    0.77    0.28
  -5   0   1    0.48    0.20
  -5   0   1    0.61    0.21
  -5   0   1    0.48    0.18
  -5   0   1    0.50    0.24
  -5   0   1    0.45    0.20
  -5   0   3   -0.07    0.22
  -5   0   3    0.34    0.16
  -5   0   3    0.14    0.24
  -5   0   3    0.12    0.23
  -5   0   3    0.17    0.26
  -5   0   3   -0.12    0.23
  -5   0   3   -0.13    0.23
  -5   0   5    0.12    0.25
  -5   0   5    0.19    0.20
  -5   0   5    0.22    0.25
  -5   0   5    0.30    0.25
  -5   0   5    0.41    0.28
  -5   0   5    0.24    0.24
  -5   0   5   -0.02    0.23
  -5   0   7    0.11    0.17
  -5   0   7   -0.09    0.26
  -5   0   7   -0.05    0.26
  -5   0   7    0.08    0.11
  -5   0   7   -0.12    0.25
  -5   0   7    0.14    0.26
  -5   0   7   -0.13    0.25
  -5   0   7   -0.33    0.27
  -5   0   9    0.55    0.29
  -5   0   9    0.97    0.29
  -5   0   9    0.83    0.30
  -5   0   9    0.63    0.29
  -5   0   9    0.89    0.31
  -5   0   9    1.13    0.20
  -5   0   9    1.14    0.18
  -5   0   9    1.32    0.31
  -5   0  11    2.40    0.42
  -5   0  11    2.25    0.39
  -5   0  11    1.80    0.40
  -5   0  11    1.84    0.40
  -5   0  11    2.64    0.26
  -5   0  11    3.39    0.49
  -5   0  11    1.45    0.39
  -5   0  13    0.06    0.31
  -5   0  13    0.05    0.28
  -5   0  13    0.60    0.32
  -5   0  13    0.71    0.30
  -5   0  13    0.20    0.31
  -5   0  15    1.49    0.38
  -5   0  15    0.81    0.35
  -5   0  15    1.30    0.36
  -5   0  15    1.03    0.36
  -5   0  17    7.43    0.80
  -5   0  17    7.65    0.82
  -5   0  17    7.36    0.77
  -5   0  17    7.59    0.81
  -5   0  19    1.59    0.45
  -5   0  19    1.75    0.58
  -5   0  19    1.08    0.47
  -5   0  19    1.27    0.45
  -5   0  21    0.61    0.45
  -5   0  21    0.04    0.42
  -5   0  21    0.60    0.55
  -5   0  21   -0.56    0.44
  -5   0  23    0.47    0.51
[truncated: 612,565 more chars]
