# Supplementary material for: Isolation and crystal structure of lawinal
Source: Acta Crystallogr E Crystallogr Commun. 2021 Jan 1;77(Pt 1):75–8. doi: 10.1107/S2056989020016540 (PMC7784046; doi:10.1107/S2056989020016540)
Supplement: Supplementary file 2 [file e-77-00075-Isup2.hkl]

#
# h,k,l, Fc-squared, Fo-squared, sigma(Fo-squared), status flag
#
data_I
_shelx_title ' exp_56 in I2 #  5'
_shelx_refln_list_code          4
_shelx_F_calc_maximum      561.58
_exptl_crystal_F_000      1248.00
_reflns_d_resolution_high  0.6964

loop_
 _space_group_symop_operation_xyz
 'x, y, z'
 '-x, y, -z'
 'x+1/2, y+1/2, z+1/2'
 '-x+1/2, y+1/2, -z+1/2'

_cell_length_a    18.9581
_cell_length_b     6.6461
_cell_length_c    22.4043
_cell_angle_alpha  90.000
_cell_angle_beta   94.163
_cell_angle_gamma  90.000

_shelx_F_squared_multiplier     1.000

loop_
 _refln_index_h
 _refln_index_k
 _refln_index_l
 _refln_F_squared_calc
 _refln_F_squared_meas
 _refln_F_squared_sigma
 _refln_observed_status
   1  -9   0         72.28         72.42        14.42 o
   3  -9   0         87.86         79.41        14.53 o
   5  -9   0          1.41         12.01        13.16 o
   7  -9   0        151.88        118.58        21.17 o
   0  -8   0       2217.47       2206.51       212.66 o
   2  -8   0       1497.17       1500.01        63.55 o
   4  -8   0         46.36         46.70        12.12 o
   6  -8   0         19.51         21.74        11.23 o
   8  -8   0         34.98         59.66        18.27 o
  10  -8   0         19.84         26.61        15.33 o
  12  -8   0         59.63         51.22        16.27 o
  14  -8   0         13.36          7.03        19.60 o
   1  -7   0        296.50        267.18        16.06 o
   3  -7   0        350.00        347.17        21.22 o
   5  -7   0        136.13        122.74        14.04 o
   7  -7   0        447.73        515.50        26.94 o
   9  -7   0         66.54         56.58        14.69 o
  11  -7   0        241.20        256.00        18.58 o
  13  -7   0         76.23         78.50        12.16 o
  15  -7   0        550.11        460.65        27.15 o
  17  -7   0        218.14        232.62        42.46 o
   0  -6   0       5530.17       6370.02       282.57 o
   2  -6   0       5925.39       6423.24       290.32 o
   4  -6   0         44.51         43.78        10.84 o
   6  -6   0        984.33        967.16        38.33 o
   8  -6   0        216.02        242.41        14.99 o
  10  -6   0        600.40        600.86        29.83 o
  12  -6   0          0.62         -1.40        11.31 o
  14  -6   0         69.10         74.61        11.45 o
  16  -6   0        265.37        189.80        38.10 o
  18  -6   0         41.17         14.34        20.34 o
  20  -6   0        365.02        318.61        45.00 o
   1  -5   0        266.99        249.64        15.66 o
   3  -5   0        653.82        725.47        28.70 o
   5  -5   0         47.48         53.07         8.50 o
   7  -5   0        501.98        579.59        24.16 o
   9  -5   0        687.65        717.89        29.39 o
  11  -5   0        126.70        122.71        12.02 o
  13  -5   0        235.59        229.00        14.51 o
  15  -5   0        187.31        191.27        15.69 o
  17  -5   0        342.84        371.15        23.22 o
  19  -5   0         18.61         28.11        16.67 o
  21  -5   0        257.21        248.80        24.43 o
   0  -4   0      55493.80      62995.77      2403.02 o
   2  -4   0       9426.27      10960.79       381.48 o
   4  -4   0       1931.05       2032.86        53.30 o
   6  -4   0       1055.34        930.88        31.83 o
   8  -4   0        148.40        157.71         9.14 o
  10  -4   0        683.79        771.35        26.31 o
  12  -4   0        522.37        537.25        20.11 o
  14  -4   0        145.15        137.83        10.89 o
  16  -4   0        572.48        646.31        28.89 o
  18  -4   0        220.91        236.49        25.12 o
  20  -4   0        380.31        377.10        27.18 o
  22  -4   0        202.11        199.28        22.02 o
  24  -4   0        118.16        100.73        27.22 o
   1  -3   0       1531.48       1603.56        40.83 o
   3  -3   0       1497.37       1657.63        51.74 o
   5  -3   0        576.31        586.71        14.49 o
   7  -3   0       1780.38       1878.11        43.87 o
   9  -3   0          4.71          5.50         4.37 o
  11  -3   0        174.06        168.32         8.82 o
  13  -3   0         79.60         91.88         7.06 o
  15  -3   0        501.51        523.48        24.64 o
  17  -3   0        116.54        120.82        14.84 o
  19  -3   0          7.74         -4.35        21.05 o
  21  -3   0        199.89        234.20        21.13 o
  23  -3   0         32.56         39.52        16.42 o
  25  -3   0         63.34         47.27        32.84 o
   0  -2   0     315359.00     316903.66      7788.07 o
   2  -2   0      25806.69      25865.36       518.26 o
   4  -2   0       4766.34       4617.05        91.33 o
   6  -2   0       3504.10       3099.05        63.83 o
   8  -2   0       4679.59       4880.07        96.17 o
  10  -2   0        337.38        377.29        17.55 o
  12  -2   0        273.06        267.36        12.65 o
  14  -2   0       2906.56       2913.28       103.92 o
  16  -2   0        489.42        515.14        27.45 o
  18  -2   0       2226.14       2286.73       106.04 o
  20  -2   0        379.09        369.67        28.57 o
  22  -2   0        565.79        610.86        35.11 o
  24  -2   0       1040.94       1077.88        53.95 o
   1  -1   0        413.03        406.91        26.77 o
   3  -1   0       6515.11       6402.90       167.98 o
   5  -1   0       1891.00       1927.82        51.01 o
   7  -1   0         14.00         17.74         2.16 o
   9  -1   0       3655.46       4115.40       134.86 o
  11  -1   0       1028.41       1067.97        40.21 o
  13  -1   0         66.10         69.49         5.22 o
  15  -1   0        510.68        558.20        51.65 o
  17  -1   0        418.31        385.97        24.33 o
  19  -1   0         74.23         70.69        13.87 o
  21  -1   0        574.72        508.41        44.65 o
  23  -1   0         89.16         89.26        16.40 o
  25  -1   0         71.91         56.72        16.42 o
   2   0   0       1064.48       1416.05       169.72 o
   4   0   0      46186.68      57121.76      1313.47 o
   6   0   0      27975.02      34692.64       757.05 o
   8   0   0       1623.49       2261.13        55.07 o
  10   0   0       6147.75       8173.12       196.97 o
  12   0   0       9187.85      11195.19       328.14 o
  14   0   0       2663.85       3433.43       133.63 o
  16   0   0        255.86        398.50        19.96 o
  18   0   0        849.56        919.82        82.34 o
  20   0   0        587.72        604.93       110.68 o
  22   0   0       1610.76       1714.18        97.38 o
  24   0   0        539.94        682.19        50.28 o
  26   0   0         86.76         87.66        17.58 o
   1   1   0        413.01        358.11        13.29 o
   3   1   0       6514.86       6224.58       166.81 o
   5   1   0       1891.03       1922.57        53.27 o
   7   1   0         14.01         18.45         2.21 o
   9   1   0       3655.84       4182.25        97.39 o
  11   1   0       1028.41       1148.80        30.93 o
  13   1   0         66.06         69.52         7.81 o
  15   1   0        510.55        561.25        30.75 o
  17   1   0        418.18        425.00        52.44 o
  19   1   0         74.19        108.11        24.11 o
  21   1   0        574.69        530.70        30.76 o
  23   1   0         89.13         68.82        18.17 o
  25   1   0         71.89         44.78        18.98 o
   0   2   0     315367.12     302428.38      8830.98 o
   2   2   0      25796.42      26565.89       603.69 o
   4   2   0       4774.42       4551.38       155.59 o
   6   2   0       3502.14       3010.98        73.51 o
   8   2   0       4684.60       4752.40       120.07 o
  10   2   0        338.54        428.61        14.41 o
  12   2   0        274.88        277.51        20.04 o
  14   2   0       2907.50       3071.53       136.80 o
  16   2   0        489.89        533.06        28.52 o
  18   2   0       2224.84       2107.25       142.26 o
  20   2   0        379.60        339.50        95.81 o
  22   2   0        566.47        573.89        88.18 o
  24   2   0       1040.89        952.01        75.48 o
  26   2   0         85.60        112.14        29.39 o
   1   3   0       1531.38       1442.64        70.63 o
   3   3   0       1497.57       1602.04        47.54 o
   5   3   0        576.56        567.37        15.60 o
   7   3   0       1780.20       1864.45        76.81 o
   9   3   0          4.74          6.65         3.93 o
  11   3   0        173.78        165.31        12.10 o
  13   3   0         79.48         83.29        10.24 o
  15   3   0        501.84        476.27        27.13 o
  17   3   0        116.27         99.76        22.32 o
  19   3   0          7.79         -0.29        13.97 o
  21   3   0        199.60        205.81        31.39 o
  23   3   0         32.34         47.92        32.30 o
  25   3   0         63.24         60.24        26.85 o
   0   4   0      55498.51      62561.45      4806.22 o
   2   4   0       9421.28      11480.03       427.95 o
   4   4   0       1935.52       2029.63        72.98 o
   6   4   0       1054.51        876.67        82.56 o
   8   4   0        149.10        151.56        10.19 o
  10   4   0        682.44        713.85        62.78 o
  12   4   0        524.34        501.25        55.88 o
  14   4   0        146.08        153.54        23.09 o
  16   4   0        573.30        499.95        37.59 o
  18   4   0        219.28        229.69        31.21 o
  20   4   0        380.12        389.39        45.73 o
  22   4   0        202.77        237.70        35.93 o
  24   4   0        118.19        227.54        37.74 o
   1   5   0        267.02        255.84        29.03 o
   3   5   0        652.74        707.28        43.96 o
   5   5   0         47.44         47.76        10.08 o
   7   5   0        501.35        520.78        35.80 o
   9   5   0        687.96        784.95        65.68 o
  11   5   0        126.47        120.12        22.14 o
  13   5   0        235.08        178.91        26.85 o
  15   5   0        187.37        191.97        27.94 o
  17   5   0        342.27        449.27        46.81 o
  19   5   0         18.55         32.30        26.13 o
  21   5   0        256.85        326.25        43.18 o
   2   6   0       5923.70       6321.32       493.18 o
   4   6   0         45.49         14.15        17.78 o
   6   6   0        985.22        990.71        81.29 o
   8   6   0        216.24        211.93        29.76 o
  10   6   0        599.02        672.81        59.88 o
  12   6   0          0.61         15.03        13.98 o
  14   6   0         69.58        127.38        26.49 o
   5   7   0        136.26        121.57        23.95 o
   7   7   0        447.66        448.18        49.72 o
   9   7   0         66.53         68.22        21.77 o
  11   7   0        240.82        209.38        23.74 o
  13   7   0         76.13        123.39        27.22 o
  15   7   0        550.41        515.32        52.62 o
  17   7   0        217.68        231.53        38.10 o
   6   8   0         19.56         29.39        20.69 o
   8   8   0         34.91         51.53        21.77 o
  10   8   0         19.74         13.43        22.86 o
  12   8   0         59.77         51.39        18.87 o
  14   8   0         13.47        -14.52        24.68 o
  -6  -9   1         90.21         90.08        17.35 o
  -4  -9   1         25.07         29.60        12.84 o
  -2  -9   1         69.04         57.85        14.17 o
   0  -9   1          1.11         16.58        13.22 o
   2  -9   1         67.67         49.83        14.19 o
   4  -9   1         72.42         50.72        16.29 o
   6  -9   1         39.04         39.28        13.24 o
 -13  -8   1        101.32         65.62        14.10 o
 -11  -8   1         11.88         19.01        16.30 o
  -9  -8   1        140.29        171.75        38.43 o
  -7  -8   1         32.39         40.84        18.52 o
  -5  -8   1        116.22        154.57        16.55 o
  -3  -8   1        105.87        125.74        15.45 o
  -1  -8   1        238.21        311.16        21.07 o
   1  -8   1        675.84        673.39        33.99 o
   3  -8   1         61.91         50.15        11.76 o
   5  -8   1        217.92        239.41        19.10 o
   7  -8   1         45.61         63.19        13.97 o
   9  -8   1         88.53         96.29        17.55 o
  11  -8   1        101.56        114.49        21.60 o
  13  -8   1          0.01         10.23        17.89 o
 -16  -7   1          1.78         26.89        21.13 o
 -14  -7   1         60.70         78.58        12.34 o
 -12  -7   1         35.98         11.44        13.72 o
 -10  -7   1        227.18        191.66        16.85 o
  -8  -7   1        271.31        334.62        24.06 o
  -6  -7   1        260.95        237.73        21.21 o
  -4  -7   1        178.51        154.88        25.82 o
  -2  -7   1        299.43        260.70        18.23 o
   0  -7   1         40.42         42.32        10.44 o
   2  -7   1        249.03        220.89        15.41 o
   4  -7   1        135.81        146.43        14.53 o
   6  -7   1          9.52         15.58        11.23 o
   8  -7   1         15.57         18.33        11.36 o
  10  -7   1         41.99         47.77        20.32 o
  12  -7   1        123.55        147.70        15.83 o
  14  -7   1        138.01        111.51        19.64 o
  16  -7   1        824.94        700.39        51.06 o
 -19  -6   1         42.15          7.68        35.20 o
 -17  -6   1        151.69        186.69        35.56 o
 -15  -6   1        127.13        130.44        17.02 o
 -13  -6   1        288.70        291.65        19.25 o
 -11  -6   1        384.44        400.67        22.74 o
  -9  -6   1         70.07         53.08        11.63 o
  -7  -6   1        100.20         80.83        12.31 o
  -5  -6   1         63.03         93.71        10.67 o
  -3  -6   1        124.23        104.73        12.51 o
  -1  -6   1        711.85        721.03        27.32 o
   1  -6   1       1057.61       1038.17        39.90 o
   3  -6   1        163.26        192.59        14.52 o
   5  -6   1        452.85        495.46        28.91 o
   7  -6   1        159.31        143.25        12.01 o
   9  -6   1        476.22        541.85        25.51 o
  11  -6   1        109.42        102.19        13.27 o
  13  -6   1         26.33         31.00         9.96 o
  15  -6   1         21.29         27.97        12.64 o
  17  -6   1        103.11        117.28        23.61 o
  19  -6   1         98.41         45.16        22.17 o
 -22  -5   1         54.57         37.34        21.22 o
 -20  -5   1         58.62         53.03        17.16 o
 -18  -5   1         46.46         76.84        18.71 o
 -16  -5   1        123.96        113.83        13.80 o
 -14  -5   1         24.96         26.11         8.67 o
 -12  -5   1        357.49        369.52        18.05 o
 -10  -5   1        368.23        381.35        20.98 o
  -8  -5   1        655.15        751.08        29.92 o
  -6  -5   1       1516.69       1713.32        63.03 o
  -4  -5   1        373.83        353.68        16.93 o
  -2  -5   1       1031.30       1028.11        36.91 o
   0  -5   1       1376.16       1333.36        44.75 o
   2  -5   1        522.23        496.84        23.98 o
   4  -5   1        357.05        334.05        16.58 o
   6  -5   1       1511.13       1468.33        55.13 o
   8  -5   1        237.09        203.42        12.74 o
  10  -5   1        542.21        563.92        24.28 o
  12  -5   1        130.94        110.37        10.70 o
  14  -5   1        340.36        401.15        19.10 o
  16  -5   1       1712.28       1699.12       119.94 o
  18  -5   1        171.19        164.56        16.88 o
  20  -5   1        373.70        331.47        26.96 o
  22  -5   1        105.45         96.91        22.16 o
 -23  -4   1         41.95         46.49        17.76 o
 -21  -4   1         81.78        110.11        18.11 o
 -19  -4   1          6.93         -4.80        16.27 o
 -17  -4   1         58.52         62.72        10.71 o
 -15  -4   1         42.48         41.33        10.50 o
 -13  -4   1        265.11        230.59        13.11 o
 -11  -4   1        270.60        272.11        12.73 o
  -9  -4   1        746.54        714.83        25.26 o
  -7  -4   1         64.21         79.65         7.84 o
  -5  -4   1        295.99        287.57        13.51 o
  -3  -4   1        218.40        164.24        10.31 o
  -1  -4   1       1021.25       1069.32        31.51 o
   1  -4   1       2725.40       2676.19        80.42 o
   3  -4   1         11.99          3.30         5.14 o
   5  -4   1        116.40        142.70         7.75 o
   7  -4   1        184.99        206.49        10.26 o
   9  -4   1        398.04        464.49        18.12 o
  11  -4   1        493.74        507.17        19.65 o
  13  -4   1         68.22         48.85         8.02 o
  15  -4   1        137.04        158.25        12.82 o
  17  -4   1         36.70         21.41        36.65 o
  19  -4   1        143.98        164.03        32.30 o
  21  -4   1          3.99          8.26        15.95 o
  23  -4   1         63.37         41.32        17.56 o
 -24  -3   1        858.49        836.00        57.77 o
 -22  -3   1        222.41        239.36        29.03 o
 -20  -3   1        395.05        348.27        24.99 o
 -18  -3   1        123.81        106.81        15.67 o
 -16  -3   1        434.86        398.19        23.91 o
 -14  -3   1        454.18        537.93        20.24 o
 -12  -3   1        760.95        788.01        27.00 o
 -10  -3   1       2276.14       2354.13        76.64 o
  -8  -3   1       3160.19       3562.80       102.89 o
  -6  -3   1        726.75        708.93        16.69 o
  -4  -3   1       1355.52       1519.91        34.55 o
  -2  -3   1       2782.58       2846.25        72.00 o
   0  -3   1       1273.12       1270.84        39.98 o
   2  -3   1       3673.84       4178.50       180.88 o
   4  -3   1       1597.10       1574.95        31.36 o
   6  -3   1       4054.93       4149.58        91.63 o
   8  -3   1       1227.53       1060.29        32.03 o
  10  -3   1        657.33        689.41        20.36 o
  12  -3   1        485.78        543.86        18.28 o
  14  -3   1        417.99        418.46        16.64 o
  16  -3   1       1516.79       1627.90        75.38 o
  18  -3   1        333.31        385.74        30.51 o
  20  -3   1        185.55        197.88        23.94 o
  22  -3   1        247.28        266.63        34.45 o
  24  -3   1       1538.90       1660.36        93.05 o
 -25  -2   1         48.11         41.02        20.34 o
 -23  -2   1         33.59         37.93        15.19 o
 -21  -2   1        103.48         74.89        14.04 o
 -19  -2   1         28.04         37.66        11.52 o
 -17  -2   1         12.05          9.65        10.23 o
 -15  -2   1          6.26         10.95         9.33 o
 -13  -2   1         52.62         57.60         5.81 o
 -11  -2   1         75.81         58.87         4.86 o
  -9  -2   1        488.03        529.50        12.35 o
  -7  -2   1        130.49        101.09         5.33 o
  -5  -2   1        340.46        337.35         8.56 o
  -3  -2   1        302.98        256.50         6.20 o
  -1  -2   1        113.36        110.77         3.50 o
   1  -2   1       2725.02       2756.22        87.15 o
   3  -2   1        317.10        227.36         6.64 o
   5  -2   1         67.56         48.56         2.43 o
   7  -2   1          4.98          5.33         2.19 o
   9  -2   1        257.57        259.56         9.21 o
  11  -2   1        388.18        414.92        19.37 o
  13  -2   1        151.29        142.35         9.55 o
  15  -2   1        304.58        297.70        15.01 o
  17  -2   1         38.40         23.01        12.08 o
  19  -2   1         95.81         93.66        14.89 o
  21  -2   1         89.71         79.43        17.62 o
  23  -2   1          3.62         17.02        20.62 o
  25  -2   1        103.10        125.29        18.88 o
 -26  -1   1         53.90         64.64        25.77 o
 -24  -1   1       2437.09       2641.33       120.14 o
 -22  -1   1        230.59        276.96        21.90 o
 -20  -1   1         12.54          3.44        12.48 o
 -18  -1   1        209.10        208.78        24.50 o
 -16  -1   1         75.62         98.91        10.54 o
 -14  -1   1       3161.49       4122.55       175.67 o
 -12  -1   1       1672.59       1731.62        48.60 o
 -10  -1   1       9972.92      12322.75       365.34 o
  -8  -1   1       2901.58       3558.68        83.69 o
  -6  -1   1       6109.59       7585.51       184.24 o
  -4  -1   1      49958.17      54345.79      1321.74 o
  -2  -1   1       4105.54       4211.90        85.98 o
   0  -1   1       5851.63       5988.87       126.18 o
   2  -1   1      48510.26      49121.07      1100.52 o
   4  -1   1       2240.15       2346.27        59.76 o
   6  -1   1       1381.25       1258.00        27.65 o
   8  -1   1       1367.81       1443.73        47.48 o
  10  -1   1       2144.94       2431.45       103.90 o
  12  -1   1       1870.92       2172.02        72.76 o
  14  -1   1       2768.58       2825.48        99.73 o
  16  -1   1          6.01         10.10        10.84 o
  18  -1   1        183.03        197.41        17.45 o
  20  -1   1        213.20        206.28        21.76 o
  22  -1   1       2365.93       2469.99       138.34 o
  24  -1   1       2469.54       2775.07       125.33 o
  26  -1   1        709.97        737.45        68.18 o
 -25   0   1         56.87         58.10        16.26 o
 -23   0   1         55.11         53.50        15.27 o
 -21   0   1          8.46         -8.47        12.55 o
 -19   0   1         84.49         74.12        14.39 o
 -17   0   1         55.75         53.04        10.08 o
 -15   0   1          2.38          2.86         7.30 o
 -13   0   1        120.17        117.46         6.19 o
 -11   0   1         40.13         42.36         3.65 o
  -9   0   1         16.20         15.87         2.45 o
  -7   0   1         93.75         74.19         3.09 o
  -5   0   1         18.48         19.12         2.08 o
  -3   0   1         12.60         19.59         1.35 o
   3   0   1          0.51          4.97         1.61 o
   5   0   1         94.50         98.74         4.59 o
   7   0   1        182.17        174.29         6.73 o
   9   0   1         17.46         14.23         2.46 o
  11   0   1         70.01         66.82         3.56 o
  13   0   1        168.91        164.81        13.31 o
  15   0   1         48.53         59.10        13.29 o
  17   0   1         67.47         68.66        11.99 o
  19   0   1         82.46         79.09        13.50 o
  21   0   1          1.84         -1.18        18.33 o
  23   0   1         31.50         16.90        14.35 o
  25   0   1          6.40         -5.54        14.90 o
 -26   1   1         54.31         63.87        25.77 o
 -24   1   1       2437.91       2551.61       388.30 o
 -22   1   1        230.95        269.70        53.89 o
 -20   1   1         12.26         13.04        12.32 o
 -18   1   1        208.33        200.06        23.20 o
 -16   1   1         75.53        110.04        13.93 o
 -14   1   1       3163.62       4164.62       185.50 o
 -12   1   1       1674.33       1815.78        53.28 o
 -10   1   1       9970.98      12539.69       300.03 o
  -8   1   1       2902.60       3633.70        80.25 o
  -6   1   1       6107.00       7457.67       164.25 o
  -4   1   1      49960.69      55404.45      1360.61 o
  -2   1   1       4105.93       4139.91       101.58 o
   0   1   1       5850.38       5856.35       193.26 o
   2   1   1      48512.62      42318.02      2969.24 o
   4   1   1       2239.07       2542.28        77.50 o
   6   1   1       1375.28       1313.77        30.43 o
   8   1   1       1370.92       1346.15        34.41 o
  10   1   1       2145.07       2326.27        64.51 o
  12   1   1       1873.55       2459.97        89.28 o
  14   1   1       2768.31       2926.60       112.39 o
  16   1   1          6.19         17.47        10.25 o
  18   1   1        182.33        196.20        16.69 o
  20   1   1        214.64        220.31        22.56 o
  22   1   1       2365.94       2347.57       164.94 o
  24   1   1       2467.59       2611.20       338.22 o
  26   1   1        709.72        763.66       116.13 o
 -25   2   1         48.04         37.38        25.40 o
 -23   2   1         33.58         13.91        17.19 o
 -21   2   1        103.44        123.26        18.08 o
 -19   2   1         28.06         12.01        14.23 o
 -17   2   1         11.98         12.31         9.49 o
 -15   2   1          6.29          8.68         7.51 o
 -13   2   1         52.52         64.33        10.00 o
 -11   2   1         75.86         70.56         4.65 o
  -9   2   1        487.64        495.77        28.10 o
  -7   2   1        130.27         91.73         4.16 o
  -5   2   1        340.23        346.15        11.64 o
  -3   2   1        303.26        233.19         9.75 o
  -1   2   1        113.57        138.64         6.68 o
   1   2   1       2724.88       2861.80        58.35 o
   3   2   1        316.37        256.44        12.35 o
   5   2   1         67.23         44.31         2.84 o
   7   2   1          5.00          4.17         2.54 o
   9   2   1        257.63        245.56         8.72 o
  11   2   1        387.89        429.17        26.45 o
  13   2   1        151.35        145.45         9.91 o
  15   2   1        304.54        309.32        16.23 o
  17   2   1         38.41         35.83        13.79 o
  19   2   1         95.70         83.28        16.00 o
  21   2   1         89.74         89.38        30.85 o
  23   2   1          3.63         20.74        17.14 o
  25   2   1        103.12         91.29        20.86 o
 -24   3   1        859.00        952.24        85.64 o
 -22   3   1        222.41        236.97        36.29 o
 -20   3   1        394.83        355.18        51.17 o
 -18   3   1        123.33        117.48        16.55 o
 -16   3   1        433.10        396.09        23.38 o
 -14   3   1        456.62        529.44        38.48 o
 -12   3   1        762.67        750.27        37.77 o
 -10   3   1       2275.49       2360.69       120.59 o
  -8   3   1       3163.50       3501.55       118.61 o
  -6   3   1        724.68        672.68        19.84 o
  -4   3   1       1356.03       1539.96        35.91 o
  -2   3   1       2785.09       2835.26       128.11 o
   0   3   1       1273.31       1178.38        35.36 o
   2   3   1       3676.29       3836.63       176.29 o
   4   3   1       1596.66       1642.60        69.95 o
   6   3   1       4049.29       3999.89       102.78 o
   8   3   1       1229.15       1061.63        64.37 o
  10   3   1        655.06        654.71        36.96 o
  12   3   1        488.24        493.28        26.87 o
  14   3   1        417.37        386.72        22.92 o
  16   3   1       1517.25       1518.96        91.38 o
  18   3   1        332.06        335.44        27.91 o
  20   3   1        185.35        170.52        20.71 o
  22   3   1        247.66        260.81        36.47 o
  24   3   1       1537.17       1389.29       207.94 o
 -23   4   1         42.11         35.93        26.85 o
 -21   4   1         81.69         95.44        26.85 o
 -19   4   1          6.92        -10.89        22.14 o
 -17   4   1         58.75         48.63        18.51 o
 -15   4   1         42.67         34.16        12.80 o
 -13   4   1        265.89        234.44        21.56 o
 -11   4   1        270.71        260.11        16.75 o
  -9   4   1        746.25        654.24        40.79 o
  -7   4   1         64.28         90.94         7.19 o
  -3   4   1        218.18        195.32        16.87 o
  -1   4   1       1021.21       1246.88        70.29 o
   1   4   1       2725.45       2681.09       204.31 o
   3   4   1         12.11         -1.51         6.14 o
   5   4   1        115.63        137.54        19.60 o
   7   4   1        185.18        208.67        23.59 o
   9   4   1        397.03        453.26        41.37 o
  11   4   1        493.06        516.76        30.45 o
  13   4   1         68.49         40.92        11.54 o
  15   4   1        137.11        127.92        15.88 o
  17   4   1         36.93         17.06        19.96 o
  19   4   1        143.66        130.32        20.04 o
  21   4   1          3.92         60.97        26.13 o
  23   4   1         63.33         39.19        28.31 o
 -22   5   1         54.53         59.52        29.03 o
 -20   5   1         58.95         55.89        26.85 o
 -18   5   1         46.48         59.15        25.04 o
 -16   5   1        123.60        134.16        30.12 o
 -14   5   1         25.27         32.30        17.78 o
 -12   5   1        358.69        315.36        37.38 o
 -10   5   1        368.03        438.86        35.02 o
  -8   5   1        656.92        773.23        47.60 o
  -6   5   1       1516.07       1779.96        80.73 o
  -4   5   1        373.68        418.99        48.56 o
  -2   5   1       1033.35       1268.86        68.79 o
   2   5   1        523.99        448.54        43.18 o
   4   5   1        356.87        407.90        35.93 o
   6   5   1       1508.95       1612.01        63.59 o
   8   5   1        237.88        214.91        19.60 o
  10   5   1        541.32        639.43        56.25 o
  12   5   1        131.53        132.09        22.86 o
  14   5   1        339.71        414.79        39.92 o
  16   5   1       1713.05       2034.77       160.40 o
  18   5   1        170.67        203.95        33.02 o
  20   5   1        373.94        449.63        48.99 o
  22   5   1        105.14         91.09        30.48 o
 -15   6   1        127.25        140.42        19.97 o
 -13   6   1        289.47        337.13        39.19 o
 -11   6   1        384.41        502.61        45.73 o
  -9   6   1         69.86         60.97        21.05 o
  -7   6   1        100.12         71.98        15.37 o
  -5   6   1         62.44         58.79        18.51 o
  -3   6   1        124.37         81.29        21.05 o
   3   6   1        163.03        158.22        26.85 o
   5   6   1        451.06        415.16        48.63 o
   7   6   1        159.63        142.62        23.95 o
   9   6   1        475.37        466.69        50.81 o
  13   6   1         26.53         16.59        14.86 o
  15   6   1         21.26         73.31        26.49 o
 -14   7   1         60.58         34.48        24.31 o
 -12   7   1         36.24         36.29        22.50 o
 -10   7   1        226.70        265.24        41.37 o
  -8   7   1        272.11        298.67        37.02 o
  -6   7   1        260.93        224.63        31.21 o
  -4   7   1        178.53        169.84        28.67 o
  -2   7   1        300.05        280.52        39.92 o
   4   7   1        135.83        119.76        25.04 o
   6   7   1          9.36         22.50        18.14 o
   8   7   1         15.67         13.79        19.23 o
  10   7   1         41.87         22.86        21.41 o
  12   7   1        123.86        115.41        19.63 o
  14   7   1        137.68        169.47        29.39 o
  18   7   1        102.89         95.08        29.39 o
 -11   8   1         11.92         40.44        17.77 o
  -9   8   1        140.52        171.29        29.03 o
  -7   8   1         32.21         29.39        21.41 o
   7   8   1         45.79         79.47        23.23 o
   9   8   1         88.36         76.57        25.04 o
  11   8   1        101.29        128.83        28.31 o
  13   8   1          0.01          2.54        22.14 o
   8   9   1         16.66        -21.05        23.23 o
  -7  -9   2         82.81        100.52        29.39 o
  -5  -9   2          9.93          2.32        14.18 o
  -3  -9   2          3.48         -3.22        13.42 o
  -1  -9   2         21.22         30.36        13.60 o
   1  -9   2         19.44         -2.52        13.35 o
   3  -9   2        120.34         99.20        15.20 o
   5  -9   2         27.98         44.58        12.59 o
   7  -9   2         33.38         25.04        26.13 o
 -14  -8   2         15.61         20.32        22.86 o
 -12  -8   2         10.21          3.22        15.95 o
 -10  -8   2        205.90        195.65        28.15 o
  -8  -8   2        142.55        163.28        19.64 o
  -6  -8   2         91.69        105.77        21.43 o
  -4  -8   2         55.85         81.92        13.69 o
  -2  -8   2       1344.67       1252.38        51.49 o
   0  -8   2        823.89        836.66        47.56 o
   2  -8   2        886.14        863.02        44.06 o
   4  -8   2         16.89         18.02        11.22 o
   6  -8   2         51.21         45.89        11.57 o
   8  -8   2         49.01         54.14        13.69 o
  10  -8   2         14.70         -8.05        15.15 o
  12  -8   2         39.00         41.06        16.35 o
  14  -8   2        157.71        173.19        34.29 o
 -17  -7   2        339.46        331.49        33.14 o
 -15  -7   2         27.56         27.08        14.75 o
 -13  -7   2          2.54         17.44        11.00 o
 -11  -7   2          3.84         10.30        12.07 o
  -9  -7   2        191.28        160.07        27.02 o
  -7  -7   2         94.76        112.87        17.13 o
  -5  -7   2        113.80        118.29        16.50 o
  -3  -7   2         92.49         89.44        12.56 o
  -1  -7   2         37.82         27.15        11.11 o
   1  -7   2          4.55         13.08        10.01 o
   3  -7   2        122.40        111.42        14.72 o
   5  -7   2         48.26         49.75        12.01 o
   7  -7   2          6.24         25.37        11.31 o
   9  -7   2        114.01        125.31        14.06 o
  11  -7   2          1.59         15.90        12.54 o
  13  -7   2        250.62        276.20        30.17 o
  15  -7   2        355.08        367.69        23.66 o
  17  -7   2        289.01        223.42        29.46 o
 -20  -6   2         20.43         47.57        47.36 o
 -18  -6   2         27.32         20.85        19.58 o
 -16  -6   2         85.53         78.87        15.91 o
 -14  -6   2         35.34          9.47        10.61 o
 -12  -6   2        154.04        169.21        15.43 o
 -10  -6   2        414.20        393.77        22.30 o
  -8  -6   2        677.78        700.65        28.91 o
  -6  -6   2         95.47        131.42        11.47 o
  -4  -6   2       1812.68       1888.05        81.76 o
  -2  -6   2       3429.01       3860.79       135.08 o
   0  -6   2       6990.30       7356.65       253.40 o
   2  -6   2        559.67        651.20        41.33 o
   4  -6   2        155.96        194.65        14.45 o
   6  -6   2        116.23        121.79        12.74 o
   8  -6   2        102.06        102.10        11.35 o
  10  -6   2        283.17        294.59        23.07 o
  12  -6   2         64.61         46.33        12.03 o
  14  -6   2        283.31        260.37        18.85 o
  16  -6   2        171.85        155.78        14.78 o
  18  -6   2        120.80        120.13        23.24 o
  20  -6   2        331.15        235.82        37.74 o
 -21  -5   2        105.13        109.15        31.37 o
 -19  -5   2          0.49        -16.08        16.08 o
 -17  -5   2        307.82        293.71        33.10 o
 -15  -5   2        130.87        106.95        13.40 o
 -13  -5   2         17.95         28.24         8.91 o
 -11  -5   2         45.73         48.16        11.42 o
  -9  -5   2        164.48        147.86        12.82 o
  -7  -5   2        530.05        511.98        22.33 o
  -5  -5   2        477.37        467.91        20.57 o
  -3  -5   2         50.49         55.66         7.74 o
  -1  -5   2        956.27        917.54        36.95 o
   1  -5   2        420.30        458.16        22.94 o
   3  -5   2        725.55        671.19        27.06 o
   5  -5   2        682.53        728.66        29.25 o
   7  -5   2        177.35        185.85        12.04 o
   9  -5   2        360.71        369.44        17.58 o
  11  -5   2        798.65        873.78        34.38 o
  13  -5   2        354.98        398.99        17.72 o
  15  -5   2       1868.07       1927.22        76.78 o
  17  -5   2          1.99         -9.64        15.76 o
  19  -5   2         98.70        101.86        20.88 o
  21  -5   2        150.71        130.41        20.10 o
 -24  -4   2         89.90        113.51        24.51 o
 -22  -4   2         11.91         30.44        15.81 o
 -20  -4   2          6.16         34.89        15.44 o
 -18  -4   2        124.57        106.41        13.47 o
 -16  -4   2        292.70        314.79        19.07 o
 -14  -4   2         17.08         14.83         7.84 o
 -12  -4   2         55.34         52.54         7.68 o
 -10  -4   2       3148.29       3338.79       106.80 o
  -8  -4   2       2085.39       1999.96        64.62 o
  -6  -4   2       1691.85       1847.54        60.55 o
  -4  -4   2       1752.91       1727.20        55.75 o
  -2  -4   2       5736.39       6218.25       186.06 o
   0  -4   2      25219.77      28141.62       828.50 o
   2  -4   2       4414.41       5121.38       161.84 o
   4  -4   2       1118.57       1126.74        35.37 o
   6  -4   2        214.20        209.11         9.43 o
   8  -4   2        375.72        417.42        16.51 o
  10  -4   2       1223.21       1239.46        42.44 o
  12  -4   2        330.40        323.97        14.26 o
  14  -4   2       1510.04       1460.89        47.75 o
  16  -4   2        476.67        513.83        22.68 o
  18  -4   2        202.16        185.62        21.68 o
  20  -4   2        168.93        188.93        24.57 o
  22  -4   2        791.52        595.60       103.06 o
  24  -4   2        363.02        292.50        46.45 o
 -25  -3   2         97.61         57.54        21.74 o
 -23  -3   2          7.34         23.11        15.57 o
 -21  -3   2        153.65        175.82        18.91 o
 -19  -3   2        144.59        132.59        17.01 o
 -17  -3   2         48.02         67.46        11.12 o
 -15  -3   2        171.83        186.37        12.27 o
 -13  -3   2        335.13        334.00        19.28 o
 -11  -3   2         21.52         22.30         5.63 o
  -9  -3   2       1578.58       1590.05        46.65 o
  -7  -3   2        519.08        566.82        17.16 o
  -5  -3   2        325.05        358.34         9.07 o
  -3  -3   2       2402.56       2398.58        50.33 o
  -1  -3   2         75.06         64.37         2.86 o
   1  -3   2       1363.73       1362.80        42.67 o
   3  -3   2        290.57        338.58        17.02 o
   5  -3   2         82.14         96.62         4.67 o
   7  -3   2        625.10        647.76        21.03 o
   9  -3   2        184.26        205.53         8.90 o
  11  -3   2        205.29        204.76         9.16 o
  13  -3   2        306.83        315.42        12.66 o
  15  -3   2       1162.80       1218.27        44.22 o
  17  -3   2         18.93         29.72        12.60 o
  19  -3   2         99.31         93.27        19.79 o
  21  -3   2         80.33         96.28        21.22 o
  23  -3   2         34.97         69.31        26.13 o
 -26  -2   2         29.21          9.81        22.68 o
 -24  -2   2         40.30         17.52        26.13 o
 -22  -2   2         61.14        105.24        19.53 o
 -20  -2   2         93.99         76.26        12.05 o
 -18  -2   2        232.09        272.78        17.19 o
 -16  -2   2        121.33        145.89         8.30 o
 -14  -2   2        589.02        643.46        57.72 o
 -12  -2   2        698.26        836.76        53.70 o
 -10  -2   2       7670.21       8686.32       242.58 o
  -8  -2   2       4322.95       4524.47        93.64 o
  -6  -2   2       4973.98       4986.77        98.25 o
  -4  -2   2       4698.92       4554.25        91.53 o
  -2  -2   2       8792.26       8842.32       153.23 o
   0  -2   2     132556.27     135869.66      2419.75 o
   2  -2   2       3633.16       3668.47       144.63 o
   4  -2   2       1341.91       1219.77        26.89 o
   6  -2   2        738.84        570.46        28.06 o
   8  -2   2       3591.06       3823.27        99.10 o
  10  -2   2        600.22        608.79        22.88 o
  12  -2   2        668.55        619.43        23.99 o
  14  -2   2       1061.04       1107.58        40.93 o
  16  -2   2       3187.50       3191.81       123.77 o
  18  -2   2        578.88        571.66        32.31 o
  20  -2   2        997.30        884.98        46.47 o
  22  -2   2        671.70        687.37        38.03 o
  24  -2   2        173.37        203.78        21.56 o
 -25  -1   2          6.73         12.74        18.24 o
 -23  -1   2         27.06         30.41        13.68 o
 -21  -1   2         71.15         51.58        18.32 o
 -19  -1   2         19.72         11.69        11.71 o
 -17  -1   2        153.62        157.61        20.41 o
 -15  -1   2        553.73        676.86        31.44 o
 -13  -1   2         67.04         87.05         5.76 o
 -11  -1   2        465.61        471.36        25.58 o
  -9  -1   2        948.73       1075.96        37.42 o
  -7  -1   2        239.39        287.51         7.23 o
  -5  -1   2        901.31        957.47        25.09 o
  -3  -1   2       2975.86       3140.20        85.95 o
  -1  -1   2       2879.06       2615.44        54.96 o
   1  -1   2        132.81        130.31         6.68 o
   3  -1   2       4040.52       3759.61       103.15 o
   5  -1   2       3599.64       3437.46        81.63 o
   7  -1   2        228.11        239.11         7.20 o
   9  -1   2       1750.60       1876.82        51.11 o
  11  -1   2       2258.89       2275.55        91.48 o
  13  -1   2         44.54         39.60         6.28 o
  15  -1   2       1927.64       1910.68        76.80 o
  17  -1   2        470.00        445.44        26.63 o
  19  -1   2         22.22          0.43        12.45 o
  21  -1   2        378.39        345.09        24.28 o
  23  -1   2         78.97        105.85        19.63 o
  25  -1   2         65.06         54.29        16.69 o
 -26   0   2          0.88          3.90        33.75 o
 -24   0   2          0.10          6.20        17.03 o
 -22   0   2          1.32          7.94        13.20 o
 -20   0   2         21.17         34.01        19.91 o
 -18   0   2         84.30         90.14        18.07 o
 -16   0   2       1124.80       1462.53        59.44 o
 -14   0   2        492.38        654.87        20.91 o
 -12   0   2       1137.77       1176.01        34.90 o
 -10   0   2      32759.84      46565.64      1109.22 o
  -8   0   2       6291.11       9842.49       237.41 o
  -6   0   2      60759.20      79887.97      1635.80 o
  -4   0   2      15892.83      22226.12       436.54 o
  -2   0   2      12737.40      13877.08       303.98 o
   2   0   2      27841.03      26961.25       726.54 o
   4   0   2       6031.10       6523.61       192.11 o
   6   0   2      43269.32      43337.89      1100.73 o
   8   0   2          7.36         11.55         2.15 o
  10   0   2        344.89        388.65        10.92 o
  12   0   2       2888.06       3527.30       135.81 o
  14   0   2         15.54         15.96         6.95 o
  16   0   2       8561.33       9650.32       429.44 o
  18   0   2       4424.10       4529.32       204.74 o
  20   0   2        260.66        291.19        34.34 o
  22   0   2        237.61        235.26        20.15 o
  24   0   2        732.63        755.88        66.80 o
  26   0   2        147.83        101.33        19.52 o
 -25   1   2          6.71         29.39        25.04 o
 -23   1   2         27.08         46.70        17.83 o
 -21   1   2         71.16         68.38        20.74 o
 -19   1   2         19.72          9.11        11.10 o
 -17   1   2        153.65        170.95        18.18 o
 -15   1   2        553.97        627.09        27.78 o
 -13   1   2         67.03         80.34         5.58 o
 -11   1   2        465.60        525.75        24.76 o
  -9   1   2        948.49       1030.71        22.17 o
  -7   1   2        239.30        275.92         9.24 o
  -5   1   2        901.39        870.91        20.53 o
  -3   1   2       2975.79       2802.77        63.69 o
  -1   1   2       2879.26       2565.29        74.19 o
   1   1   2        132.84        129.44         8.74 o
   3   1   2       4040.64       3772.34       142.15 o
   5   1   2       3599.60       3615.30        86.75 o
   7   1   2        228.11        247.44         6.47 o
   9   1   2       1750.47       1784.02        44.64 o
  11   1   2       2259.04       2176.57        87.19 o
  13   1   2         44.55         46.72         6.85 o
  15   1   2       1927.69       1943.94        89.15 o
  17   1   2        470.00        458.24        30.00 o
  19   1   2         22.23         16.58        14.50 o
  21   1   2        378.33        364.36        29.25 o
  23   1   2         78.98         48.74        18.06 o
  25   1   2         65.07         55.17        18.43 o
 -26   2   2         29.09         22.86        26.13 o
 -24   2   2         40.27         11.98        23.59 o
 -22   2   2         60.57         73.67        24.68 o
 -20   2   2         94.19         68.22        21.96 o
 -18   2   2        230.89        244.87        18.22 o
 -16   2   2        121.37        123.96        12.67 o
 -14   2   2        589.77        600.50        46.15 o
 -12   2   2        698.11        830.15        38.36 o
 -10   2   2       7665.75       8793.41       451.66 o
  -8   2   2       4321.08       4359.06        95.75 o
  -6   2   2       4966.83       5038.31       118.75 o
  -4   2   2       4704.30       4458.70       119.87 o
  -2   2   2       8787.66       8636.72       173.73 o
   0   2   2     132560.48     136037.39      3083.37 o
   2   2   2       3631.80       3688.85        89.60 o
   4   2   2       1337.75       1266.04        39.77 o
   6   2   2        740.73        533.26        14.69 o
   8   2   2       3586.55       3605.32       118.72 o
  10   2   2        602.11        562.37        24.31 o
  12   2   2        665.29        665.87        32.74 o
  14   2   2       1063.86       1106.32        45.59 o
  16   2   2       3188.86       3117.96       323.89 o
  18   2   2        579.02        569.25        38.75 o
  20   2   2        996.59        890.65        56.77 o
  22   2   2        672.25        662.10        97.80 o
  24   2   2        172.86        223.32        50.44 o
 -25   3   2         97.82         59.15        27.58 o
 -23   3   2          7.25         -4.72        23.23 o
 -21   3   2        153.85        106.69        27.22 o
 -19   3   2        144.77        142.26        26.85 o
 -17   3   2         48.04         43.82        10.69 o
 -15   3   2        171.88        174.82        14.56 o
 -13   3   2        334.90        346.33        21.67 o
 -11   3   2         21.61         18.97         4.49 o
  -9   3   2       1579.89       1529.52        54.72 o
  -7   3   2        519.34        563.44        33.11 o
  -5   3   2        325.21        337.53        13.71 o
  -3   3   2       2403.07       2431.48        49.42 o
  -1   3   2         74.76         65.09         5.19 o
   1   3   2       1364.78       1389.11        41.72 o
   3   3   2        290.48        357.43        16.20 o
   5   3   2         82.24         76.97         5.25 o
   7   3   2        625.33        687.38        34.40 o
   9   3   2        184.28        185.12        15.37 o
  11   3   2        205.48        208.37        13.64 o
  13   3   2        306.70        316.53        18.74 o
  15   3   2       1163.75       1114.91       101.97 o
  17   3   2         18.91         19.02        13.94 o
  19   3   2         99.43        100.36        16.93 o
  21   3   2         80.17         77.11        20.32 o
  23   3   2         35.04         40.92        22.32 o
  25   3   2        203.40        179.49        24.57 o
 -22   4   2         11.78         14.52        23.95 o
 -20   4   2          6.18          9.07        21.41 o
 -18   4   2        124.08        112.55        39.01 o
 -16   4   2        292.74        258.38        33.39 o
 -14   4   2         17.21         33.33        12.97 o
 -12   4   2         55.07         46.50        15.06 o
 -10   4   2       3144.51       3216.19       125.65 o
  -8   4   2       2086.74       1891.91        75.62 o
  -6   4   2       1690.34       1917.43        67.35 o
  -4   4   2       1755.11       1762.60       139.35 o
  -2   4   2       5734.16       5895.47       321.09 o
   0   4   2      25220.84      32649.33      1583.65 o
   2   4   2       4412.84       5426.69       613.48 o
   4   4   2       1115.27       1237.02        67.62 o
   6   4   2        214.96        207.91        12.93 o
  10   4   2       1225.81       1333.74        81.29 o
  12   4   2        328.42        296.78        19.01 o
  14   4   2       1511.16       1357.49        92.18 o
  16   4   2        476.65        428.58        46.81 o
  18   4   2        202.11        174.19        28.31 o
  20   4   2        169.25        156.41        29.76 o
  22   4   2        793.34        830.31        75.48 o
  24   4   2        362.45        403.54        49.72 o
 -21   5   2        105.44        137.18        31.94 o
 -19   5   2          0.48         26.85        23.59 o
 -17   5   2        307.39        307.78        27.04 o
 -15   5   2        131.22        124.11        22.86 o
 -13   5   2         18.05          3.27        16.33 o
 -11   5   2         46.23         11.25        17.42 o
  -9   5   2        164.95        164.37        10.86 o
  -7   5   2        529.87        543.67        34.90 o
  -5   5   2        477.46        484.98        32.19 o
  -3   5   2         50.70         65.21        12.25 o
  -1   5   2        957.28       1099.02        43.90 o
   1   5   2        420.99        498.44        37.74 o
   3   5   2        725.89        665.56        60.60 o
   5   5   2        683.07        765.35        62.06 o
   9   5   2        360.84        326.86        26.43 o
  13   5   2        354.72        376.33        39.92 o
  17   5   2          1.93         -9.44        25.77 o
  19   5   2         99.07        124.47        30.85 o
  21   5   2        150.51        157.13        32.66 o
 -16   6   2         85.75         83.39        18.31 o
 -14   6   2         35.04         32.56        15.37 o
 -12   6   2        154.30        146.97        27.94 o
 -10   6   2        411.81        405.01        39.01 o
  -8   6   2        679.06        603.86        59.88 o
  -6   6   2         94.59        131.60        14.84 o
  -4   6   2       1813.73       2339.97       118.53 o
   2   6   2        559.81        556.32        55.52 o
   4   6   2        155.44        159.31        25.77 o
   6   6   2        115.79        106.69        22.50 o
   8   6   2        101.42         87.82        22.14 o
  12   6   2         64.97         63.14        22.14 o
  14   6   2        284.19        260.56        36.65 o
 -15   7   2         27.73         58.06        23.59 o
 -13   7   2          2.53          2.18        21.41 o
 -11   7   2          3.95         10.16        21.41 o
  -9   7   2        191.63        198.11        25.58 o
  -7   7   2         94.88         66.05        21.05 o
  -5   7   2        113.94        137.18        24.68 o
   3   7   2        122.62         83.10        22.50 o
   5   7   2         48.23         13.06        19.96 o
   7   7   2          6.27         19.60        19.60 o
   9   7   2        114.02         93.99        25.40 o
  11   7   2          1.47        -11.26        16.28 o
  13   7   2        250.61        290.32        36.29 o
  17   7   2        289.06        254.03        39.19 o
 -14   8   2         15.46          5.44        25.40 o
 -10   8   2        205.35        232.25        38.10 o
  -8   8   2        142.67        108.87        27.22 o
  -6   8   2         91.65         86.37        25.04 o
   6   8   2         51.28         12.70        20.32 o
   8   8   2         48.89         50.08        24.31 o
  10   8   2         14.73         31.94        23.23 o
  12   8   2         38.96         45.00        23.59 o
  14   8   2        157.97        110.68        27.58 o
  -6  -9   3        108.82         27.78        21.00 o
  -4  -9   3         17.79         -1.72        20.69 o
  -2  -9   3         66.80         82.81        17.50 o
   0  -9   3          9.85          4.02        13.45 o
   2  -9   3          9.39         -4.98        17.18 o
   4  -9   3         12.29         22.61        12.22 o
   6  -9   3         15.84         28.67        12.60 o
 -13  -8   3         28.26         17.45        13.26 o
 -11  -8   3         32.43         27.27        16.34 o
  -9  -8   3        104.14        139.92        34.35 o
  -7  -8   3         10.71          8.21        13.99 o
  -5  -8   3        137.48        172.68        16.38 o
  -3  -8   3        119.74        131.00        14.99 o
  -1  -8   3        700.40        722.89        35.24 o
   1  -8   3        403.99        367.29        20.54 o
   3  -8   3        236.86        209.97        18.96 o
   5  -8   3        278.36        302.97        20.55 o
   7  -8   3        219.69        193.62        23.68 o
   9  -8   3         27.30         37.79        15.71 o
  11  -8   3        109.01        105.70        17.85 o
  13  -8   3        101.54         96.94        27.27 o
 -16  -7   3        203.62        172.62        19.62 o
 -14  -7   3        156.26        127.49        17.55 o
 -12  -7   3        170.40        177.34        14.42 o
 -10  -7   3        967.05        912.64        62.59 o
  -8  -7   3        221.12        197.62        21.95 o
  -6  -7   3        653.51        698.45        36.19 o
  -4  -7   3          3.93         -2.21        13.03 o
  -2  -7   3        120.80        129.18        13.84 o
   0  -7   3        139.14        168.17        13.37 o
   2  -7   3          8.68         14.70         9.99 o
   4  -7   3         36.74         76.05        12.32 o
   6  -7   3         39.92         47.29        12.06 o
   8  -7   3          3.71         22.74        11.53 o
  10  -7   3        107.70        109.77        14.36 o
  12  -7   3        323.82        275.51        20.43 o
  14  -7   3       1387.25       1295.52        79.04 o
  16  -7   3       1673.53       1538.73       110.86 o
 -19  -6   3         85.77         76.00        41.37 o
 -17  -6   3          5.30         -3.35        17.12 o
 -15  -6   3         74.51         70.98        15.11 o
 -13  -6   3        247.03        269.53        16.19 o
 -11  -6   3        288.97        301.32        19.16 o
  -9  -6   3        128.01        142.05        17.97 o
  -7  -6   3         14.71         15.17         9.52 o
  -5  -6   3        108.20        152.77        12.59 o
  -3  -6   3        108.96        141.38        10.70 o
  -1  -6   3       1211.61       1455.21        53.74 o
   1  -6   3       2370.46       2632.40       105.18 o
   3  -6   3         39.40         27.76        12.87 o
   5  -6   3        949.12        916.87        36.10 o
   7  -6   3        154.35        160.95        12.97 o
   9  -6   3         61.35         68.54        10.41 o
  11  -6   3         96.74         93.47        13.09 o
  13  -6   3         35.76         34.58        11.98 o
  15  -6   3        201.41        213.36        20.13 o
  17  -6   3        129.65        136.31        22.82 o
  19  -6   3         10.55         24.76        17.72 o
 -22  -5   3         57.58         52.51        17.51 o
 -20  -5   3        396.46        362.01        27.02 o
 -18  -5   3        394.69        386.41        23.28 o
 -16  -5   3        444.21        423.05        27.82 o
 -14  -5   3        189.13        174.81        14.92 o
 -12  -5   3         17.64          6.94         8.24 o
 -10  -5   3       3413.67       3485.84       138.40 o
  -8  -5   3       2486.62       2663.66        95.83 o
  -6  -5   3        266.49        286.79        15.19 o
  -4  -5   3        410.26        449.50        17.88 o
  -2  -5   3        549.30        597.01        20.19 o
   0  -5   3        264.34        271.02        16.01 o
   2  -5   3         28.33         42.79         7.96 o
   4  -5   3        479.59        548.55        20.93 o
   6  -5   3        232.62        283.24        14.72 o
   8  -5   3         52.76         67.74         8.84 o
  10  -5   3       1005.78        990.65        38.98 o
  12  -5   3        743.58        765.57        35.31 o
  14  -5   3       4422.86       4591.11       179.63 o
  16  -5   3       3310.28       3456.28       124.19 o
  18  -5   3        380.64        450.85        29.91 o
  20  -5   3        199.40        230.44        39.19 o
  22  -5   3        120.52        100.71        20.14 o
 -23  -4   3         28.48         26.43        16.52 o
 -21  -4   3         41.20         31.86        16.10 o
 -19  -4   3         51.40         33.86        12.67 o
 -17  -4   3        265.20        216.20        17.44 o
 -15  -4   3        259.99        236.66        24.47 o
 -13  -4   3        620.19        625.44        23.60 o
 -11  -4   3         89.31         76.49         8.24 o
  -9  -4   3        148.65        155.94        10.31 o
  -7  -4   3        239.29        257.31        11.55 o
  -5  -4   3        536.15        573.41        19.99 o
  -3  -4   3        313.80        353.22        16.03 o
  -1  -4   3       2963.94       3266.75        92.28 o
   1  -4   3       4459.94       5431.76       172.39 o
   3  -4   3        298.84        328.81        12.31 o
   5  -4   3       1563.93       1552.51        47.29 o
   7  -4   3        301.15        291.29        12.62 o
   9  -4   3         35.94         27.22         6.70 o
  11  -4   3        293.84        303.72        13.56 o
  13  -4   3        256.32        262.73        14.07 o
  15  -4   3        142.48        159.43        12.41 o
  17  -4   3        537.89        549.54        31.54 o
  19  -4   3          9.62        -15.31        15.31 o
  21  -4   3         50.04         80.09        21.52 o
  23  -4   3        209.60        164.39        36.29 o
 -24  -3   3         72.69         68.22        21.18 o
 -22  -3   3        147.22        159.41        18.95 o
 -20  -3   3        551.09        515.97        32.01 o
 -18  -3   3        367.37        341.14        14.69 o
 -16  -3   3        773.29        730.03        60.03 o
 -14  -3   3        284.34        302.78        17.16 o
 -12  -3   3        594.77        567.28        20.50 o
 -10  -3   3       4247.80       4537.23       139.96 o
  -8  -3   3       9288.31      10030.09       289.54 o
  -6  -3   3        471.53        461.82        11.13 o
  -4  -3   3       1457.87       1522.00        31.90 o
  -2  -3   3       2301.16       2337.25        56.68 o
   0  -3   3        469.55        367.08        12.30 o
   2  -3   3       1784.75       1480.16        36.80 o
   4  -3   3        958.72        914.97        35.93 o
   6  -3   3        985.74       1000.62        45.14 o
   8  -3   3        516.72        478.07        20.14 o
  10  -3   3        857.38        859.70        26.47 o
  12  -3   3        121.72        113.19         7.07 o
  14  -3   3      11672.99      11612.43       389.77 o
  16  -3   3       8463.38       8433.29       288.40 o
  18  -3   3         56.34         62.74        17.25 o
  20  -3   3        164.63        152.96        22.14 o
  22  -3   3        532.66        511.03        41.77 o
  24  -3   3       1131.46       1086.88        95.81 o
 -25  -2   3          0.24         31.59        19.16 o
 -23  -2   3         52.43         66.68        19.31 o
 -21  -2   3         73.11         70.41        16.34 o
 -19  -2   3         16.95         24.02        10.45 o
 -17  -2   3        397.94        438.07        23.76 o
 -15  -2   3        208.70        243.39        11.02 o
 -13  -2   3        798.15        871.82        39.11 o
 -11  -2   3        369.36        377.93        12.13 o
  -9  -2   3         16.98         16.18         2.75 o
  -7  -2   3       1998.30       1962.27        45.44 o
  -5  -2   3       1005.87       1016.04        22.33 o
  -3  -2   3       1325.75       1317.92        26.45 o
  -1  -2   3       8884.00       8489.54       154.76 o
   1  -2   3       4300.08       4185.51       204.04 o
   3  -2   3       2752.35       2228.94        95.38 o
   5  -2   3        198.42        171.70         8.49 o
   7  -2   3        226.12        232.40         9.68 o
   9  -2   3        174.04        179.77         7.51 o
  11  -2   3        206.93        236.63        15.64 o
  13  -2   3        274.05        294.08        12.46 o
  15  -2   3          1.49          8.29         8.90 o
  17  -2   3        331.72        330.91        22.10 o
  19  -2   3         52.15         46.67        16.12 o
  21  -2   3         98.82         99.87        15.25 o
  23  -2   3        129.61        127.57        17.95 o
  25  -2   3        116.90        109.44        29.03 o
 -26  -1   3        108.90        106.53        32.12 o
 -24  -1   3         54.12        102.44        20.91 o
 -22  -1   3        402.22        488.05        64.05 o
 -20  -1   3       1146.72       1136.98        59.20 o
 -18  -1   3        976.29        929.41        56.98 o
 -16  -1   3        931.57        981.91        47.45 o
 -14  -1   3        353.85        344.88        12.65 o
 -12  -1   3       1099.05       1366.07        75.35 o
 -10  -1   3       2360.09       3283.60       103.11 o
  -8  -1   3      35120.89      46107.90      1395.18 o
  -6  -1   3        255.77        271.76         6.31 o
  -4  -1   3       2265.98       2276.18        45.96 o
  -2  -1   3       1956.37       1916.60        48.45 o
   0  -1   3       4442.85       4618.14        97.06 o
   2  -1   3       4341.43       3803.70       154.55 o
   4  -1   3       3478.33       3258.56        97.00 o
   6  -1   3      11949.89      12131.15       548.44 o
   8  -1   3        556.98        493.57        17.03 o
  10  -1   3       1931.33       2211.21        62.66 o
  12  -1   3       2462.49       2779.31       103.87 o
  14  -1   3      14787.17      14519.91       545.86 o
  16  -1   3      21235.30      22048.07       971.26 o
  18  -1   3         86.47         90.62        13.77 o
  20  -1   3        405.06        360.20        24.83 o
  22  -1   3         24.45          8.81        15.12 o
  24  -1   3       1494.73       1495.37        94.17 o
  26  -1   3         36.26         49.53        17.16 o
 -25   0   3         11.24         17.02        17.44 o
 -23   0   3         32.45         37.08        17.36 o
 -21   0   3          2.32         -3.31        12.53 o
 -19   0   3         24.30         11.34         9.56 o
 -17   0   3         50.47         54.45         9.28 o
 -15   0   3          0.55          9.11         4.68 o
 -13   0   3        130.23        134.43         6.47 o
 -11   0   3         43.58         51.37         3.97 o
  -9   0   3         56.36         78.84         3.95 o
  -7   0   3        107.34        114.04         6.30 o
  -5   0   3          0.35          1.95         2.11 o
  -3   0   3         18.87         19.21         1.74 o
  -1   0   3          2.93          2.95         1.03 o
   1   0   3         14.10         12.36         1.07 o
   3   0   3         11.48         12.77         2.04 o
   5   0   3          8.26          6.12         1.73 o
   7   0   3        100.27         96.35         3.93 o
   9   0   3         37.16         29.08         2.32 o
  11   0   3          5.59          2.06         2.48 o
  13   0   3         45.19         42.79         7.62 o
  15   0   3          3.26          1.46        10.11 o
  17   0   3          7.19         15.25        11.04 o
  19   0   3         43.22         28.69        12.15 o
  21   0   3          0.00          9.61        12.74 o
  23   0   3         23.37         11.61        14.19 o
  25   0   3         41.29         35.94        16.25 o
 -26   1   3        109.18         82.74        29.39 o
 -24   1   3         54.27         69.68        25.77 o
 -22   1   3        401.86        382.84        87.46 o
 -20   1   3       1145.73       1244.83       102.45 o
 -18   1   3        977.19        968.15        42.69 o
 -16   1   3        930.14        995.26        67.27 o
 -14   1   3        354.74        346.13        12.91 o
 -12   1   3       1098.41       1265.29        50.84 o
 -10   1   3       2356.56       3034.86       112.73 o
  -8   1   3      35124.05      44389.38      1013.12 o
  -6   1   3        253.97        249.94        10.23 o
  -4   1   3       2267.10       2196.28        65.48 o
  -2   1   3       1955.74       1933.94        42.96 o
   0   1   3       4444.39       4545.15       113.80 o
   2   1   3       4350.02       4222.84       105.07 o
   4   1   3       3478.92       3368.33       109.50 o
   6   1   3      11947.65      11880.92       309.27 o
   8   1   3        556.83        514.28        11.98 o
  10   1   3       1930.76       2053.08        73.73 o
  12   1   3       2460.68       2868.41       153.47 o
  14   1   3      14787.25      14023.54       635.52 o
  16   1   3      21233.85      21771.39       971.11 o
  18   1   3         86.09        101.04        13.33 o
  20   1   3        405.17        396.76        31.02 o
  22   1   3         24.02         47.78        17.06 o
  24   1   3       1493.90       1454.76       108.51 o
  26   1   3         36.26         39.53        26.67 o
 -25   2   3          0.24         -2.54        23.59 o
 -23   2   3         52.50         51.53        22.14 o
 -21   2   3         73.15         59.15        23.23 o
 -19   2   3         16.74         21.55        22.68 o
 -17   2   3        398.06        391.67        24.17 o
 -15   2   3        208.75        207.33        13.34 o
 -13   2   3        798.63        876.57        30.15 o
 -11   2   3        369.51        352.50        22.20 o
  -9   2   3         17.01         14.00         3.43 o
  -7   2   3       1998.66       1858.00        62.25 o
  -5   2   3       1006.08        974.30        29.06 o
  -3   2   3       1325.45       1289.08        28.67 o
  -1   2   3       8883.80       8172.62       209.39 o
   1   2   3       4300.85       4665.92        97.01 o
   3   2   3       2753.21       2642.96        86.29 o
   5   2   3        198.68        161.06        18.73 o
   7   2   3        226.05        202.82         9.51 o
   9   2   3        174.01        160.45         9.05 o
  11   2   3        207.14        219.64        20.08 o
  13   2   3        274.53        278.62        14.64 o
  15   2   3          1.52          5.50         9.70 o
  17   2   3        331.61        332.66        25.90 o
  19   2   3         52.18         30.26        15.01 o
  21   2   3         98.92         85.77        17.71 o
  23   2   3        129.75        117.13        20.13 o
  25   2   3        116.91         79.84        28.31 o
 -24   3   3         73.04        109.60        29.03 o
 -22   3   3        146.87        141.53        29.39 o
 -20   3   3        551.21        599.87        58.06 o
 -18   3   3        368.40        295.13        25.65 o
 -16   3   3        771.70        707.67        60.06 o
 -14   3   3        284.99        272.11        45.00 o
 -12   3   3        594.82        547.74        28.39 o
 -10   3   3       4242.11       4292.25       179.82 o
  -8   3   3       9295.47      10081.54       459.70 o
  -6   3   3        469.43        425.81        12.56 o
  -4   3   3       1458.33       1511.84        36.31 o
  -2   3   3       2301.43       2271.84        54.51 o
   0   3   3        470.03        380.61        26.34 o
   2   3   3       1789.46       1390.43        62.24 o
   4   3   3        959.31        937.86        49.07 o
   6   3   3        984.57        686.75        69.56 o
   8   3   3        515.70        487.00        31.57 o
  10   3   3        856.78        797.10        46.49 o
  12   3   3        120.61         95.77        14.96 o
  14   3   3      11671.91      11022.24       625.23 o
  16   3   3       8465.74       8447.62       636.52 o
  18   3   3         55.90         38.15        15.00 o
  20   3   3        166.41        154.45        20.11 o
  22   3   3        531.35        577.70        40.28 o
  24   3   3       1129.18        976.16        64.15 o
 -21   4   3         41.07         39.56        24.31 o
 -19   4   3         50.93         35.67        38.29 o
 -17   4   3        264.84        217.01        28.31 o
 -15   4   3        259.32        244.33        22.50 o
 -13   4   3        621.16        664.13        95.62 o
 -11   4   3         89.03         84.85        13.20 o
  -9   4   3        148.70        140.08         9.53 o
  -7   4   3        239.50        235.75        11.65 o
  -5   4   3        534.58        530.35        20.09 o
  -3   4   3        314.26        366.25        15.47 o
  -1   4   3       2963.20       3186.25       255.48 o
   1   4   3       4462.00       5839.69       416.16 o
   3   4   3        298.92        381.32        67.50 o
   5   4   3       1563.75       1505.35       208.30 o
   7   4   3        301.07        234.43        28.67 o
  11   4   3        294.15        279.47        26.53 o
  13   4   3        256.53        256.08        19.27 o
  15   4   3        142.39        155.45        25.77 o
  17   4   3        537.75        440.20        48.99 o
  19   4   3          9.66         22.86        21.77 o
  21   4   3         49.93         32.30        25.40 o
  23   4   3        209.99        221.00        36.65 o
 -18   5   3        395.73        454.63        67.50 o
 -16   5   3        442.82        459.07        45.36 o
 -14   5   3        189.89        181.45        26.49 o
 -12   5   3         17.84         10.16        17.06 o
 -10   5   3       3410.53       3536.63       194.64 o
  -8   5   3       2490.64       2702.14       105.60 o
  -6   5   3        265.77        356.00        33.75 o
  -4   5   3        410.91        410.44        41.37 o
  -2   5   3        549.53        520.76        51.89 o
   0   5   3        264.03        335.90        19.08 o
   2   5   3         28.90         31.44        12.64 o
   4   5   3        479.85        525.84        49.72 o
   6   5   3        231.80        252.58        30.85 o
   8   5   3         52.69         64.60        20.69 o
  10   5   3       1005.70       1059.76        61.71 o
  12   5   3        742.84        714.18        62.78 o
  16   5   3       3310.48       3921.84       292.13 o
  18   5   3        379.78        476.12        52.62 o
  20   5   3        200.14        259.83        39.19 o
  22   5   3        120.10        143.34        32.66 o
 -17   6   3          5.25         19.60        20.69 o
 -15   6   3         73.92         63.84        25.22 o
 -13   6   3        248.01        279.93        25.53 o
 -11   6   3        288.80        342.21        39.56 o
  -9   6   3        128.13        151.49        21.23 o
  -7   6   3         14.71          3.21        12.73 o
  -5   6   3        107.16        134.73        36.47 o
  -3   6   3        109.37        146.63        12.59 o
   3   6   3         39.04         58.14        14.74 o
   5   6   3        948.94        781.32        74.03 o
   7   6   3        154.52        123.02        23.95 o
   9   6   3         61.27        116.85        23.95 o
  11   6   3         96.26        117.54        32.48 o
  13   6   3         35.56         29.03        22.86 o
  15   6   3        201.70        253.30        36.29 o
 -16   7   3        203.35        201.77        32.66 o
 -14   7   3        156.54        145.89        29.39 o
 -10   7   3        966.13        852.45        76.57 o
  -8   7   3        222.14        194.52        24.50 o
  -6   7   3        653.59        752.36        31.35 o
   4   7   3         36.64         56.61        21.05 o
   6   7   3         39.74         15.24        20.32 o
   8   7   3          3.69          6.17        19.23 o
  10   7   3        107.71        118.67        25.40 o
  12   7   3        323.78        389.75        42.82 o
  14   7   3       1386.85       1367.04       107.42 o
 -13   8   3         28.48         51.53        27.94 o
  -9   8   3        104.06        151.69        32.66 o
  -3   8   3        119.91        178.91        36.29 o
   5   8   3        278.11        222.09        36.29 o
   7   8   3        219.89        241.69        33.02 o
   9   8   3         27.17         44.27        22.14 o
  11   8   3        108.75         86.73        26.49 o
  13   8   3        101.11         87.10        26.13 o
  -6   9   3        109.02         87.82        34.11 o
  -5  -9   4         29.02         19.25        25.58 o
  -3  -9   4        102.89         81.44        17.82 o
  -1  -9   4        142.64        145.81        33.85 o
   1  -9   4         28.17         24.14        16.22 o
   3  -9   4         19.81         23.54        14.29 o
   5  -9   4         70.36         20.58        16.24 o
   7  -9   4         68.64         69.52        24.50 o
 -12  -8   4          1.06        -13.21        13.21 o
 -10  -8   4         97.78        112.35        22.54 o
  -8  -8   4        186.23        157.38        24.31 o
  -6  -8   4          3.42          3.48        16.37 o
  -4  -8   4        187.64        166.41        15.79 o
  -2  -8   4        370.61        328.14        21.48 o
   0  -8   4        271.48        224.62        16.06 o
   2  -8   4         22.45         31.67        11.40 o
   4  -8   4         69.36         87.55        14.26 o
   6  -8   4        187.49        155.62        27.64 o
   8  -8   4         24.77         24.78        14.35 o
  10  -8   4         28.44         15.26        15.26 o
  12  -8   4         25.72         38.55        16.33 o
 -17  -7   4         97.53         64.25        16.54 o
 -15  -7   4         41.35         16.03        15.06 o
 -13  -7   4         60.99         37.12        12.40 o
 -11  -7   4        124.99         92.93        14.26 o
  -9  -7   4        210.67        210.92        20.39 o
  -7  -7   4        400.89        386.72        42.80 o
  -5  -7   4         44.91         28.97        11.46 o
  -3  -7   4         54.52         68.85        11.64 o
  -1  -7   4        329.40        323.08        17.77 o
   1  -7   4         21.22         25.11         9.08 o
   3  -7   4          2.98         -9.65         9.65 o
   5  -7   4        177.26        184.83        15.51 o
   7  -7   4        207.15        226.16        17.20 o
   9  -7   4         89.26        116.65        15.11 o
  11  -7   4         64.03         72.43        13.94 o
  13  -7   4        236.11        241.63        19.46 o
  15  -7   4         16.43          9.98        12.59 o
  17  -7   4        210.18        151.95        28.20 o
 -20  -6   4         14.96         29.06        22.32 o
 -18  -6   4        246.19        218.05        30.27 o
 -16  -6   4        297.99        318.32        23.92 o
 -14  -6   4        694.66        663.86        48.10 o
 -12  -6   4        170.10        136.81        12.35 o
 -10  -6   4       1010.35       1079.41        46.61 o
  -8  -6   4        206.27        198.98        15.41 o
  -6  -6   4        190.73        180.74        14.88 o
  -4  -6   4         94.48        101.17        13.91 o
  -2  -6   4        320.35        299.99        16.53 o
   0  -6   4        185.97        229.23        14.35 o
   2  -6   4        540.12        622.06        23.72 o
   4  -6   4        422.30        378.65        18.50 o
   6  -6   4        135.26        161.05        12.62 o
   8  -6   4        231.65        255.29        15.27 o
  10  -6   4         14.69         30.71         9.85 o
  12  -6   4        253.68        263.42        18.29 o
  14  -6   4        879.17        836.64        39.53 o
  16  -6   4        518.34        477.79        26.50 o
  18  -6   4        102.05        127.92        23.60 o
  20  -6   4         56.08         42.46        31.94 o
 -21  -5   4        176.87        164.41        20.44 o
 -19  -5   4        136.75        135.22        15.32 o
 -17  -5   4         90.15         78.98        13.06 o
 -15  -5   4         26.06         41.79        11.74 o
 -13  -5   4         81.62         70.65        10.18 o
 -11  -5   4        110.94        123.23        11.14 o
  -9  -5   4        427.07        412.36        21.63 o
  -7  -5   4       1161.27       1156.09        43.96 o
  -5  -5   4         44.60         43.03         8.18 o
  -3  -5   4        148.57        134.90         9.36 o
  -1  -5   4        921.63        865.32        30.55 o
   1  -5   4        773.88        697.56        28.57 o
   3  -5   4        186.22        170.63        10.70 o
   5  -5   4       1236.86       1388.91        46.06 o
   7  -5   4        256.87        252.14        13.99 o
   9  -5   4        229.37        208.29        13.07 o
  11  -5   4        312.55        371.57        18.40 o
  13  -5   4        197.40        198.71        15.23 o
  15  -5   4         68.83         60.40        11.45 o
  17  -5   4        104.40        107.95        12.70 o
  19  -5   4         99.01        111.76        18.24 o
  21  -5   4         27.65         33.34        22.66 o
 -24  -4   4         55.14         34.56        16.58 o
 -22  -4   4        115.84        111.53        31.62 o
 -20  -4   4          9.24          8.85        14.58 o
 -18  -4   4        546.98        550.54        32.63 o
 -16  -4   4        104.80        112.93        12.95 o
 -14  -4   4       1682.31       1625.43        66.41 o
 -12  -4   4        336.01        341.71        15.10 o
 -10  -4   4       2417.16       2539.74        79.72 o
  -8  -4   4        942.30        990.07        32.91 o
  -6  -4   4        856.01        909.70        29.61 o
  -4  -4   4        601.34        584.50        20.71 o
  -2  -4   4       1242.94       1224.84        47.83 o
   0  -4   4        891.34       1045.50        38.32 o
   2  -4   4        736.24        827.87        29.40 o
   4  -4   4       3184.69       3109.89        92.48 o
   6  -4   4        606.94        678.41        23.92 o
   8  -4   4        390.99        428.84        16.83 o
  10  -4   4        287.14        284.24        13.29 o
  12  -4   4        245.91        274.59        12.78 o
  14  -4   4        559.72        566.14        23.81 o
  16  -4   4       3091.84       3132.89       108.22 o
  18  -4   4        262.38        272.42        39.83 o
  20  -4   4        751.18        754.67        50.81 o
  22  -4   4         65.58         45.86        21.55 o
 -25  -3   4         10.88         -3.29        19.74 o
 -23  -3   4        118.06         73.16        19.55 o
 -21  -3   4         14.53         24.92        14.38 o
 -19  -3   4         19.00         -0.75        11.27 o
 -17  -3   4        191.77        193.67        11.80 o
 -15  -3   4         12.98          7.18         9.83 o
 -13  -3   4        456.52        509.89        28.24 o
 -11  -3   4        389.54        379.13        15.22 o
  -9  -3   4        662.11        692.93        24.34 o
  -7  -3   4        400.00        413.98        12.69 o
  -5  -3   4        434.87        359.47         9.70 o
  -3  -3   4       1561.00       1613.88        31.02 o
  -1  -3   4       1519.61       1598.68        41.83 o
   1  -3   4        566.60        518.14        16.48 o
   3  -3   4       1134.33       1302.81        34.08 o
   5  -3   4         69.45         55.53         3.53 o
   7  -3   4        193.23        198.08         8.56 o
   9  -3   4        232.01        265.03        11.44 o
  11  -3   4        273.54        291.66        12.40 o
  13  -3   4         52.37         41.16         9.00 o
  15  -3   4         50.84         43.16        12.37 o
  17  -3   4         80.14         57.61        10.81 o
  19  -3   4         27.02         28.30        17.10 o
  21  -3   4         27.65         38.20        19.32 o
  23  -3   4         17.90        -13.24        19.58 o
 -26  -2   4         28.73         18.14        25.40 o
 -24  -2   4         19.49         27.04        23.23 o
 -22  -2   4         73.40         75.75        25.04 o
 -20  -2   4        155.69        178.90        18.39 o
 -18  -2   4        759.16        758.93        53.43 o
 -16  -2   4        536.23        639.56        21.79 o
 -14  -2   4       3824.65       4870.46       230.63 o
 -12  -2   4       2839.66       3186.03       141.43 o
 -10  -2   4      13176.65      15522.48       383.33 o
  -8  -2   4       2300.11       2652.00        55.81 o
  -6  -2   4       9337.50      10062.14       173.39 o
  -4  -2   4        512.99        713.13        19.18 o
  -2  -2   4        753.44        760.40        16.53 o
   0  -2   4       1743.31       1649.65        31.18 o
   2  -2   4        653.78        545.00        28.34 o
   4  -2   4       4255.87       3724.36       146.13 o
   6  -2   4        499.13        481.12        20.34 o
   8  -2   4        114.00        127.29         7.11 o
  10  -2   4        954.36        940.90        30.08 o
  12  -2   4        353.03        320.81        14.61 o
  14  -2   4        461.22        448.53        20.79 o
  16  -2   4       4913.81       4691.06       184.51 o
  18  -2   4        320.13        297.37        21.62 o
  20  -2   4        232.78        235.95        19.73 o
  22  -2   4         85.10        111.26        16.46 o
  24  -2   4         71.50         86.00        17.35 o
 -25  -1   4         10.74         -6.68        17.36 o
 -23  -1   4         53.81         66.32        22.86 o
 -21  -1   4         60.33         89.70        23.59 o
 -19  -1   4         67.21         69.97        23.85 o
 -17  -1   4         81.97         85.23        10.61 o
 -15  -1   4        230.43        266.64        14.35 o
 -13  -1   4         17.77         21.59         4.81 o
 -11  -1   4        346.66        428.01        14.92 o
  -9  -1   4        294.47        307.78         9.35 o
  -7  -1   4        279.69        359.00        10.46 o
  -5  -1   4        525.97        497.86        11.26 o
  -3  -1   4        179.29        152.40         3.74 o
  -1  -1   4        143.51        127.90         5.55 o
   1  -1   4        165.69        115.25         7.15 o
   3  -1   4        248.03        197.87         4.84 o
   5  -1   4       1624.29       1681.52        54.93 o
   7  -1   4        132.89        157.27         8.50 o
   9  -1   4        170.66        156.03         6.83 o
  11  -1   4        600.21        588.42        27.10 o
  13  -1   4        137.15        152.87        12.28 o
  15  -1   4        100.19         93.75        22.27 o
  17  -1   4        262.55        245.62        18.36 o
  19  -1   4         20.12         18.00        12.61 o
  21  -1   4        105.81        103.75        15.52 o
  23  -1   4        105.56         95.87        16.22 o
  25  -1   4          8.91          6.94        20.87 o
 -26   0   4        122.22         80.93        19.97 o
 -24   0   4         18.61         36.76        26.85 o
 -22   0   4         34.10         26.81        19.23 o
 -20   0   4        461.39        589.50        49.56 o
 -18   0   4       2152.98       2560.50       186.49 o
 -16   0   4         51.86         15.41         8.23 o
 -14   0   4       4489.03       6387.17       173.48 o
 -12   0   4       1994.20       2920.39        79.44 o
 -10   0   4      11915.48      17108.27       697.35 o
  -8   0   4       4096.25       5908.84       175.93 o
  -6   0   4       7213.87       9625.67       287.28 o
  -4   0   4       1248.65       1287.73        26.30 o
  -2   0   4       1594.55       1623.10        28.95 o
   0   0   4       8903.00       8825.15       202.06 o
   2   0   4      14144.68      13811.46       244.95 o
   4   0   4       2302.40       2417.39        44.00 o
   6   0   4       9678.50      11026.88       294.25 o
   8   0   4       2256.63       2074.12        47.92 o
  10   0   4       2757.90       2438.50        65.67 o
  12   0   4       1186.49       1668.58        90.75 o
  14   0   4       1363.03       1378.67        79.49 o
  16   0   4       6603.41       6515.84       322.05 o
  18   0   4          0.10         17.14        15.93 o
  20   0   4         29.31         13.14        12.20 o
  22   0   4         83.00         87.50        15.54 o
  24   0   4         38.69         26.71        16.71 o
  26   0   4         38.39         22.49        16.14 o
 -25   1   4         10.76        -14.52        22.86 o
 -23   1   4         53.87         59.15        22.14 o
 -21   1   4         60.37         58.49        16.55 o
 -19   1   4         67.19         63.38        11.32 o
 -17   1   4         82.01         91.74        11.57 o
 -15   1   4        230.35        254.52        14.77 o
 -13   1   4         17.77         23.91         4.53 o
 -11   1   4        346.63        406.91        20.66 o
  -9   1   4        294.52        288.02        12.76 o
  -7   1   4        279.86        320.94        15.07 o
  -5   1   4        525.80        480.91        12.94 o
  -3   1   4        179.33        159.72         6.59 o
  -1   1   4        143.43        132.55         6.46 o
   1   1   4        165.70        125.22         4.22 o
   3   1   4        247.87        219.43        10.91 o
   5   1   4       1624.47       1522.54        48.16 o
   7   1   4        132.61        135.30         4.94 o
   9   1   4        170.50        150.99         4.89 o
  11   1   4        599.90        578.93        29.57 o
  13   1   4        137.10        164.67        15.23 o
  15   1   4        100.12         90.59        11.87 o
  17   1   4        262.68        243.91        18.01 o
  19   1   4         20.11         35.43        14.08 o
  21   1   4        105.80         63.97        14.60 o
  23   1   4        105.59         96.12        21.77 o
  25   1   4          8.88         10.16        18.31 o
 -24   2   4         19.58         32.30        23.95 o
 -22   2   4         73.36         67.50        24.31 o
 -20   2   4        156.05        191.33        19.83 o
 -18   2   4        759.37        795.55        50.91 o
 -16   2   4        535.59        579.43        35.36 o
 -14   2   4       3829.30       4467.95       218.62 o
 -12   2   4       2838.91       3426.73       106.85 o
 -10   2   4      13177.03      15819.88      1180.01 o
  -8   2   4       2296.48       2505.38        77.79 o
  -6   2   4       9336.33       9455.46       177.06 o
  -4   2   4        514.12        668.59        15.81 o
  -2   2   4        751.81        776.15        21.69 o
   0   2   4       1746.36       1656.92        38.66 o
   2   2   4        653.77        563.03        15.22 o
   4   2   4       4259.42       4147.09       116.59 o
   6   2   4        498.29        440.85        17.99 o
   8   2   4        114.60        118.63        14.73 o
  10   2   4        952.83        827.30        51.03 o
  12   2   4        351.82        343.19        18.16 o
  14   2   4        461.04        387.70        27.09 o
  16   2   4       4914.92       4862.31       263.93 o
  18   2   4        318.81        336.05        59.88 o
  20   2   4        232.71        203.77        22.44 o
  22   2   4         85.65         85.76        18.20 o
  24   2   4         72.05         60.28        21.96 o
 -21   3   4         14.52         -4.35        21.05 o
 -19   3   4         18.86         36.16        13.47 o
 -17   3   4        191.15        200.32        19.48 o
 -15   3   4         13.08         17.07        10.59 o
 -13   3   4        456.69        506.98        33.10 o
 -11   3   4        389.79        364.84        15.22 o
  -9   3   4        661.58        723.97        41.80 o
  -7   3   4        398.65        383.15        12.03 o
  -5   3   4        434.22        343.11         9.67 o
  -3   3   4       1560.94       1635.82        32.42 o
  -1   3   4       1520.40       1576.49        49.43 o
   1   3   4        566.56        509.30        15.95 o
   3   3   4       1133.12       1565.68       150.28 o
   5   3   4         69.15         48.25         4.24 o
   7   3   4        192.40        222.82        24.31 o
   9   3   4        231.90        211.93        25.04 o
  11   3   4        273.19        268.30        58.97 o
  13   3   4         52.31         35.76        12.44 o
  15   3   4         50.80         60.33        23.04 o
  17   3   4         80.06         56.76        14.60 o
  19   3   4         26.83         22.27        17.42 o
  21   3   4         27.47         37.07        16.22 o
  23   3   4         17.77         28.07        17.51 o
  25   3   4          5.08         -2.18        25.40 o
 -18   4   4        547.94        462.33        51.53 o
 -16   4   4        104.50         87.10        20.69 o
 -14   4   4       1685.64       1624.97       192.15 o
 -12   4   4        335.01        364.24        31.03 o
 -10   4   4       2416.58       2382.81        85.66 o
  -8   4   4        941.06        942.41        35.15 o
  -6   4   4        855.46        796.23        35.16 o
  -4   4   4        600.61        559.12        20.74 o
  -2   4   4       1240.57       1422.76        44.03 o
   0   4   4        893.56       1047.04        68.19 o
   2   4   4        737.31        920.36        93.81 o
   4   4   4       3187.58       3139.43       251.85 o
   6   4   4        605.21        597.10        98.71 o
   8   4   4        389.77        445.64        42.10 o
  10   4   4        285.04        305.20        33.39 o
  12   4   4        245.34        249.39        20.20 o
  14   4   4        561.70        536.27       122.12 o
  16   4   4       3094.73       2654.96       235.52 o
  20   4   4        750.36        676.44        69.31 o
  22   4   4         65.75         98.71        29.39 o
 -19   5   4        136.72        122.30        25.77 o
 -17   5   4         89.86         38.83        21.05 o
 -15   5   4         26.04         38.83        19.96 o
 -13   5   4         81.36         85.28        21.05 o
 -11   5   4        110.70        155.49        17.31 o
  -9   5   4        426.74        430.23        18.95 o
  -7   5   4       1162.13       1220.73        44.79 o
  -5   5   4         44.73         59.04        11.77 o
  -3   5   4        148.00        155.31        15.33 o
   1   5   4        773.75        800.95        51.95 o
   3   5   4        185.56        150.97        22.50 o
   5   5   4       1237.59       1286.84       110.68 o
   9   5   4        229.09        215.92        29.76 o
  17   5   4        104.20        149.88        30.85 o
  19   5   4         98.39         82.74        29.03 o
  21   5   4         27.40         33.02        27.58 o
 -18   6   4        247.10        214.11        33.02 o
 -16   6   4        297.71        312.46        39.92 o
 -14   6   4        696.72        685.51        62.06 o
 -12   6   4        169.34        141.17        26.85 o
 -10   6   4       1010.05        934.83        85.28 o
  -8   6   4        204.97        166.53        15.54 o
  -6   6   4        190.41        182.90        25.04 o
  -4   6   4         93.67         96.29        15.17 o
  -2   6   4        319.79        374.08        23.97 o
   0   6   4        186.60        301.21        38.10 o
   2   6   4        540.57        542.17        55.16 o
   4   6   4        422.17        336.40        60.24 o
   6   6   4        134.30        174.92        25.77 o
   8   6   4        231.11        184.72        30.85 o
  12   6   4        253.43        295.40        37.74 o
  14   6   4        879.45        930.47        82.74 o
 -15   7   4         41.37         -9.80        25.04 o
 -13   7   4         60.73         29.03        24.31 o
 -11   7   4        124.83        125.56        26.85 o
  -7   7   4        401.49        459.68        28.21 o
  -5   7   4         44.98         39.37        11.13 o
   3   7   4          3.06         -5.81        20.32 o
   5   7   4        177.39        162.94        28.31 o
   7   7   4        207.38        188.71        31.21 o
   9   7   4         89.27         79.11        24.31 o
  11   7   4         63.61         59.52        24.68 o
  13   7   4        236.20        168.75        32.66 o
  17   7   4        210.21        183.63        35.93 o
 -12   8   4          1.09        -19.23        26.49 o
  -8   8   4        186.70        217.01        35.93 o
   6   8   4        187.16        161.49        29.76 o
   8   8   4         24.84          8.71        21.77 o
  10   8   4         28.41         32.30        23.59 o
  12   8   4         25.68         33.75        24.68 o
  -5   9   4         29.03         25.04        32.30 o
  -6  -9   5        201.54        109.23        34.11 o
  -4  -9   5          8.91         32.16        17.27 o
  -2  -9   5         82.24         62.53        26.49 o
   0  -9   5         25.31         58.31        17.37 o
   2  -9   5         14.09        -11.48        14.34 o
   4  -9   5         46.79         47.24        14.55 o
   6  -9   5         42.98         39.92        30.12 o
 -13  -8   5         15.87         26.32        37.92 o
 -11  -8   5         10.73          3.73        17.90 o
  -9  -8   5         80.14         50.31        29.28 o
  -7  -8   5          8.98        -16.31        16.31 o
  -5  -8   5        324.60        305.77        30.11 o
  -3  -8   5          1.85          9.84        26.35 o
  -1  -8   5        830.59        787.46        34.57 o
   1  -8   5         45.93         45.50        11.92 o
   3  -8   5         43.81         44.23        11.76 o
   5  -8   5         62.05         38.32        11.49 o
   7  -8   5        118.68         94.03        14.96 o
   9  -8   5        235.30        236.45        19.12 o
  11  -8   5         19.75         50.41        27.98 o
  13  -8   5          3.79        -18.14        28.31 o
 -18  -7   5        230.85        219.19        35.93 o
 -16  -7   5        431.72        359.62        26.50 o
 -14  -7   5          9.37         29.31        14.30 o
 -12  -7   5          8.57          8.25        10.91 o
 -10  -7   5        648.60        561.93        29.38 o
  -8  -7   5        118.83        139.45        20.77 o
  -6  -7   5         67.17         76.69        18.57 o
  -4  -7   5         95.56         68.10        12.23 o
  -2  -7   5        225.97        202.97        14.41 o
   0  -7   5         54.72         57.35        10.55 o
   2  -7   5         56.67         39.70        11.42 o
   4  -7   5        183.43        179.31        15.32 o
   6  -7   5        135.76        151.74        13.18 o
   8  -7   5        116.81        117.94        12.63 o
  10  -7   5        375.09        386.96        20.48 o
  12  -7   5        525.33        515.38        28.17 o
  14  -7   5       1451.56       1327.80        58.85 o
  16  -7   5        995.28        924.53        56.67 o
 -19  -6   5        425.54        335.56        26.55 o
 -17  -6   5        184.76        185.48        23.45 o
 -15  -6   5        237.20        252.22        22.33 o
 -13  -6   5        154.35        121.04        16.00 o
 -11  -6   5        113.39         99.28        11.25 o
  -9  -6   5        978.60       1012.49        44.54 o
  -7  -6   5          6.94         17.77        10.32 o
  -5  -6   5       2009.57       2088.68        82.98 o
  -3  -6   5        281.70        290.25        17.69 o
  -1  -6   5       1221.19       1207.00        48.61 o
   1  -6   5        107.71        102.14         9.70 o
   3  -6   5         68.60         77.31        12.59 o
   5  -6   5        101.53        106.35        12.12 o
   7  -6   5        869.76        919.12        36.01 o
   9  -6   5        214.77        220.31        14.47 o
  11  -6   5         74.47         74.96        11.10 o
  13  -6   5        141.82        171.22        15.70 o
  15  -6   5        187.67        191.77        17.08 o
  17  -6   5         67.17         68.21        13.59 o
  19  -6   5         27.69         23.80        26.67 o
 -22  -5   5         72.03         90.74        20.02 o
 -20  -5   5         17.28         26.76        13.05 o
 -18  -5   5        437.27        386.77        27.71 o
 -16  -5   5        743.60        699.72        33.19 o
 -14  -5   5        147.56        151.59        23.38 o
 -12  -5   5        266.63        257.01        14.73 o
 -10  -5   5       1147.62       1121.34        43.46 o
  -8  -5   5        179.19        220.51        15.04 o
  -6  -5   5        163.97        213.85        13.58 o
  -4  -5   5        571.86        620.80        25.36 o
  -2  -5   5        748.21        760.95        25.44 o
   0  -5   5         52.77         57.38         7.83 o
   2  -5   5        341.47        411.10        17.07 o
   4  -5   5        719.58        839.12        29.81 o
   6  -5   5        260.35        307.92        15.70 o
   8  -5   5        984.90       1020.44        41.08 o
  10  -5   5        295.76        306.74        16.50 o
  12  -5   5         58.05         58.56         9.83 o
  14  -5   5       4158.37       4361.87       153.46 o
  16  -5   5       4117.46       4212.68       148.38 o
  18  -5   5        124.83        125.06        18.27 o
  20  -5   5        391.85        378.40        27.70 o
  22  -5   5        180.84        247.50        42.10 o
 -23  -4   5        125.26        118.34        18.09 o
 -21  -4   5         21.22         17.59        15.39 o
 -19  -4   5        414.48        428.35        17.76 o
 -17  -4   5         12.40         10.28        10.98 o
 -15  -4   5          1.63         20.58        11.63 o
 -13  -4   5        284.12        280.18        17.12 o
 -11  -4   5        109.51        120.37        11.18 o
  -9  -4   5        652.56        680.06        23.60 o
  -7  -4   5        312.42        335.33        16.28 o
  -5  -4   5       1091.80       1048.51        35.63 o
  -3  -4   5        266.57        300.92        12.66 o
  -1  -4   5        518.22        524.95        21.21 o
   1  -4   5        101.41        128.40         8.04 o
   3  -4   5        301.82        288.85        11.61 o
   5  -4   5        144.99        177.66         9.33 o
   7  -4   5       1614.68       1767.78        53.56 o
   9  -4   5         72.06         79.28         7.80 o
  11  -4   5        109.30        123.24         9.10 o
  13  -4   5        349.86        315.64        15.08 o
  15  -4   5        172.26        144.65        12.55 o
  17  -4   5        321.21        350.82        18.54 o
  19  -4   5         30.29         49.86        15.43 o
  21  -4   5        285.34        268.90        33.21 o
  23  -4   5        110.41        125.68        24.75 o
 -24  -3   5         49.10         34.28        19.78 o
 -22  -3   5         71.19         59.91        15.50 o
 -20  -3   5         14.46         28.52        11.62 o
 -18  -3   5       1786.08       1742.19        68.38 o
 -16  -3   5        662.62        684.69        27.20 o
 -14  -3   5        248.19        247.40        15.59 o
 -12  -3   5        356.24        332.25        17.67 o
 -10  -3   5       2044.79       2079.94        61.20 o
  -8  -3   5       2370.53       2682.55        72.55 o
  -6  -3   5       1792.90       1631.09        42.19 o
  -4  -3   5       1867.91       1895.02        51.27 o
  -2  -3   5        708.53        554.60        15.47 o
   0  -3   5        389.18        355.36        17.01 o
   2  -3   5       1046.35       1076.91        35.28 o
   4  -3   5        386.76        445.83        32.39 o
   6  -3   5       2158.58       2407.72        66.35 o
   8  -3   5       1475.61       1376.63        49.20 o
  10  -3   5        569.38        571.15        24.99 o
  12  -3   5        267.83        287.81        16.04 o
  14  -3   5      10729.72      10301.84       395.35 o
  16  -3   5       8687.78       8855.44       385.16 o
  18  -3   5        128.45        143.08        15.58 o
  20  -3   5        525.29        552.55        39.87 o
  22  -3   5        160.49        158.12        27.58 o
  24  -3   5         31.20         59.94        25.22 o
 -25  -2   5         29.37          1.37        18.66 o
 -23  -2   5         94.42        125.26        21.42 o
 -21  -2   5         25.23         24.29        11.17 o
 -19  -2   5        314.02        293.15        37.87 o
 -17  -2   5         85.19         98.23         8.13 o
 -15  -2   5         56.62         51.98         6.95 o
 -13  -2   5        513.40        669.59        32.59 o
 -11  -2   5        448.06        429.73        17.49 o
  -9  -2   5        826.95        889.09        38.95 o
  -7  -2   5       2169.29       2356.61        50.53 o
  -5  -2   5        234.23        214.63         7.08 o
  -3  -2   5       1089.76       1131.43        29.22 o
  -1  -2   5        872.63        778.21        24.22 o
   1  -2   5        122.22        108.03         3.63 o
   3  -2   5       1151.46        996.54        63.13 o
   5  -2   5       1215.01       1091.06        43.84 o
   7  -2   5       1629.97       1877.75        60.76 o
   9  -2   5        267.62        299.46        15.21 o
  11  -2   5         43.79         43.18         5.84 o
  13  -2   5        270.56        258.87        14.73 o
  15  -2   5         49.77         44.93        10.96 o
  17  -2   5        144.86        139.44        12.36 o
  19  -2   5         58.14         49.57        13.35 o
  21  -2   5        100.05        104.06        15.92 o
  23  -2   5         42.74         39.36        15.16 o
  25  -2   5         15.94         25.55        17.48 o
 -26  -1   5         49.23         63.97        20.69 o
 -24  -1   5        133.55        108.67        21.16 o
 -22  -1   5         10.87         -5.37        16.07 o
 -20  -1   5         70.11        148.16        34.67 o
 -18  -1   5       2396.35       2341.43       191.19 o
 -16  -1   5        860.38        962.61        39.44 o
 -14  -1   5        707.30        739.56        37.04 o
 -12  -1   5       1302.12       1635.70        78.63 o
 -10  -1   5        517.93        654.23        23.57 o
  -8  -1   5       7868.39      10073.99       308.49 o
  -6  -1   5       7097.33       7674.22       189.39 o
  -4  -1   5        643.15        741.84        16.23 o
  -2  -1   5        364.14        261.65         6.30 o
   0  -1   5       4155.85       3934.88        97.76 o
   2  -1   5      11331.61      10114.90       201.27 o
   4  -1   5        189.00        149.86         6.33 o
   6  -1   5       8964.15      10800.89       282.17 o
   8  -1   5       1279.70       1254.77        32.28 o
  10  -1   5       1372.67       1348.29        50.50 o
  12  -1   5        978.91       1098.48       118.30 o
  14  -1   5      25033.27      24316.88      1057.32 o
  16  -1   5      10440.45      10798.79       576.47 o
  18  -1   5        119.78        108.79        14.13 o
  20  -1   5         77.97         59.06        17.98 o
  22  -1   5        293.16        298.36        23.02 o
  24  -1   5         19.43         51.94        20.43 o
 -25   0   5          0.33         -1.44        17.44 o
 -23   0   5          3.64         12.42        22.14 o
 -21   0   5          0.06         13.57        11.99 o
 -19   0   5         29.03         29.87        10.73 o
 -17   0   5          0.38         27.01        10.06 o
 -15   0   5          4.33          4.35         4.97 o
 -13   0   5          1.23         -1.32         4.52 o
 -11   0   5          1.11          0.03         3.96 o
  -9   0   5         11.25         10.91         1.76 o
  -7   0   5         19.85         17.72         2.26 o
  -5   0   5          7.66          5.47         2.18 o
  -3   0   5          3.60          5.60         1.50 o
  -1   0   5         10.84         11.81         1.71 o
   1   0   5          5.49          5.38         1.24 o
   3   0   5         31.57         28.29         1.47 o
   5   0   5          0.46          2.99         1.60 o
   7   0   5          9.90          8.40         1.67 o
   9   0   5          8.68         10.89         2.71 o
  11   0   5          7.96          6.39         4.62 o
  13   0   5          8.04         10.77        12.52 o
  15   0   5          1.53         13.90        11.91 o
  17   0   5          0.00          2.19        11.55 o
  19   0   5         25.86         12.82        12.37 o
  21   0   5         26.93         15.00        13.40 o
  23   0   5          1.25          6.80        14.32 o
  25   0   5         31.99         23.76        15.98 o
 -24   1   5        133.42        145.16        28.67 o
 -22   1   5         10.83        -14.12        52.62 o
 -20   1   5         70.33        122.05        16.88 o
 -18   1   5       2397.60       2440.53       111.32 o
 -16   1   5        859.15        951.75        51.89 o
 -14   1   5        706.59        712.64        25.12 o
 -12   1   5       1301.15       1582.39        52.67 o
 -10   1   5        516.77        658.12        46.02 o
  -8   1   5       7871.32       9889.31       364.44 o
  -6   1   5       7100.54       7547.70       179.40 o
  -4   1   5        639.82        759.85        21.50 o
  -2   1   5        364.84        263.29         7.27 o
   0   1   5       4153.56       3851.39        99.93 o
   2   1   5      11338.14      10263.07       221.65 o
   4   1   5        188.87        150.49         5.75 o
   6   1   5       8961.60       9876.68       253.19 o
   8   1   5       1280.95       1174.54        35.27 o
  10   1   5       1373.45       1318.15        53.20 o
  12   1   5        978.03       1113.59        88.91 o
  14   1   5      25035.65      23763.84      1457.22 o
  16   1   5      10440.99      10411.56       881.48 o
  18   1   5        119.71         83.99        23.73 o
  20   1   5         78.84         70.40        13.54 o
  22   1   5        292.56        296.73        36.47 o
  24   1   5         19.61         38.50        20.50 o
 -21   2   5         25.10         35.98        14.36 o
 -19   2   5        314.08        326.61        25.88 o
 -17   2   5         85.16         76.20        13.85 o
 -15   2   5         56.60         51.88        24.50 o
 -13   2   5        513.09        585.13        30.68 o
 -11   2   5        448.07        472.07        18.65 o
  -9   2   5        826.08        821.39        34.83 o
  -7   2   5       2169.53       2139.49        46.08 o
  -5   2   5        233.55        214.72         5.07 o
  -3   2   5       1089.72       1077.20        38.29 o
  -1   2   5        872.38        742.18        23.89 o
   1   2   5        122.30        105.31         5.33 o
   3   2   5       1151.20       1174.98        36.85 o
   5   2   5       1214.57       1230.96        25.06 o
   7   2   5       1630.29       1671.39        51.07 o
   9   2   5        267.56        246.22        14.96 o
  11   2   5         43.85         33.66        15.60 o
  13   2   5        270.39        267.55        22.50 o
  15   2   5         49.70         20.69        17.42 o
  17   2   5        145.09        138.12        22.14 o
  19   2   5         58.24         60.75        27.40 o
  21   2   5         99.97        104.26        18.60 o
  23   2   5         42.67         38.34        17.66 o
  25   2   5         15.88          2.54        27.58 o
 -20   3   5         14.02         23.59        19.23 o
 -18   3   5       1787.97       1554.80       100.46 o
 -16   3   5        660.77        625.48        43.00 o
 -14   3   5        248.04        234.22        36.47 o
 -12   3   5        355.86        310.39        16.78 o
 -10   3   5       2041.39       2062.74        72.54 o
  -8   3   5       2374.12       2663.25       100.72 o
  -6   3   5       1792.33       1584.34        40.37 o
  -4   3   5       1865.18       1859.15        40.55 o
  -2   3   5        711.09        586.55        15.36 o
   0   3   5        387.74        342.50        14.44 o
   2   3   5       1050.15       1235.72        49.07 o
   4   3   5        385.74        560.34        44.10 o
   6   3   5       2155.99       2142.19       166.57 o
   8   3   5       1478.37       1484.98       112.14 o
  10   3   5        571.54        484.47        46.09 o
  12   3   5        265.23        305.56        32.66 o
  14   3   5      10731.16      10290.70       661.93 o
  16   3   5       8687.36       8472.49       659.57 o
  18   3   5        128.30         95.64        17.54 o
  20   3   5        526.50        518.18        83.65 o
  22   3   5        159.76        139.08        20.90 o
  24   3   5         31.19         18.93        17.83 o
 -21   4   5         21.03        -23.59        23.59 o
 -19   4   5        414.98        399.19        44.64 o
 -17   4   5         12.33        -15.97        19.23 o
 -15   4   5          1.61          6.41         9.86 o
 -13   4   5        284.11        276.65        26.46 o
 -11   4   5        109.47        106.07         7.33 o
  -9   4   5        652.92        620.69        24.78 o
  -7   4   5        312.60        338.57        19.78 o
  -5   4   5       1092.23       1049.68        34.44 o
  -3   4   5        266.62        314.65        12.52 o
  -1   4   5        518.17        589.26        27.26 o
   1   4   5        101.29        115.41        11.48 o
   3   4   5        302.04        363.95        31.06 o
   5   4   5        144.41        193.42        23.59 o
   7   4   5       1615.99       1822.11       145.52 o
  11   4   5        109.24         93.51        17.42 o
  13   4   5        349.43        403.54        38.47 o
  15   4   5        172.61        216.65        30.85 o
 -20   5   5         17.19         25.40        22.14 o
 -18   5   5        437.94        340.76        41.73 o
 -16   5   5        741.84        671.36        65.32 o
 -14   5   5        147.49        116.49        24.31 o
 -12   5   5        266.50        243.50        31.21 o
 -10   5   5       1145.87       1202.36        43.29 o
  -8   5   5        180.26        219.66        15.84 o
  -6   5   5        163.05        203.96        11.90 o
  -4   5   5        570.24        650.08        26.04 o
  -2   5   5        750.49        801.05       124.66 o
   0   5   5         53.26         45.22        12.50 o
   2   5   5        342.67        459.42        46.51 o
   4   5   5        718.48        905.33        87.10 o
   6   5   5        259.11        342.73        88.37 o
   8   5   5        986.33       1121.39        64.66 o
  10   5   5        297.14        335.63        33.93 o
  18   5   5        124.88        111.05        30.12 o
  20   5   5        392.35        420.60        49.35 o
 -19   6   5        426.19        450.72        46.09 o
 -17   6   5        184.44        205.76        31.94 o
 -15   6   5        237.08        197.05        32.30 o
 -13   6   5        154.48        138.26        27.22 o
  -7   6   5          6.99         -4.98        10.61 o
  -5   6   5       2009.53       1859.49       159.31 o
  -1   6   5       1220.64       1591.24        66.06 o
   1   6   5        107.66        106.69        21.05 o
   3   6   5         68.93         80.83        25.58 o
   5   6   5        101.24        106.21        16.69 o
   7   6   5        870.90        809.63        76.21 o
   9   6   5        214.43        201.77        29.39 o
  11   6   5         74.37        108.51        24.68 o
  13   6   5        141.67        202.50        30.85 o
  15   6   5        188.22        228.63        35.93 o
 -14   7   5          9.36         12.34        23.95 o
 -12   7   5          8.55         11.98        22.14 o
  -6   7   5         66.99         90.46        16.69 o
  -4   7   5         95.51        120.87        14.48 o
   0   7   5         54.76         78.02        27.22 o
   4   7   5        182.97        128.10        26.49 o
   6   7   5        135.86        114.68        25.40 o
   8   7   5        117.16        107.78        25.77 o
  10   7   5        375.27        325.88        42.82 o
  12   7   5        524.95        523.30        55.52 o
  14   7   5       1451.98       1454.50       119.76 o
 -11   8   5         10.76         -5.44        28.31 o
  -7   8   5          8.95         62.42        27.94 o
   5   8   5         61.82         32.66        22.50 o
   7   8   5        118.96        101.97        26.49 o
   9   8   5        235.49        260.92        36.29 o
  11   8   5         19.70         -2.54        21.77 o
  13   8   5          3.78          2.54        24.31 o
  -5  -9   6        100.57         65.60        18.95 o
  -3  -9   6          0.80         -5.51        19.43 o
  -1  -9   6         68.52         79.23        17.72 o
   1  -9   6         13.49         21.99        14.39 o
   3  -9   6         53.87         22.53        14.16 o
 -12  -8   6          5.85          4.66        15.17 o
 -10  -8   6         30.31          3.86        44.46 o
  -8  -8   6         13.68         15.36        19.23 o
  -6  -8   6         28.41         23.29        23.77 o
  -4  -8   6         23.29         48.02        18.49 o
  -2  -8   6         55.77         82.83        13.00 o
   0  -8   6         74.73         74.33        14.21 o
   2  -8   6         27.97         40.01        12.92 o
   4  -8   6        158.83        175.32        20.79 o
   6  -8   6        349.38        385.90        28.08 o
   8  -8   6        261.07        267.76        32.09 o
  10  -8   6          7.31          9.90        15.35 o
  12  -8   6        138.16         66.05        20.65 o
 -17  -7   6         70.26         46.13        16.34 o
 -15  -7   6        114.33         73.80        16.71 o
 -13  -7   6          0.43         24.02        13.89 o
 -11  -7   6          8.04         14.58        11.72 o
  -9  -7   6         35.95         19.26        14.08 o
  -7  -7   6         72.23         69.65        18.47 o
  -5  -7   6        157.54        168.20        26.85 o
  -3  -7   6          7.63         17.56        11.21 o
  -1  -7   6         70.63         65.08        10.18 o
   1  -7   6         92.78        114.16        10.95 o
   3  -7   6        106.04         81.48        11.19 o
   5  -7   6         28.32         37.20        10.67 o
   7  -7   6         29.53         19.00        10.54 o
   9  -7   6          4.71         13.05        10.58 o
  11  -7   6         14.70         35.29        11.19 o
  13  -7   6        176.53        169.54        17.49 o
  15  -7   6        318.39        259.77        20.50 o
  17  -7   6        401.47        359.01        46.55 o
 -20  -6   6        253.52        213.79        32.12 o
 -18  -6   6        490.96        426.24        29.88 o
 -16  -6   6        301.74        297.84        23.50 o
 -14  -6   6        175.88        180.45        18.24 o
 -12  -6   6        153.02        134.49        19.12 o
 -10  -6   6        120.34         96.47        13.03 o
  -8  -6   6        410.07        373.59        21.42 o
  -6  -6   6        495.14        439.48        26.78 o
  -4  -6   6         12.71         18.94         9.86 o
  -2  -6   6        557.49        503.39        22.78 o
   0  -6   6        441.71        407.08        16.69 o
   2  -6   6        224.45        233.22        14.04 o
   4  -6   6       1179.81       1304.23        44.86 o
   6  -6   6       1802.41       1927.52        69.87 o
   8  -6   6        482.54        518.41        23.32 o
  10  -6   6        149.51        124.81        12.12 o
  12  -6   6         92.17        119.04        12.22 o
  14  -6   6        550.20        640.16        52.86 o
  16  -6   6        298.61        278.66        21.25 o
  18  -6   6        100.76        117.51        22.73 o
 -21  -5   6         31.24         30.99        13.67 o
 -19  -5   6         40.16         44.97        19.28 o
 -17  -5   6         36.66         38.84        12.64 o
 -15  -5   6        190.64        169.02        15.37 o
 -13  -5   6         27.86         26.25        12.35 o
 -11  -5   6         34.41         26.11         8.69 o
  -9  -5   6         20.07         25.57         9.35 o
  -7  -5   6         77.93         72.91        10.34 o
  -5  -5   6        311.44        261.39        14.25 o
  -3  -5   6        202.27        191.80        11.61 o
  -1  -5   6        150.57        162.87        11.20 o
   1  -5   6         18.95         22.48         6.91 o
   3  -5   6        462.73        503.20        20.53 o
   5  -5   6         51.21         65.50         7.87 o
   7  -5   6        328.86        374.20        18.13 o
   9  -5   6        146.24        179.95        12.29 o
  11  -5   6        176.86        178.24        12.62 o
  13  -5   6          9.37         29.88         9.67 o
  15  -5   6        591.97        654.60        28.35 o
  17  -5   6       1051.13        994.68        40.54 o
  19  -5   6        154.08        143.91        19.38 o
  21  -5   6        147.00        158.13        25.52 o
 -24  -4   6        151.61         84.71        21.79 o
 -22  -4   6         33.38         16.28        15.43 o
 -20  -4   6        134.21        142.63        11.00 o
 -18  -4   6       1682.87       1722.89        51.82 o
 -16  -4   6        924.92        855.23        36.85 o
 -14  -4   6       1079.72       1126.28        45.66 o
 -12  -4   6        417.92        415.44        20.85 o
 -10  -4   6       1187.17       1144.97        38.05 o
  -8  -4   6        225.20        223.23        12.05 o
  -6  -4   6        571.52        549.31        21.64 o
  -4  -4   6        675.81        706.56        26.90 o
  -2  -4   6       1500.17       1561.68        51.27 o
   0  -4   6       1577.78       1681.12        54.56 o
   2  -4   6        299.98        260.17        11.96 o
   4  -4   6       1382.04       1451.42        46.63 o
   6  -4   6       5280.49       6094.92       177.74 o
   8  -4   6       2674.46       2910.58        91.14 o
  10  -4   6        278.32        296.34        13.54 o
  12  -4   6         37.42         20.94         7.28 o
  14  -4   6       1513.16       1526.09        56.87 o
  16  -4   6       1070.21       1014.47        40.51 o
  18  -4   6        418.31        456.10        21.91 o
  20  -4   6        411.35        402.01        34.85 o
  22  -4   6         57.95         83.97        21.88 o
 -25  -3   6          3.32         15.24        26.85 o
 -23  -3   6         59.41         41.30        15.74 o
 -21  -3   6         97.12        105.79        13.53 o
 -19  -3   6        132.90        150.94        10.27 o
 -17  -3   6        347.34        357.42        21.88 o
 -15  -3   6         11.51         13.30         7.46 o
 -13  -3   6         79.82         89.37        11.55 o
 -11  -3   6        425.50        426.94        15.29 o
  -9  -3   6        107.14        113.37         6.80 o
  -7  -3   6       2213.70       2353.47        64.48 o
  -5  -3   6       1097.71       1162.61        27.42 o
  -3  -3   6         42.85         48.90         5.30 o
  -1  -3   6       2927.04       3010.36       156.96 o
   1  -3   6       1475.03       1451.38        46.38 o
   3  -3   6       3123.95       3076.89       111.41 o
   5  -3   6       2163.06       2246.46        67.58 o
   7  -3   6          7.03          6.69         5.63 o
   9  -3   6        807.92        913.87        36.84 o
  11  -3   6        217.56        228.08        13.78 o
  13  -3   6         17.98         30.30         8.79 o
  15  -3   6       1255.49       1208.18        57.54 o
  17  -3   6        214.80        212.59        18.41 o
  19  -3   6         61.79         57.45        17.51 o
  21  -3   6         25.88         54.59        19.00 o
  23  -3   6         27.59         33.53        19.70 o
 -26  -2   6        981.64       1324.58       117.22 o
 -24  -2   6         94.00         71.24        20.14 o
 -22  -2   6         50.94         57.52        19.29 o
 -20  -2   6        189.45        225.36        16.45 o
 -18  -2   6       4869.11       5325.61       300.59 o
 -16  -2   6        392.49        351.99        23.85 o
 -14  -2   6       1167.31       1395.96        70.51 o
 -12  -2   6        897.89       1206.55        60.39 o
 -10  -2   6       1482.26       1372.73        44.88 o
  -8  -2   6        527.44        580.37        16.62 o
  -6  -2   6       2500.93       2648.00        50.20 o
  -4  -2   6        823.12        678.96        17.52 o
  -2  -2   6       1175.78       1053.53        22.67 o
   0  -2   6       5237.53       4921.35        95.10 o
   2  -2   6       2021.93       1970.83        50.51 o
   4  -2   6      11350.73      11134.02       364.50 o
   6  -2   6      16185.94      17793.59       712.44 o
   8  -2   6       1905.50       2182.72        65.78 o
  10  -2   6        560.94        443.72        15.71 o
  12  -2   6        475.36        474.99        23.72 o
  14  -2   6        298.70        272.91        17.86 o
  16  -2   6       3951.98       3821.47       172.51 o
  18  -2   6        166.84        125.42        15.24 o
  20  -2   6         52.20         59.68        17.92 o
  22  -2   6        197.47        170.65        22.96 o
  24  -2   6         41.46         37.83        15.83 o
 -25  -1   6          1.67         24.81        18.34 o
 -23  -1   6         13.34         -7.96        16.67 o
 -21  -1   6         24.52         35.47        12.24 o
 -19  -1   6         21.51         19.45        11.62 o
 -17  -1   6         84.70        117.09         8.20 o
 -15  -1   6          5.16          9.16         5.59 o
 -13  -1   6          4.14          4.91         5.03 o
 -11  -1   6        131.90        178.58        10.22 o
  -9  -1   6         47.83         49.41         3.34 o
  -7  -1   6        275.72        284.46         7.85 o
  -5  -1   6        603.12        545.28        15.02 o
  -3  -1   6         89.13         82.65         2.65 o
  -1  -1   6        148.64        138.60         4.34 o
   1  -1   6        263.07        205.90         7.68 o
   3  -1   6        890.61        822.76        24.28 o
   5  -1   6        132.16        112.74         4.20 o
   7  -1   6        113.12        112.86         4.23 o
   9  -1   6        282.87        267.63        12.09 o
  11  -1   6         45.19         44.33         6.50 o
  13  -1   6        124.36        120.80        13.59 o
  15  -1   6        244.15        223.57        16.24 o
  17  -1   6        261.31        237.59        34.29 o
  19  -1   6        141.96        133.64        15.66 o
  21  -1   6          9.26         12.15        19.12 o
  23  -1   6         86.17         96.86        19.49 o
  25  -1   6         18.72         39.46        16.38 o
 -24   0   6         45.05         28.85        17.58 o
 -22   0   6         22.26         15.11        11.67 o
 -20   0   6        107.56        152.96        15.30 o
 -18   0   6       7197.60       8676.74       387.19 o
 -16   0   6         23.19          1.53         5.70 o
 -14   0   6       1048.16       1512.14        45.59 o
 -12   0   6       1358.54       2161.77        63.96 o
 -10   0   6       2275.87       2989.81        81.03 o
  -8   0   6       1207.56       1530.89        51.50 o
  -6   0   6       2348.56       2605.14        78.12 o
  -4   0   6       5528.88       6056.44       134.97 o
  -2   0   6        337.36        282.43         7.14 o
   0   0   6      15590.33      15257.76       287.90 o
   2   0   6        202.47        178.83         3.95 o
   4   0   6      14812.94      13818.21       289.26 o
   6   0   6      18654.05      19567.48       423.77 o
   8   0   6       7159.22       7813.78       180.41 o
  10   0   6         12.88         17.14         5.89 o
  12   0   6        526.07        466.21        24.31 o
  14   0   6         10.97         15.42        10.52 o
  16   0   6       5092.06       4978.64       336.04 o
  18   0   6         37.56         25.25        11.20 o
  20   0   6        150.01        166.44        16.79 o
  22   0   6        140.45        149.27        17.52 o
  24   0   6         53.01         48.40        15.61 o
 -21   1   6         24.51         38.95        22.68 o
 -19   1   6         21.47         27.43        10.69 o
 -17   1   6         84.65        112.89        12.36 o
 -15   1   6          5.15          6.28         5.43 o
 -13   1   6          4.16          2.01         4.82 o
 -11   1   6        131.90        162.68        11.62 o
  -9   1   6         47.86         44.95         7.29 o
  -7   1   6        275.80        276.88        11.03 o
  -5   1   6        603.26        579.89        13.70 o
  -3   1   6         88.98         86.15         4.36 o
  -1   1   6        148.71        136.94         4.79 o
   1   1   6        263.12        211.10         6.65 o
   3   1   6        891.14        890.52        20.04 o
   5   1   6        132.37        115.92         4.70 o
   7   1   6        113.17        117.09         5.67 o
   9   1   6        282.90        232.28        10.36 o
  11   1   6         45.28         63.03        14.33 o
  13   1   6        124.36        102.22        13.02 o
  15   1   6        244.28        215.03        36.83 o
  17   1   6        261.24        218.81        20.34 o
  19   1   6        142.02        135.61        14.86 o
  21   1   6          9.27         18.83        15.27 o
  23   1   6         86.24         97.87        19.88 o
  25   1   6         18.69         29.55        18.85 o
 -22   2   6         51.52         57.70        21.41 o
 -20   2   6        189.49        211.43        34.66 o
 -18   2   6       4868.00       5055.48       309.73 o
 -16   2   6        391.23        338.46        58.97 o
 -14   2   6       1167.74       1250.78        48.42 o
 -12   2   6        898.99       1097.86        42.16 o
 -10   2   6       1483.96       1368.75        49.36 o
  -8   2   6        526.97        537.70        26.82 o
  -6   2   6       2499.86       2541.18        54.06 o
  -4   2   6        822.90        727.52        23.14 o
  -2   2   6       1172.89       1025.48        23.81 o
   0   2   6       5240.47       4568.06       134.41 o
   2   2   6       2023.24       2075.03        50.72 o
   4   2   6      11358.50      11328.87       283.51 o
   6   2   6      16181.62      17089.82       520.03 o
   8   2   6       1906.59       1865.40        77.04 o
  10   2   6        557.55        425.18        26.50 o
  12   2   6        475.94        430.40        38.83 o
  14   2   6        299.21        249.64        20.36 o
  16   2   6       3954.43       3890.27       309.19 o
  18   2   6        164.65        149.18        18.09 o
  20   2   6         52.01         78.19        16.93 o
  22   2   6        196.70        137.18        30.85 o
  24   2   6         41.73         90.72        26.85 o
 -25   3   6          3.35         38.10        23.95 o
 -23   3   6         59.35         37.74        22.86 o
 -21   3   6         97.23         93.26        22.86 o
 -19   3   6        132.84         96.17        24.31 o
 -17   3   6        347.49        317.34        26.69 o
 -15   3   6         11.50         17.94        11.54 o
 -13   3   6         79.71         76.50         6.55 o
 -11   3   6        425.61        443.88        23.65 o
  -9   3   6        107.35        118.71         8.03 o
  -7   3   6       2215.07       2279.16        67.31 o
  -5   3   6       1098.32       1139.71        28.71 o
  -3   3   6         42.47         51.31         3.86 o
  -1   3   6       2926.40       3129.52       144.71 o
   1   3   6       1475.34       1644.20        69.68 o
   3   3   6       3124.88       3630.69       185.08 o
   5   3   6       2164.05       3104.20       234.47 o
   7   3   6          6.95         20.69        13.79 o
   9   3   6        807.73        822.55        81.29 o
  11   3   6        217.28        276.17        29.03 o
  13   3   6         17.94          6.53        16.69 o
  15   3   6       1255.97       1133.56        69.75 o
  17   3   6        214.77        212.46        21.18 o
  19   3   6         61.91         69.67        16.99 o
  21   3   6         25.87         21.89        16.42 o
  23   3   6         27.66         20.75        18.08 o
 -20   4   6        134.36        144.09        26.85 o
 -18   4   6       1682.56       1395.15        94.90 o
 -16   4   6        923.39        707.44        49.03 o
 -14   4   6       1079.81        951.25        62.00 o
 -12   4   6        418.63        389.09        21.12 o
 -10   4   6       1187.65       1060.90        39.74 o
  -8   4   6        225.53        218.24        18.62 o
  -6   4   6        570.99        512.14        26.66 o
  -4   4   6        675.08        695.36        24.09 o
  -2   4   6       1499.58       1684.68        80.83 o
   0   4   6       1579.20       1737.78        61.19 o
   2   4   6        300.51        252.21        26.85 o
   4   4   6       1384.41       1889.68        86.53 o
   6   4   6       5277.55       6353.62       494.27 o
   8   4   6       2678.45       2290.25       206.49 o
  12   4   6         37.28         52.62        19.96 o
  14   4   6       1511.36       1668.61       135.36 o
  16   4   6       1071.31       1221.88        99.43 o
 -21   5   6         31.22        -23.59        23.59 o
 -19   5   6         40.18         31.57        21.05 o
 -17   5   6         36.74         42.10        22.50 o
 -15   5   6        190.19        220.64        30.12 o
 -13   5   6         27.88         36.29        18.87 o
 -11   5   6         34.26         28.36         8.01 o
  -9   5   6         19.98         18.34         7.94 o
  -7   5   6         78.23         70.06        10.77 o
  -5   5   6        310.72        286.96        13.84 o
  -3   5   6        201.63        206.98        13.85 o
  -1   5   6        151.16        201.70        15.06 o
   1   5   6         18.92         12.34        14.15 o
   3   5   6        463.86        637.59        34.66 o
   5   5   6         50.69         81.86        15.43 o
   7   5   6        329.13        510.60        52.98 o
   9   5   6        146.48        143.80        17.42 o
  17   5   6       1050.74       1270.14       103.43 o
  19   5   6        154.56        176.37        32.66 o
  21   5   6        146.73        134.27        34.48 o
 -20   6   6        253.48        250.76        36.29 o
 -18   6   6        490.28        460.88        48.99 o
 -16   6   6        301.43        274.71        37.38 o
 -14   6   6        175.24        155.32        29.76 o
 -12   6   6        153.77        162.94        27.58 o
 -10   6   6        120.40         97.93        11.92 o
  -8   6   6        410.84        413.46        25.55 o
  -6   6   6        494.53        427.49        46.09 o
   0   6   6        443.98        563.45        36.29 o
   2   6   6        224.61        244.69        19.56 o
   4   6   6       1181.43       1422.02       256.02 o
   6   6   6       1800.58       1851.22       183.63 o
   8   6   6        484.02        460.52        51.53 o
  12   6   6         92.05        127.38        26.13 o
  14   6   6        549.29        752.29        72.94 o
 -17   7   6         70.33         41.01        25.77 o
 -13   7   6          0.41        -25.40        25.40 o
 -11   7   6          7.98         11.98        21.77 o
  -7   7   6         72.62         82.74        27.58 o
  -3   7   6          7.67          0.71        15.27 o
   3   7   6        106.07         70.77        23.59 o
   5   7   6         27.98         19.60        20.32 o
   7   7   6         29.19         32.66        20.32 o
   9   7   6          4.64         18.87        19.60 o
  11   7   6         14.85         15.60        22.86 o
  13   7   6        176.64        173.47        32.30 o
 -10   8   6         30.24         24.68        27.58 o
   6   8   6        349.07        339.67        42.10 o
   8   8   6        261.50        195.24        34.48 o
  10   8   6          7.41         -9.44        22.86 o
  12   8   6        138.24        109.96        29.03 o
  -4  -9   7        149.07        117.30        20.81 o
  -2  -9   7         57.71         43.40        19.87 o
   0  -9   7         54.07         48.16        14.77 o
   2  -9   7         44.25         41.30        14.36 o
 -11  -8   7          7.17          8.78        14.42 o
  -9  -8   7         29.07         12.99        18.39 o
  -7  -8   7         50.55         69.69        21.23 o
  -5  -8   7          0.54         -4.89        17.41 o
  -3  -8   7         30.28         41.34        15.62 o
  -1  -8   7         28.96         14.03        11.99 o
   1  -8   7          0.79         -1.16        12.50 o
   3  -8   7          4.89         11.60        13.05 o
   5  -8   7         42.17         39.36        13.21 o
   7  -8   7          9.42         -9.42        15.86 o
   9  -8   7         62.38         76.89        17.19 o
  11  -8   7         22.55         31.31        19.24 o
 -16  -7   7        266.40        243.10        32.41 o
 -14  -7   7         14.12         26.29        14.55 o
 -12  -7   7        115.15         91.32        14.36 o
 -10  -7   7        108.11        133.31        13.51 o
  -8  -7   7         27.48          7.44        16.68 o
  -6  -7   7        150.77        112.81        20.22 o
  -4  -7   7        252.49        230.11        19.95 o
  -2  -7   7        247.59        240.80        20.99 o
   0  -7   7          8.69         10.66        10.20 o
   2  -7   7         88.18        124.66        14.67 o
   4  -7   7         80.88         73.63        13.02 o
   6  -7   7         26.78         36.65        10.82 o
   8  -7   7        148.04        180.64        14.35 o
  10  -7   7        221.90        256.19        16.90 o
  12  -7   7         52.21         61.06        13.98 o
  14  -7   7        812.44        775.38        44.13 o
  16  -7   7        262.00        225.21        39.44 o
 -19  -6   7         59.91         52.53        16.33 o
 -17  -6   7         21.59         23.59        15.19 o
 -15  -6   7        148.00        141.76        16.82 o
 -13  -6   7         28.84         75.84        14.22 o
 -11  -6   7        228.95        209.77        14.22 o
  -9  -6   7         70.32         46.53        12.78 o
  -7  -6   7        106.70         80.58        13.01 o
  -5  -6   7        182.49        179.67        40.28 o
  -3  -6   7         53.35         46.99         9.11 o
  -1  -6   7         35.90         40.21         8.36 o
   1  -6   7        218.90        243.32        14.41 o
   3  -6   7         13.09         13.74         8.10 o
   5  -6   7        110.92        143.80        14.91 o
   7  -6   7        190.27        213.21        14.15 o
   9  -6   7         64.96         69.34        11.94 o
  11  -6   7         98.82        134.23        12.63 o
  13  -6   7         16.48         14.12        13.94 o
  15  -6   7        203.86        223.32        18.10 o
  17  -6   7         30.24         30.72        13.55 o
  19  -6   7         31.26         39.73        20.37 o
 -22  -5   7         21.42        -21.02        21.02 o
 -20  -5   7         38.30         48.52        14.25 o
 -18  -5   7        469.52        381.37        26.24 o
 -16  -5   7        680.69        581.88        35.88 o
 -14  -5   7        195.31        210.26        18.19 o
 -12  -5   7         99.89        123.80        14.89 o
 -10  -5   7        218.33        219.32        14.43 o
  -8  -5   7         71.14         80.80        10.35 o
  -6  -5   7        452.05        403.95        22.29 o
  -4  -5   7        320.33        287.09        20.01 o
  -2  -5   7        578.54        616.31        25.81 o
   0  -5   7        178.30        198.46        12.31 o
   2  -5   7       1176.95       1225.02        45.38 o
   4  -5   7        214.84        190.88        10.80 o
   6  -5   7       1412.61       1557.69        52.41 o
   8  -5   7        139.42        115.89        10.75 o
  10  -5   7       1191.58       1279.63        48.76 o
  12  -5   7        319.55        345.71        20.23 o
  14  -5   7       1963.53       1918.33        70.75 o
  16  -5   7         77.79         88.24        12.11 o
  18  -5   7         98.62        108.78        13.13 o
  20  -5   7        224.85        221.13        22.05 o
 -23  -4   7          9.52         36.18        19.42 o
 -21  -4   7          0.92          1.98        11.93 o
 -19  -4   7         22.40         17.92         8.56 o
 -17  -4   7          0.19         -0.72         7.97 o
 -15  -4   7         59.08         67.41        11.24 o
 -13  -4   7         87.85         92.94        11.28 o
 -11  -4   7         21.50          9.34        10.19 o
  -9  -4   7        281.37        296.16        16.55 o
  -7  -4   7         79.82         83.51         9.25 o
  -5  -4   7         43.03         38.38         6.80 o
  -3  -4   7         24.55         18.89         5.79 o
  -1  -4   7         39.08         49.13         5.99 o
   1  -4   7         46.98         52.35         5.60 o
   3  -4   7         11.87         13.34         5.00 o
   5  -4   7         27.38         35.87         5.58 o
   7  -4   7         61.36         50.75         6.30 o
   9  -4   7        109.47        110.15         8.58 o
  11  -4   7         70.41         67.17         8.02 o
  13  -4   7         21.15         27.40         7.85 o
  15  -4   7        153.80        168.52        12.57 o
  17  -4   7         81.30         99.47        11.68 o
  19  -4   7         39.85         50.36        15.45 o
  21  -4   7         29.38         54.57        19.97 o
 -24  -3   7         40.37         86.01        29.03 o
 -22  -3   7        107.67         98.25        13.69 o
 -20  -3   7         98.14        108.79        10.74 o
 -18  -3   7        614.31        543.09        26.51 o
 -16  -3   7        815.70        798.48        29.13 o
 -14  -3   7        243.70        211.17        10.67 o
 -12  -3   7       1380.39       1512.52        57.61 o
 -10  -3   7        103.64        105.19         7.25 o
  -8  -3   7        124.87        140.43         7.83 o
  -6  -3   7        642.27        607.19        17.03 o
  -4  -3   7       1047.78        997.57        42.36 o
  -2  -3   7       4337.92       4464.37       121.38 o
   0  -3   7        271.45        205.81        12.20 o
   2  -3   7       3157.90       3088.05        92.82 o
   4  -3   7        750.75        777.64        20.91 o
   6  -3   7       6510.05       7110.33       252.05 o
   8  -3   7        548.82        684.04        28.41 o
  10  -3   7       1149.51       1212.52        49.94 o
  12  -3   7        270.59        280.37        17.18 o
  14  -3   7       3077.04       3052.51       120.89 o
  16  -3   7        130.57        131.65        14.53 o
  18  -3   7         46.25         44.37        13.06 o
  20  -3   7        236.02        261.73        25.26 o
  22  -3   7         58.50         63.24        20.00 o
  24  -3   7        110.86        130.64        30.48 o
 -25  -2   7         28.26          2.54        26.49 o
 -23  -2   7         33.28         43.97        17.18 o
 -21  -2   7          2.16          4.53        10.79 o
 -19  -2   7         64.65         68.31         7.76 o
 -17  -2   7         20.57         23.69         6.77 o
 -15  -2   7        120.76        146.44         9.50 o
 -13  -2   7         81.90         91.14         6.59 o
 -11  -2   7         47.13         55.56         5.74 o
  -9  -2   7         89.12        100.05         6.30 o
  -7  -2   7        386.05        420.39        12.70 o
  -5  -2   7        123.44        118.74         3.96 o
  -3  -2   7        236.53        234.98         6.55 o
  -1  -2   7        848.76        852.76        16.10 o
   1  -2   7        116.05        118.19         8.52 o
   3  -2   7        594.39        556.38        25.58 o
   5  -2   7        991.69        955.78        59.47 o
   7  -2   7         29.25         33.48         3.41 o
   9  -2   7        152.51        156.85         8.40 o
  11  -2   7        118.59        132.58         9.96 o
  13  -2   7         73.40         74.84         9.01 o
  15  -2   7         36.13         45.16         9.27 o
  17  -2   7        185.21        198.08        16.06 o
  19  -2   7         61.06         43.23        13.13 o
  21  -2   7         26.74         22.04        14.40 o
  23  -2   7          1.00         19.57        15.28 o
 -26  -1   7          8.38         -2.18        26.85 o
 -24  -1   7          6.07         10.52        22.50 o
 -22  -1   7          3.44          0.12        15.54 o
 -20  -1   7        395.27        420.77        37.68 o
 -18  -1   7       1567.58       1586.73        73.12 o
 -16  -1   7         74.39         83.63         7.17 o
 -14  -1   7        445.87        569.21        18.80 o
 -12  -1   7       2441.46       2925.61        89.04 o
 -10  -1   7        839.86        984.70        35.15 o
  -8  -1   7        188.19        191.90        10.96 o
  -6  -1   7       1553.58       1254.27        24.67 o
  -4  -1   7       5606.63       5311.53       118.56 o
  -2  -1   7       9204.39       9602.99       169.25 o
   0  -1   7        358.51        294.10         9.27 o
   2  -1   7       8929.83       8408.46       160.42 o
   4  -1   7        758.79        705.20        12.69 o
   6  -1   7      24419.47      25396.02       492.00 o
   8  -1   7       3902.38       3857.52       164.31 o
  10  -1   7        483.03        373.85        33.47 o
  12  -1   7        215.71        186.78        17.79 o
  14  -1   7       2165.10       1882.17       125.93 o
  16  -1   7        415.93        379.29        22.65 o
  18  -1   7         29.33         21.21        14.74 o
  20  -1   7         32.49         42.70        13.71 o
  22  -1   7         33.93         47.94        15.56 o
  24  -1   7         58.74         87.90        17.01 o
 -25   0   7          0.00         24.31        25.04 o
 -23   0   7          4.38        -12.34        22.14 o
 -21   0   7          2.64         13.03        21.23 o
 -19   0   7          4.85          2.09        10.50 o
 -17   0   7          4.37          0.95         6.49 o
 -15   0   7          0.26         -0.06         5.20 o
 -13   0   7          3.84          3.73         4.84 o
 -11   0   7          0.72          0.80         4.67 o
  -9   0   7         13.44          9.78         3.19 o
  -7   0   7          0.34          2.69         2.47 o
  -5   0   7          2.41          0.38         1.64 o
  -3   0   7         17.63         15.25         1.79 o
  -1   0   7         35.61         32.59         2.38 o
   1   0   7         13.00         10.49         1.46 o
   3   0   7          0.01          0.09         1.48 o
   5   0   7        177.73        176.70         6.36 o
   7   0   7          0.14          0.34         1.45 o
   9   0   7          0.28          2.68         5.16 o
  11   0   7          0.69          1.13         6.61 o
  13   0   7          7.54          3.26         7.81 o
  15   0   7         11.01         21.20        13.97 o
  17   0   7          2.61          5.37        12.44 o
  19   0   7          1.35          8.74        11.63 o
  21   0   7          1.16         -0.15        13.05 o
  23   0   7          3.01         12.51        14.82 o
  25   0   7          4.41         -6.19        15.28 o
 -26   1   7          8.56         51.89        25.77 o
 -24   1   7          6.32         19.23        24.31 o
 -22   1   7          3.39         19.23        18.87 o
 -20   1   7        395.52        450.49        32.45 o
 -18   1   7       1567.76       1547.15       118.30 o
 -16   1   7         74.40         83.85         7.64 o
 -14   1   7        445.07        526.83        22.03 o
 -12   1   7       2440.79       2960.29        87.97 o
 -10   1   7        839.29        975.04        29.62 o
  -8   1   7        187.25        169.54        12.21 o
  -6   1   7       1554.05       1313.90        37.09 o
  -4   1   7       5605.67       5868.92       199.59 o
  -2   1   7       9205.48       9944.68       308.97 o
   0   1   7        359.42        316.94         7.53 o
   2   1   7       8927.51       8460.78       183.91 o
   4   1   7        757.16        743.16        19.88 o
   6   1   7      24407.75      24798.04       660.79 o
   8   1   7       3904.81       3968.91       140.43 o
  10   1   7        483.73        441.29        26.56 o
  12   1   7        215.29        175.48        15.37 o
  14   1   7       2165.48       1836.11       141.71 o
  16   1   7        415.41        386.00        28.03 o
  18   1   7         30.00         28.14        17.06 o
  20   1   7         31.99         30.32        12.68 o
  22   1   7         33.93         28.67        16.93 o
  24   1   7         57.94         66.51        20.32 o
 -25   2   7         28.27         21.77        25.04 o
 -23   2   7         33.27          6.17        22.86 o
 -21   2   7          2.13          7.26        17.78 o
 -19   2   7         64.47         62.42        20.69 o
 -17   2   7         20.71         30.12        12.80 o
 -15   2   7        120.59        132.08         9.62 o
 -13   2   7         82.30         83.36         6.46 o
 -11   2   7         47.23         44.24         5.14 o
  -9   2   7         89.50         87.06         6.75 o
  -7   2   7        385.75        408.79         9.87 o
  -5   2   7        123.60        115.94         6.43 o
  -3   2   7        236.53        259.96        10.38 o
  -1   2   7        848.85        774.74        23.06 o
   1   2   7        116.18        117.78         4.76 o
   3   2   7        594.34        624.66        21.96 o
   5   2   7        991.63       1021.15        27.06 o
   7   2   7         29.15         30.82         5.12 o
   9   2   7        152.27        145.78        13.23 o
  11   2   7        118.51        132.80        24.89 o
  13   2   7         73.23         82.01        14.52 o
  17   2   7        185.30        149.88        26.85 o
  19   2   7         60.81         41.99        15.77 o
  21   2   7         26.61         57.70        24.68 o
  23   2   7          1.02          2.18        24.31 o
 -24   3   7         40.74         43.55        23.23 o
 -22   3   7        107.76         87.77        17.68 o
 -20   3   7         98.44         97.73        16.94 o
 -18   3   7        614.68        437.91        34.15 o
 -16   3   7        814.88        692.23        47.48 o
 -14   3   7        243.10        198.61        10.93 o
 -12   3   7       1381.23       1394.20        47.71 o
 -10   3   7        103.30        117.11        10.53 o
  -8   3   7        125.05        142.40         9.36 o
  -6   3   7        641.50        598.63        19.02 o
  -4   3   7       1046.31        961.52        27.20 o
  -2   3   7       4341.23       4690.50       132.15 o
   0   3   7        271.91        202.67         8.82 o
   2   3   7       3157.53       3354.06       118.45 o
   4   3   7        748.60        769.94        41.92 o
   6   3   7       6504.68       9371.62       665.72 o
   8   3   7        551.05        628.20       102.16 o
  12   3   7        268.35        238.79        30.48 o
  14   3   7       3078.14       3150.32       248.95 o
  16   3   7        130.10        114.01        16.74 o
  18   3   7         46.97         65.22        15.25 o
  20   3   7        234.95        193.49        22.97 o
  22   3   7         58.43         79.90        35.20 o
  24   3   7        110.17         98.71        28.31 o
 -21   4   7          0.94         10.35        22.14 o
 -19   4   7         22.33         19.15        14.33 o
 -17   4   7          0.19        -11.23        13.31 o
 -15   4   7         58.97         64.72        13.57 o
 -13   4   7         88.15         77.77         7.90 o
 -11   4   7         21.75         27.78         7.35 o
  -9   4   7        281.06        279.84        15.05 o
  -7   4   7         79.64         82.03         6.34 o
  -5   4   7         43.02         40.82         5.30 o
  -3   4   7         24.51         29.60         5.18 o
  -1   4   7         38.74         51.34         6.04 o
   1   4   7         46.93         42.00         9.73 o
   3   4   7         11.76          6.79        10.72 o
   5   4   7         27.43         39.92         9.70 o
  11   4   7         70.28         79.47        20.32 o
  13   4   7         20.98         22.86        18.87 o
  15   4   7        153.71        151.33        29.76 o
  17   4   7         81.39         67.50        24.68 o
 -20   5   7         38.60         -8.71        22.50 o
 -18   5   7        469.82        378.14        42.10 o
 -16   5   7        680.20        672.09        60.60 o
 -14   5   7        194.97        191.25        28.67 o
 -12   5   7        100.44         86.83        12.60 o
 -10   5   7        217.82        238.63        14.49 o
  -8   5   7         71.85         86.39         9.80 o
  -6   5   7        452.25        501.09        32.07 o
  -4   5   7        320.02        307.12        21.22 o
  -2   5   7        579.43        736.82        35.12 o
   0   5   7        177.54        159.68        25.77 o
   2   5   7       1176.77       1013.94        98.35 o
   4   5   7        214.73        162.94        25.40 o
   6   5   7       1411.23       1375.38       123.75 o
   8   5   7        139.89        160.54        20.07 o
  10   5   7       1190.46       1318.77       107.42 o
  18   5   7         99.36        125.93        31.21 o
  20   5   7        224.01        240.60        38.83 o
 -19   6   7         59.96         52.62        25.04 o
 -17   6   7         21.69          6.90        22.14 o
 -15   6   7        148.45         91.45        26.13 o
 -13   6   7         28.89         60.24        24.31 o
 -11   6   7        229.22        234.80        32.30 o
  -9   6   7         69.56         73.10        11.67 o
  -7   6   7        106.57        125.32        14.81 o
  -5   6   7        182.90        204.67        29.76 o
  -1   6   7         35.55         38.12        15.04 o
   1   6   7        218.80        288.19        47.29 o
   3   6   7         12.92          9.87        14.49 o
   5   6   7        110.88         62.78        22.50 o
   7   6   7        189.97        208.30        29.76 o
   9   6   7         65.20         51.89        22.86 o
  13   6   7         16.31         13.79        22.86 o
  15   6   7        203.77        245.32        35.93 o
 -16   7   7        266.22        234.07        37.74 o
 -12   7   7        115.40         93.63        27.94 o
 -10   7   7        107.87        125.93        29.03 o
  -6   7   7        150.79        146.25        31.57 o
  -2   7   7        247.67        318.89        33.21 o
   2   7   7         87.79         66.41        33.75 o
   4   7   7         80.73        122.30        24.68 o
   6   7   7         26.36          5.81        19.23 o
   8   7   7        148.08        166.21        29.39 o
  10   7   7        221.33        214.47        34.11 o
  12   7   7         51.80         46.81        23.59 o
  14   7   7        812.86        803.09        76.93 o
  -9   8   7         28.90         54.80        27.58 o
  -7   8   7         50.51         47.13        19.06 o
  -5   8   7          0.51         -5.95        18.09 o
  -1   8   7         28.70         76.21        30.12 o
   5   8   7         42.16         30.85        24.31 o
   7   8   7          9.39         13.43        20.32 o
   9   8   7         62.55         81.29        25.04 o
  11   8   7         22.53          2.54        22.50 o
  -1  -9   8          0.14          7.62        24.31 o
   1  -9   8         16.48          5.56        16.79 o
   3  -9   8         11.37          5.44        28.31 o
 -12  -8   8         35.54         43.51        33.93 o
 -10  -8   8         56.08         56.35        15.47 o
  -8  -8   8        139.70         99.11        60.79 o
  -6  -8   8        115.15         69.45        22.29 o
  -4  -8   8          0.73         -3.22        15.47 o
  -2  -8   8        137.71        110.06        13.95 o
   0  -8   8        328.38        331.32        19.76 o
   2  -8   8         12.99         20.65        12.86 o
   4  -8   8        488.12        494.81        32.10 o
   6  -8   8        404.37        325.80        25.78 o
   8  -8   8         71.58         86.93        15.34 o
  10  -8   8         20.79         37.62        14.01 o
 -15  -7   8         58.40         60.95        16.39 o
 -13  -7   8          3.87          4.28        14.08 o
 -11  -7   8        293.96        294.97        33.21 o
  -9  -7   8         98.91         62.45        22.32 o
  -7  -7   8        110.28         73.55        19.16 o
  -5  -7   8        102.91         99.77        20.87 o
  -3  -7   8        352.78        305.49        19.78 o
  -1  -7   8         90.20         80.30        14.27 o
   1  -7   8        155.46        150.50        13.84 o
   3  -7   8         17.04         33.91        10.59 o
   5  -7   8         41.96         49.48        18.86 o
   7  -7   8         94.57        108.59        14.00 o
   9  -7   8        160.71        161.39        16.08 o
  11  -7   8        284.82        285.61        20.11 o
  13  -7   8        280.20        301.53        24.67 o
  15  -7   8        405.20        440.50        30.55 o
 -20  -6   8        291.98        188.06        20.09 o
 -18  -6   8        302.37        273.27        32.12 o
 -16  -6   8        170.76        180.23        19.01 o
 -14  -6   8          2.78          3.65        13.15 o
 -12  -6   8         56.78         46.38        12.24 o
 -10  -6   8        142.94        141.24        13.08 o
  -8  -6   8         84.32         71.67        16.93 o
  -6  -6   8         63.35         46.99        15.69 o
  -4  -6   8          8.37         -3.43         9.60 o
  -2  -6   8        640.86        655.34        28.76 o
   0  -6   8        186.61        185.45        14.26 o
   2  -6   8        165.96        190.01        13.34 o
   4  -6   8        660.42        711.69        29.82 o
   6  -6   8       1699.53       1822.50        65.98 o
   8  -6   8        124.34        151.89        17.29 o
  10  -6   8         64.42         81.33        10.94 o
  12  -6   8         77.67         79.97        11.22 o
  14  -6   8         89.36        107.04        14.35 o
  16  -6   8        199.90        182.84        17.08 o
  18  -6   8         76.89         57.10        14.20 o
 -21  -5   8         14.98         24.57        10.37 o
 -19  -5   8        102.24         79.15        13.42 o
 -17  -5   8         26.92         23.68        16.73 o
 -15  -5   8         10.09         11.82        13.22 o
 -13  -5   8         65.25         67.05        21.41 o
 -11  -5   8        188.15        216.74        17.43 o
  -9  -5   8        357.74        359.37        18.15 o
  -7  -5   8        395.22        315.92        21.30 o
  -5  -5   8         14.70         21.45         8.70 o
  -3  -5   8       1285.05       1286.29        44.22 o
  -1  -5   8         29.12         23.81         5.86 o
   1  -5   8        696.03        820.19        32.17 o
   3  -5   8        115.02        114.14         8.97 o
   5  -5   8          8.54          7.84         7.29 o
   7  -5   8        444.52        492.81        22.02 o
   9  -5   8        184.70        197.73        13.04 o
  11  -5   8        602.55        584.22        25.42 o
  13  -5   8        500.01        556.82        22.57 o
  15  -5   8        558.64        575.10        25.96 o
  17  -5   8         29.54         32.04        11.10 o
  19  -5   8          5.95         20.45        11.27 o
  21  -5   8         92.77        156.04        27.58 o
 -24  -4   8        103.55         56.25        29.76 o
 -22  -4   8        167.21        151.41        18.35 o
 -20  -4   8        620.21        591.61        24.36 o
 -18  -4   8       1212.17       1302.28        48.01 o
 -16  -4   8        197.58        201.90        12.51 o
 -14  -4   8         38.09         38.26        12.65 o
 -12  -4   8         32.45         18.42        10.74 o
 -10  -4   8        150.45        147.82        10.31 o
  -8  -4   8        382.94        378.91        17.64 o
  -6  -4   8       1734.01       1654.81        88.78 o
  -4  -4   8        334.32        343.20        16.70 o
  -2  -4   8       1133.21       1144.67        39.62 o
   0  -4   8        943.84       1060.50        31.94 o
   2  -4   8        643.17        655.74        21.52 o
   4  -4   8       1548.79       1908.75        57.73 o
   6  -4   8       4729.54       5376.48       157.48 o
   8  -4   8        272.28        374.10        14.36 o
  10  -4   8         31.32         35.67         8.05 o
  12  -4   8         61.82         65.65         8.39 o
  14  -4   8        256.65        280.40        14.48 o
  16  -4   8        252.50        299.83        16.60 o
  18  -4   8        122.72        123.73        12.74 o
  20  -4   8         32.20         11.41        15.28 o
  22  -4   8         42.60         32.61        19.87 o
 -23  -3   8         18.82         10.65        16.77 o
 -21  -3   8         33.17         28.34        13.33 o
 -19  -3   8        110.43        108.64         9.51 o
 -17  -3   8         31.90         33.04         7.70 o
 -15  -3   8         68.96         63.27         8.48 o
 -13  -3   8        172.24        171.11        10.26 o
 -11  -3   8        502.20        480.32        26.47 o
  -9  -3   8         99.65         90.00         7.15 o
  -7  -3   8        926.09        862.37        32.65 o
  -5  -3   8        233.40        248.66        10.18 o
  -3  -3   8       2903.14       2671.15        72.63 o
  -1  -3   8        635.29        743.20        25.34 o
   1  -3   8        122.04        108.06         6.80 o
   3  -3   8        198.80        183.36         7.28 o
   5  -3   8        363.89        477.82        18.76 o
   7  -3   8        242.49        225.69        11.31 o
   9  -3   8        730.17        767.38        29.69 o
  11  -3   8         44.61         27.33         8.16 o
  13  -3   8        101.51         93.01        10.51 o
  15  -3   8        203.72        225.62        14.81 o
  17  -3   8         54.66         55.76        12.90 o
  19  -3   8         13.59         16.66        17.54 o
  21  -3   8        134.68        152.28        48.27 o
  23  -3   8         37.46         32.50        20.40 o
 -22  -2   8         44.02         28.97        12.57 o
 -20  -2   8        211.16        209.35        14.29 o
 -18  -2   8       3359.15       3779.59       211.32 o
 -16  -2   8        398.70        374.68        16.97 o
 -14  -2   8         16.83         16.26         6.08 o
 -12  -2   8        154.00        149.40         8.25 o
 -10  -2   8        130.10        146.57         7.69 o
  -8  -2   8       1552.85       1795.21        47.51 o
  -6  -2   8       5916.87       5875.39       153.53 o
  -4  -2   8         72.91         64.38         3.79 o
  -2  -2   8       3581.30       3389.03        79.22 o
   0  -2   8       4461.33       4189.53       110.42 o
   2  -2   8        888.65        691.00        35.23 o
   4  -2   8        560.19        612.16        17.13 o
   6  -2   8      13298.94      14609.19       421.13 o
   8  -2   8       2942.86       3393.05       118.38 o
  10  -2   8        800.47        826.70        33.37 o
  12  -2   8        115.43        109.80         9.86 o
  14  -2   8        306.57        262.41        15.16 o
  16  -2   8        236.08        224.86        16.22 o
  18  -2   8        620.56        624.02        42.47 o
  20  -2   8        250.96        232.76        20.14 o
  22  -2   8         36.11         32.75        14.40 o
  24  -2   8         43.39         25.60        16.07 o
 -25  -1   8         66.94         83.83        27.58 o
 -23  -1   8         19.65         19.74        16.37 o
 -21  -1   8          4.17          5.19        11.93 o
 -19  -1   8        136.10        149.03        10.45 o
 -17  -1   8         58.10         63.44         7.68 o
 -15  -1   8         11.89         11.33         5.77 o
 -13  -1   8        210.28        227.14         9.93 o
 -11  -1   8        230.80        244.38        10.28 o
  -9  -1   8         69.85         77.85         4.86 o
  -7  -1   8        537.26        597.55        13.91 o
  -5  -1   8         85.55         79.84         2.65 o
  -3  -1   8       1017.65        991.78        17.69 o
  -1  -1   8        716.27        619.24        14.85 o
   1  -1   8         78.57         74.26         2.93 o
   3  -1   8        196.31        185.14         4.40 o
   5  -1   8        347.74        294.20         8.09 o
   7  -1   8         48.34         52.66         2.77 o
   9  -1   8        382.45        350.02        17.13 o
  11  -1   8          3.78         13.74         6.50 o
  13  -1   8        105.28        114.22        14.11 o
  15  -1   8         26.58         23.07        19.96 o
  17  -1   8          0.19          8.78        13.31 o
  19  -1   8         47.38         75.36        16.07 o
  21  -1   8         89.42         96.86        15.37 o
  23  -1   8         23.36         39.57        15.15 o
  25  -1   8         17.21         12.13        15.84 o
 -26   0   8       3297.83       2809.19       227.90 o
 -24   0   8         65.97         94.72        27.94 o
 -22   0   8        237.67        269.05        64.23 o
 -20   0   8         33.35         29.04        19.96 o
 -18   0   8       3871.07       4581.52       145.66 o
 -16   0   8       1483.88       1625.48        53.81 o
 -14   0   8         66.36         50.54         6.43 o
 -12   0   8        754.19        916.87        31.04 o
 -10   0   8        225.98        199.57         8.82 o
  -8   0   8       3349.66       3527.96        96.99 o
  -6   0   8       5323.75       5123.08       104.90 o
  -4   0   8        122.11        108.85         3.75 o
  -2   0   8       3354.91       2893.16        52.57 o
   0   0   8      16728.33      16701.87       304.91 o
   2   0   8          1.94          4.23         1.41 o
   4   0   8       1317.25       1244.54        22.26 o
   6   0   8      16142.81      17053.42       394.75 o
   8   0   8       4357.88       4636.42       173.43 o
  10   0   8       1173.92       1325.96        61.67 o
  12   0   8        359.42        340.66        19.35 o
  14   0   8        129.16        135.39        12.67 o
  16   0   8          1.71          2.90        11.55 o
  18   0   8        974.01        845.84        53.60 o
  20   0   8        359.68        333.47        23.04 o
  22   0   8          8.32         -5.31        13.86 o
  24   0   8        184.06        204.24        20.50 o
 -25   1   8         66.85         79.84        27.22 o
 -23   1   8         19.63         25.07        27.04 o
 -21   1   8          4.16         31.76        15.27 o
 -19   1   8        136.08        130.16        17.80 o
 -17   1   8         58.09         49.13         8.30 o
 -15   1   8         11.88         13.23         5.71 o
 -13   1   8        210.35        232.78         9.83 o
 -11   1   8        230.70        270.41         9.98 o
  -9   1   8         69.90         75.63         4.15 o
  -7   1   8        537.35        498.01        26.26 o
  -5   1   8         85.51         85.22         3.09 o
  -3   1   8       1018.02       1028.99        23.78 o
  -1   1   8        716.26        651.88        15.49 o
   1   1   8         78.35         73.07         3.04 o
   3   1   8        196.12        184.74         6.43 o
   5   1   8        347.49        299.64        11.01 o
   7   1   8         48.31         44.30         5.08 o
   9   1   8        382.52        408.69        24.62 o
  11   1   8          3.84          6.09         6.73 o
  13   1   8        105.30        111.35        10.83 o
  15   1   8         26.41         17.94        11.51 o
  17   1   8          0.19         13.30        11.77 o
  19   1   8         47.36         72.53        15.51 o
  21   1   8         89.47        103.80        21.59 o
  23   1   8         23.33          5.11        17.17 o
  25   1   8         17.20         27.92        22.32 o
 -24   2   8        108.98         95.81        27.94 o
 -22   2   8         45.00         56.58        16.87 o
 -20   2   8        211.15        200.24        26.49 o
 -18   2   8       3358.66       3331.84       196.27 o
 -16   2   8        397.61        327.57        15.94 o
 -14   2   8         17.06         20.97         6.20 o
 -12   2   8        154.65        133.59         7.78 o
 -10   2   8        131.03        141.17         7.14 o
  -8   2   8       1551.48       1816.77        47.23 o
  -6   2   8       5916.88       6277.83       232.06 o
  -4   2   8         74.15         72.39         3.23 o
  -2   2   8       3579.41       3402.87       114.03 o
   0   2   8       4457.88       4245.40       112.62 o
   2   2   8        891.31        778.68        18.92 o
   4   2   8        559.78        625.49        16.21 o
   6   2   8      13299.75      14642.98       447.82 o
   8   2   8       2943.61       3678.24       524.75 o
  10   2   8        800.77        730.18        45.54 o
  12   2   8        115.57        103.43        11.40 o
  14   2   8        306.59        252.58        27.22 o
  20   2   8        252.19        265.28        35.56 o
  22   2   8         36.42         31.57        25.40 o
  24   2   8         43.10         57.90        18.68 o
 -25   3   8         74.07         71.13        25.77 o
 -23   3   8         18.80         13.52        15.63 o
 -21   3   8         33.22         44.09        15.40 o
 -19   3   8        110.49        116.49        24.31 o
 -17   3   8         31.80         22.84        13.20 o
 -15   3   8         68.89         52.80         9.02 o
 -13   3   8        172.25        163.70        10.05 o
 -11   3   8        502.37        483.27        19.63 o
  -9   3   8         99.57        104.14         6.53 o
  -7   3   8        926.00        888.94        26.87 o
  -5   3   8        233.20        268.80        11.61 o
  -3   3   8       2901.88       2838.21        66.50 o
  -1   3   8        635.74        715.70        28.74 o
   1   3   8        121.62        112.67         8.04 o
   3   3   8        198.43        214.13        10.28 o
   5   3   8        363.37        402.82        37.02 o
   7   3   8        242.11        223.18        27.58 o
   9   3   8        730.54        860.43        68.22 o
  13   3   8        101.44        128.83        22.14 o
  15   3   8        203.63        156.41        27.22 o
  17   3   8         54.54         36.29        19.60 o
  19   3   8         13.56         32.47        14.74 o
  21   3   8        134.75        108.92        20.14 o
  23   3   8         37.45         67.95        18.98 o
 -22   4   8        167.25        157.50        30.12 o
 -20   4   8        619.77        489.68        52.62 o
 -18   4   8       1211.61       1117.19        71.30 o
 -16   4   8        196.94        164.43        18.70 o
 -14   4   8         38.56         25.27        12.35 o
 -12   4   8         32.82         21.45         6.57 o
 -10   4   8        150.81        145.88         9.80 o
  -8   4   8        381.85        377.26        16.25 o
  -6   4   8       1733.21       1539.43        50.87 o
  -4   4   8        337.01        326.04        17.18 o
  -2   4   8       1132.16       1267.81        44.17 o
   0   4   8        944.03       1021.49        35.07 o
   2   4   8        643.11        664.26        33.84 o
   4   4   8       1547.57       2104.59       249.31 o
   6   4   8       4728.50       5499.27       299.08 o
  12   4   8         61.32         72.94        21.41 o
  14   4   8        257.35        350.56        37.02 o
  16   4   8        253.88        266.37        36.29 o
  18   4   8        123.10        163.30        31.21 o
 -21   5   8         14.98         43.55        22.50 o
 -19   5   8        102.30         45.73        23.95 o
 -17   5   8         26.68         25.04        21.05 o
 -15   5   8         10.06         19.60        18.87 o
 -13   5   8         65.63         54.07        20.32 o
 -11   5   8        188.14        208.16        13.73 o
  -9   5   8        357.67        350.77        18.72 o
  -7   5   8        395.85        372.38        18.82 o
  -5   5   8         14.76         19.14         8.79 o
  -3   5   8       1285.87       1389.91        49.55 o
  -1   5   8         29.02         48.27        16.33 o
   1   5   8        696.39        810.45        87.64 o
   3   5   8        114.81         97.26        20.32 o
   5   5   8          8.63         29.39        15.60 o
   7   5   8        445.03        537.08        90.36 o
   9   5   8        185.12        221.10        23.67 o
  19   5   8          5.92         -2.54        25.77 o
 -20   6   8        291.85        205.40        33.39 o
 -18   6   8        302.75        339.31        41.73 o
 -16   6   8        170.04        203.95        31.21 o
 -14   6   8          2.87         22.14        22.14 o
 -12   6   8         56.81         68.59        22.50 o
 -10   6   8        144.13        190.49        14.51 o
  -8   6   8         84.02        129.15        13.05 o
  -6   6   8         63.49         48.82        11.02 o
  -2   6   8        640.42        789.47        46.45 o
   2   6   8        166.06        206.05        22.07 o
   4   6   8        659.35        784.53       110.32 o
   6   6   8       1699.82       1594.94       141.89 o
   8   6   8        124.68        155.32        25.40 o
  10   6   8         64.59         63.51        23.95 o
  12   6   8         77.87        116.49        26.49 o
  14   6   8         89.51        131.73        28.67 o
  16   6   8        200.80        230.08        35.20 o
 -17   7   8         15.77          5.08        24.68 o
 -15   7   8         58.23         71.85        25.77 o
 -11   7   8        293.84        295.04        39.92 o
  -9   7   8         98.89         67.06        18.60 o
  -5   7   8        102.84         97.22        19.88 o
  -3   7   8        352.53        386.85        43.55 o
  -1   7   8         90.32         98.33        21.96 o
   3   7   8         17.01         21.72        20.50 o
   5   7   8         41.69         31.57        21.05 o
   7   7   8         94.61        108.51        25.04 o
   9   7   8        160.51        103.06        27.22 o
  11   7   8        285.26        275.44        38.10 o
  13   7   8        280.25        248.95        37.38 o
  -6   8   8        114.84        132.41        19.96 o
  -4   8   8          0.81         19.52        17.91 o
   6   8   8        404.18        240.60        36.65 o
   8   8   8         71.71         65.68        25.40 o
  10   8   8         20.85         23.59        22.14 o
  -3   9   8        109.15        180.72        39.56 o
  -2  -9   9        220.73        320.44        49.72 o
   2  -9   9         26.43         32.53        21.17 o
 -11  -8   9          5.23         -6.26        16.66 o
  -9  -8   9        189.93        139.54        16.62 o
  -7  -8   9        136.04        109.73        18.53 o
  -5  -8   9        273.20        199.62        36.10 o
  -3  -8   9         65.16         33.92        18.19 o
  -1  -8   9         47.34         50.90        12.71 o
   1  -8   9         51.50         62.39        16.54 o
   3  -8   9         43.53         28.86        13.26 o
   5  -8   9         62.59         56.74        15.42 o
   7  -8   9        241.31        249.57        20.20 o
   9  -8   9         71.63         93.67        18.44 o
  11  -8   9         42.12         55.24        21.85 o
 -16  -7   9         29.42         26.55        19.78 o
 -14  -7   9         22.54         18.42        16.84 o
 -12  -7   9        107.41        106.44        24.50 o
 -10  -7   9         67.15         56.90        14.73 o
  -8  -7   9         35.09         17.02        16.99 o
  -6  -7   9         35.26         52.08        15.24 o
  -4  -7   9        239.85        206.08        26.92 o
  -2  -7   9        691.24        640.32        31.61 o
   0  -7   9        219.68        200.85        14.88 o
   2  -7   9        627.57        684.00        42.30 o
   4  -7   9         41.36         22.21        11.85 o
   6  -7   9         69.94         71.67        13.15 o
   8  -7   9          1.53          9.78        12.13 o
  10  -7   9         45.13         56.97        13.14 o
  12  -7   9        166.15        200.91        17.74 o
  14  -7   9         75.92        115.58        18.31 o
 -19  -6   9        255.81        201.36        14.61 o
 -17  -6   9        166.46        164.16        18.78 o
 -15  -6   9         24.21         12.95        13.70 o
 -13  -6   9        197.02        190.34        18.11 o
 -11  -6   9         53.26         39.37        15.14 o
  -9  -6   9         19.71         35.91        12.03 o
  -7  -6   9        101.09        115.15        18.08 o
  -5  -6   9        300.56        247.15        20.87 o
  -3  -6   9        119.42        125.38        12.25 o
  -1  -6   9        142.73        121.66        12.37 o
   1  -6   9        132.87        149.46        11.91 o
   3  -6   9         36.31         35.44         9.56 o
   5  -6   9         93.96        108.83        12.96 o
   7  -6   9        243.56        264.29        17.98 o
   9  -6   9        216.14        218.30        16.63 o
  11  -6   9         33.65         32.70        11.66 o
  13  -6   9          3.39          1.21        11.99 o
  15  -6   9        156.14        152.50        18.54 o
  17  -6   9         14.28         11.89        14.40 o
  19  -6   9         12.94          7.00        31.03 o
 -22  -5   9         10.31          4.09        11.61 o
 -20  -5   9        152.83        129.11        12.58 o
 -18  -5   9        122.87        126.15        11.70 o
 -16  -5   9         76.60         68.05        13.43 o
 -14  -5   9         13.73         -0.93        17.70 o
 -12  -5   9        159.56        172.83        19.28 o
 -10  -5   9        160.77        156.08        17.49 o
  -8  -5   9          3.52         -4.29        10.16 o
  -6  -5   9        116.81        105.82        15.96 o
  -4  -5   9        714.90        795.48        32.03 o
  -2  -5   9       3253.47       3359.05       120.64 o
   0  -5   9        124.35        124.75         9.03 o
   2  -5   9       1881.79       2058.30        71.50 o
   4  -5   9        111.97        101.33         8.69 o
   6  -5   9        179.48        131.61         9.65 o
   8  -5   9        184.40        168.64        13.98 o
  10  -5   9        119.02        130.30        13.68 o
  12  -5   9         98.32        131.54        11.88 o
  14  -5   9         40.91         43.86         9.36 o
  16  -5   9         74.69         61.08        11.38 o
  18  -5   9          9.16         15.98        11.26 o
  20  -5   9        338.06        302.93        25.27 o
 -23  -4   9         25.26         10.20        14.73 o
 -21  -4   9         33.72         39.10         9.86 o
 -19  -4   9        260.59        227.72        14.05 o
 -17  -4   9        341.56        327.43        16.02 o
 -15  -4   9         32.61         33.52         7.99 o
 -13  -4   9         49.49         65.50        12.52 o
 -11  -4   9        187.13        138.81        18.18 o
  -9  -4   9         73.02         76.96        13.67 o
  -7  -4   9        138.60        130.14        11.93 o
  -5  -4   9        873.91        897.58        29.50 o
  -3  -4   9         30.57         34.23         7.00 o
  -1  -4   9        250.98        223.61         9.70 o
   1  -4   9         10.59          7.50         5.15 o
   3  -4   9         45.80         45.50         5.60 o
   5  -4   9         55.34         59.84         6.35 o
   7  -4   9        556.52        614.58        20.94 o
   9  -4   9        119.96        132.15         9.84 o
  11  -4   9         38.34         33.68         7.52 o
  13  -4   9         11.86         28.98         8.75 o
  15  -4   9         94.14         90.11         9.64 o
  17  -4   9         18.10         14.81         9.79 o
  19  -4   9         34.96         36.40        10.74 o
  21  -4   9         49.64         45.83        20.14 o
 -24  -3   9        211.88        291.04        37.38 o
 -22  -3   9         35.09         48.34        13.67 o
 -20  -3   9          3.02         11.23         8.69 o
 -18  -3   9        494.55        547.56        30.95 o
 -16  -3   9        130.07        130.74        10.09 o
 -14  -3   9        496.36        492.92        20.98 o
 -12  -3   9        112.35        117.74         8.88 o
 -10  -3   9        174.80        154.50        10.93 o
  -8  -3   9        101.82         76.02         7.67 o
  -6  -3   9        128.99        113.96         9.42 o
  -4  -3   9        826.63        890.34        24.01 o
  -2  -3   9      10745.09      11260.93       295.98 o
   0  -3   9        647.66        676.12        27.62 o
   2  -3   9       6266.96       6331.66       161.31 o
   4  -3   9        376.65        385.51        15.59 o
   6  -3   9       3150.04       3055.36       100.16 o
   8  -3   9        483.11        554.98        22.07 o
  10  -3   9        346.41        397.68        19.90 o
  12  -3   9        228.70        225.69        14.36 o
  14  -3   9         54.38         41.71         9.48 o
  16  -3   9        538.76        490.24        25.16 o
  18  -3   9         60.47         51.43        13.55 o
  20  -3   9        514.04        585.35        67.68 o
  22  -3   9        703.03        690.83        49.48 o
 -23  -2   9          8.07         28.12        16.67 o
 -21  -2   9         25.86         45.58        15.45 o
 -19  -2   9         10.10         15.71         7.51 o
 -17  -2   9        250.30        272.86        22.50 o
 -15  -2   9         27.73         26.70         6.83 o
 -13  -2   9        102.56        108.56         7.49 o
 -11  -2   9         15.47         18.46         5.43 o
  -9  -2   9        145.53        135.07         7.41 o
  -7  -2   9         53.75         56.43         4.79 o
  -5  -2   9        833.48        845.35        22.57 o
  -3  -2   9        168.34        142.74         7.36 o
  -1  -2   9       1263.06       1225.85        27.74 o
   1  -2   9         39.98         41.73         4.48 o
   3  -2   9        309.98        297.83        17.36 o
   5  -2   9        540.85        561.29        16.24 o
   7  -2   9        414.65        410.88        16.81 o
   9  -2   9        841.42        882.89        32.09 o
  11  -2   9        466.30        485.50        27.71 o
  13  -2   9          1.41          3.56         9.20 o
  15  -2   9        450.76        392.61        27.30 o
  17  -2   9         85.31         92.54        13.10 o
  19  -2   9         97.68         89.63        17.93 o
  21  -2   9        203.45        188.03        21.80 o
  23  -2   9         15.20         21.98        15.00 o
 -26  -1   9       1784.79       1426.19       123.02 o
 -24  -1   9         82.93        131.49        40.64 o
 -22  -1   9         22.20         55.64        20.50 o
 -20  -1   9        433.07        484.76        54.43 o
 -18  -1   9        872.36        914.95        32.60 o
 -16  -1   9        401.09        466.77        17.77 o
 -14  -1   9       1866.73       2363.96        72.77 o
 -12  -1   9        511.38        635.40        22.49 o
 -10  -1   9       2124.89       2457.47        76.33 o
  -8  -1   9        190.58        254.86        13.16 o
  -6  -1   9       2681.60       2831.74        73.97 o
  -4  -1   9       4899.27       5303.51       114.15 o
  -2  -1   9      35303.05      34540.94       639.76 o
   0  -1   9      12449.70      11135.94       246.31 o
   2  -1   9       4769.55       4059.26        91.04 o
   4  -1   9        620.53        576.80        12.59 o
   6  -1   9       3411.90       3325.65        78.72 o
   8  -1   9        503.48        528.02        23.23 o
  10  -1   9        954.17        987.36        44.91 o
  12  -1   9        508.59        474.93        24.70 o
  14  -1   9         50.07         37.02        12.17 o
  16  -1   9       1050.32        984.01        59.66 o
  18  -1   9         13.27         11.25        13.71 o
  20  -1   9       1029.47       1092.51        64.65 o
  22  -1   9       1086.54       1107.18        55.65 o
  24  -1   9         74.29         51.56        16.71 o
 -25   0   9          0.64          4.35        25.04 o
 -23   0   9         19.46         20.47        26.85 o
 -21   0   9          2.68         17.96        16.15 o
 -19   0   9          2.17         -5.10        13.57 o
 -17   0   9         23.69         27.86         8.32 o
 -15   0   9          0.53          4.86         6.22 o
 -13   0   9          0.01          7.25         5.36 o
 -11   0   9          0.38          0.22         4.86 o
  -9   0   9          6.75          3.59         3.59 o
  -7   0   9          8.18          5.69         2.85 o
  -5   0   9         38.94         40.13         2.21 o
  -3   0   9          4.19          2.61         1.64 o
  -1   0   9         10.70          8.68         1.62 o
   1   0   9         89.15         88.72         2.88 o
   3   0   9         44.12         46.93         2.14 o
   5   0   9        268.58        244.59         9.23 o
   7   0   9          1.43          1.01         3.29 o
   9   0   9          6.01          8.80         6.45 o
  11   0   9          3.72          3.18         7.47 o
  13   0   9          0.02          0.08         7.77 o
  15   0   9          1.10         -0.07        10.74 o
  17   0   9          0.03        -13.06        13.06 o
  19   0   9          3.62          9.87        14.24 o
  21   0   9          0.00        -14.20        14.20 o
  23   0   9          2.12         22.93        14.37 o
  25   0   9          0.43         41.73        29.76 o
 -24   1   9         82.67        111.67        19.46 o
 -22   1   9         22.16         35.23        15.35 o
 -20   1   9        432.75        461.31        35.02 o
 -18   1   9        871.93        902.98        54.72 o
 -16   1   9        402.53        411.30        18.92 o
 -14   1   9       1866.66       2113.38        79.02 o
 -12   1   9        514.02        612.61        20.45 o
 -10   1   9       2126.56       2385.55        66.26 o
  -8   1   9        190.63        230.90         7.46 o
  -6   1   9       2682.49       2807.90        74.00 o
  -4   1   9       4898.86       5610.44       256.46 o
  -2   1   9      35308.55      34474.40       868.27 o
   0   1   9      12451.49      11617.47       245.92 o
   2   1   9       4775.53       4131.43        91.38 o
   4   1   9        618.82        598.48        11.61 o
   6   1   9       3410.45       3520.70       109.43 o
   8   1   9        504.31        510.36        26.33 o
  10   1   9        954.93        989.02        86.37 o
  12   1   9        508.54        531.65        34.31 o
  14   1   9         50.50         59.58        27.40 o
  16   1   9       1051.21        979.09        59.08 o
  18   1   9         13.29         -8.74        18.87 o
  20   1   9       1028.88        967.73        63.86 o
  22   1   9       1086.42       1032.69        67.33 o
  24   1   9         73.99         61.32        49.17 o
 -25   2   9          1.76          6.53        24.31 o
 -23   2   9          8.14        -16.02        16.02 o
 -21   2   9         25.92         39.39        15.51 o
 -19   2   9         10.09          5.64        18.14 o
 -17   2   9        250.31        254.60        22.51 o
 -15   2   9         27.41         26.65         6.87 o
 -13   2   9        102.54         93.23         7.97 o
 -11   2   9         15.45         17.50         5.22 o
  -9   2   9        145.70        132.71         6.53 o
  -7   2   9         53.79         66.37         4.34 o
  -5   2   9        833.76        845.46        26.93 o
  -3   2   9        168.03        138.61         9.56 o
  -1   2   9       1263.03       1272.98        31.56 o
   1   2   9         40.00         41.74         2.76 o
   3   2   9        310.12        318.85         8.75 o
   5   2   9        541.27        574.75        15.30 o
   7   2   9        414.61        358.25        26.69 o
   9   2   9        841.85        853.53        50.28 o
  11   2   9        466.44        431.37        30.14 o
  13   2   9          1.42         13.76        16.34 o
  21   2   9        203.55        169.47        30.48 o
  23   2   9         15.19         13.15        17.96 o
 -24   3   9        212.06        211.99        25.01 o
 -22   3   9         35.13         -1.10        16.02 o
 -20   3   9          3.08         16.40        14.36 o
 -18   3   9        494.07        449.70        33.90 o
 -16   3   9        131.10         87.88        15.00 o
 -14   3   9        496.31        455.58        21.43 o
 -12   3   9        113.25        115.24         8.54 o
 -10   3   9        175.26        148.90         9.01 o
  -8   3   9        101.92         84.98         5.56 o
  -6   3   9        129.92        129.61         7.07 o
  -4   3   9        827.16        877.70        25.25 o
  -2   3   9      10744.86      11103.95       371.07 o
   0   3   9        645.00        667.94        20.17 o
   2   3   9       6268.95       6860.89       276.93 o
   4   3   9        376.63        361.45        24.03 o
   6   3   9       3149.81       2505.09       207.94 o
   8   3   9        484.41        510.60        48.99 o
  10   3   9        346.15        400.28        39.56 o
  12   3   9        227.80        248.71        24.50 o
  14   3   9         55.09         54.80        18.87 o
  16   3   9        540.18        542.53        50.81 o
  18   3   9         60.89         48.99        21.77 o
  20   3   9        513.15        538.76        52.80 o
  22   3   9        703.06        713.58       108.87 o
 -23   4   9         24.94         41.73        24.68 o
 -21   4   9         33.76         11.79        40.64 o
 -19   4   9        260.79        229.98        21.77 o
 -17   4   9        342.10        286.56        25.11 o
 -15   4   9         32.88         49.98        28.49 o
 -13   4   9         49.59         39.79         8.38 o
 -11   4   9        187.01        148.41         9.69 o
  -9   4   9         72.97         70.71         7.29 o
  -7   4   9        138.53        123.71         7.69 o
  -5   4   9        874.52        860.57        35.90 o
  -3   4   9         30.61         29.69         5.92 o
  -1   4   9        250.91        235.56        11.67 o
   1   4   9         10.57         11.69         6.36 o
   3   4   9         45.76         31.55         9.02 o
   7   4   9        556.52        624.55        57.34 o
  11   4   9         38.37         26.24        16.09 o
  13   4   9         11.86         23.59        20.69 o
  15   4   9         94.09         82.74        24.68 o
  17   4   9         18.33         13.79        22.14 o
  19   4   9         34.95         19.96        23.59 o
  21   4   9         49.35         37.38        26.49 o
 -22   5   9         10.31          4.72        21.77 o
 -20   5   9        153.12        162.22        29.39 o
 -18   5   9        122.60        102.34        25.40 o
 -16   5   9         77.06         78.39        23.23 o
 -14   5   9         13.66         19.60        19.96 o
 -12   5   9        160.17        136.10        11.69 o
 -10   5   9        160.94        158.19        12.14 o
  -8   5   9          3.52          9.03         7.97 o
  -6   5   9        117.22        108.78        10.63 o
  -4   5   9        715.52        855.82        41.11 o
  -2   5   9       3253.45       3718.68       121.20 o
   0   5   9        123.66        111.69        12.52 o
   2   5   9       1882.50       1709.25       157.13 o
   4   5   9        111.58        128.33        20.73 o
   6   5   9        178.72        157.86        22.86 o
   8   5   9        185.22        181.77        21.61 o
  10   5   9        119.23        160.43        21.80 o
  20   5   9        337.40        329.15        43.91 o
 -19   6   9        255.50        254.03        34.48 o
 -17   6   9        166.77        172.01        30.48 o
 -15   6   9         23.83         22.86        22.86 o
 -13   6   9        197.46        218.46        31.94 o
 -11   6   9         53.35         54.16        10.67 o
  -9   6   9         19.65         46.91        15.65 o
  -7   6   9        100.86        126.53        15.00 o
  -5   6   9        300.65        275.48        17.75 o
  -1   6   9        142.69        151.33        25.77 o
   1   6   9        132.79        160.04        25.04 o
   3   6   9         36.18         29.27        11.54 o
   5   6   9         93.85        142.36        19.74 o
   7   6   9        243.26        266.37        32.66 o
   9   6   9        216.61        205.40        31.21 o
  13   6   9          3.39        -11.61        22.14 o
  15   6   9        156.03        152.42        31.57 o
 -16   7   9         29.47         44.64        27.58 o
 -14   7   9         22.49         18.14        23.23 o
 -10   7   9         67.10        107.78        28.67 o
  -8   7   9         35.01         31.21        23.95 o
  -6   7   9         35.58         14.88        23.59 o
  -4   7   9        240.22        344.58        28.33 o
   0   7   9        219.17        278.57        23.95 o
   4   7   9         41.31         59.15        21.77 o
   6   7   9         70.22         46.09        21.41 o
   8   7   9          1.64         -2.18        19.96 o
  10   7   9         45.00         35.56        24.31 o
  12   7   9        165.93        173.10        32.66 o
  14   7   9         76.52         59.88        27.94 o
  -9   8   9        190.07        186.53        35.20 o
  -5   8   9        273.46        325.10        26.96 o
  -3   8   9         65.21        103.79        20.27 o
   5   8   9         62.58         11.25        21.77 o
   7   8   9        241.40        196.69        32.66 o
   9   8   9         71.88         68.95        26.49 o
   1  -9  10          5.27        -29.76        30.85 o
 -10  -8  10        145.66        152.89        25.86 o
  -8  -8  10          2.48         20.43        12.86 o
  -6  -8  10         73.31         53.06        16.75 o
  -4  -8  10          7.91         -4.93        18.13 o
  -2  -8  10        308.96        309.88        55.51 o
   0  -8  10         16.41         13.89        11.57 o
   2  -8  10         16.88         26.37        12.96 o
   4  -8  10         72.61         91.13        16.60 o
   6  -8  10        182.24        216.88        18.53 o
   8  -8  10        100.50         74.99        15.28 o
  10  -8  10         54.13         35.22        17.53 o
 -15  -7  10         69.64         65.26        19.50 o
 -13  -7  10        200.43        185.46        22.77 o
 -11  -7  10        544.47        485.48        41.37 o
  -9  -7  10         84.08        116.81        14.67 o
  -7  -7  10        184.52        192.95        20.04 o
  -5  -7  10        140.17        117.57        17.66 o
  -3  -7  10        243.16        238.55        25.31 o
  -1  -7  10         30.37         31.02        10.78 o
   1  -7  10         38.81         55.84        11.04 o
   3  -7  10        147.95        127.77        18.96 o
   5  -7  10        134.27        138.77        14.90 o
   7  -7  10         47.18         52.93        12.44 o
   9  -7  10         82.13        111.70        19.59 o
  11  -7  10         38.01         30.40        12.89 o
  13  -7  10        112.79        108.55        15.44 o
 -18  -6  10         31.24         10.10        12.14 o
 -16  -6  10         65.40         41.51        29.39 o
 -14  -6  10          9.13         35.14        16.84 o
 -12  -6  10         55.51         20.33        15.00 o
 -10  -6  10        231.01        184.08        40.83 o
  -8  -6  10        175.62        136.61        13.92 o
  -6  -6  10        313.51        302.38        23.36 o
  -4  -6  10        249.90        199.60        19.23 o
  -2  -6  10        893.28        897.81        43.49 o
   0  -6  10        192.23        197.59        13.28 o
   2  -6  10         76.65         90.56        10.78 o
   4  -6  10        208.22        229.05        14.52 o
   6  -6  10        312.40        326.96        19.98 o
   8  -6  10        128.04        134.43        14.01 o
  10  -6  10         61.98         56.11        12.52 o
  12  -6  10        106.72        113.46        15.78 o
  14  -6  10         58.45         76.33        19.33 o
  16  -6  10         33.12         20.19        15.48 o
  18  -6  10         11.15         17.41        19.85 o
 -21  -5  10         26.99         32.35        11.24 o
 -19  -5  10          4.97          9.47         9.85 o
 -17  -5  10         99.48        111.93        11.99 o
 -15  -5  10         41.05         26.53        13.61 o
 -13  -5  10        663.99        640.64        35.51 o
 -11  -5  10        675.64        658.36        44.13 o
  -9  -5  10         13.44         16.28        10.50 o
  -7  -5  10        161.64        180.64        14.03 o
  -5  -5  10        135.12        116.52        13.81 o
  -3  -5  10        503.12        539.71        22.58 o
  -1  -5  10        184.22        195.24        11.12 o
   1  -5  10         71.87         96.86         9.65 o
   3  -5  10        208.24        261.17        14.20 o
   5  -5  10        253.06        266.25        14.59 o
   7  -5  10        118.95        119.00        12.06 o
   9  -5  10        398.23        398.81        22.40 o
  11  -5  10        175.67        184.25        14.90 o
  13  -5  10         53.38         52.63         9.64 o
  15  -5  10         10.10         12.58         9.23 o
  17  -5  10          3.97         -6.69        10.86 o
  19  -5  10         24.92         16.44        12.94 o
 -22  -4  10        243.01        237.62        18.10 o
 -20  -4  10        184.89        188.86        13.45 o
 -18  -4  10         25.08         34.45         9.20 o
 -16  -4  10        317.79        326.68        16.15 o
 -14  -4  10        231.22        232.22        12.78 o
 -12  -4  10        173.29        191.25        15.63 o
 -10  -4  10        847.08        726.61        46.31 o
  -8  -4  10        711.18        654.89        32.12 o
  -6  -4  10        421.18        377.82        19.21 o
  -4  -4  10        681.93        773.49        29.49 o
  -2  -4  10        568.66        638.08        25.33 o
   0  -4  10        584.11        721.77        25.09 o
   2  -4  10        228.10        256.94        10.46 o
   4  -4  10       1159.58       1253.79        38.92 o
   6  -4  10       1006.30       1086.22        35.86 o
   8  -4  10        217.15        250.95        11.24 o
  10  -4  10         68.63         77.53         9.03 o
  12  -4  10         40.47         26.06         9.30 o
  14  -4  10        195.21        217.79        27.66 o
  16  -4  10         44.80         35.80        10.96 o
  18  -4  10         17.85         15.10        10.30 o
  20  -4  10         15.31         13.07        13.13 o
  22  -4  10         40.71         44.27        24.68 o
 -23  -3  10         18.50          2.54        24.31 o
 -21  -3  10         38.87         57.14        12.07 o
 -19  -3  10         30.40         36.93         9.01 o
 -17  -3  10         30.82         34.54         8.64 o
 -15  -3  10        128.65        137.99        12.73 o
 -13  -3  10        383.64        375.28        15.94 o
 -11  -3  10        936.37        984.37        36.42 o
  -9  -3  10        191.29        177.62        11.57 o
  -7  -3  10        102.90        119.11         9.34 o
  -5  -3  10        242.72        187.75         8.70 o
  -3  -3  10        344.52        366.17        11.48 o
  -1  -3  10          9.90          6.31         4.22 o
   1  -3  10        248.52        204.26         8.39 o
   3  -3  10        105.13        121.58         6.78 o
   5  -3  10         57.22         49.85         6.64 o
   7  -3  10        119.36        130.21        11.29 o
   9  -3  10        100.85         91.67         9.09 o
  11  -3  10        127.24        133.68        11.23 o
  13  -3  10         19.38         14.28         8.70 o
  15  -3  10        175.63        173.52        13.61 o
  17  -3  10         33.85         41.12        12.19 o
  19  -3  10          2.96         26.34        13.66 o
  21  -3  10          0.55          8.44        17.61 o
  23  -3  10         20.11         23.86        20.69 o
 -24  -2  10        457.04        640.88        53.35 o
 -22  -2  10        129.88        120.19        20.00 o
 -20  -2  10        229.44        278.03        15.68 o
 -18  -2  10        396.45        405.26        22.48 o
 -16  -2  10        289.28        337.70        15.96 o
 -14  -2  10        731.81        803.74        28.14 o
 -12  -2  10        416.37        424.58        16.34 o
 -10  -2  10        442.86        413.37        14.86 o
  -8  -2  10       2243.52       2239.86        66.57 o
  -6  -2  10        409.14        367.78        17.08 o
  -4  -2  10       6300.02       6433.69       116.24 o
  -2  -2  10       1327.89       1153.46        42.36 o
   0  -2  10        936.85        825.69        53.90 o
   2  -2  10        808.22        756.75        40.26 o
   4  -2  10       1109.73       1144.81        28.57 o
   6  -2  10       3810.35       4092.54       113.24 o
   8  -2  10       1371.73       1338.71        53.52 o
  10  -2  10        103.64         92.95         8.71 o
  12  -2  10        185.25        207.98        28.22 o
  14  -2  10        406.19        378.02        32.05 o
  16  -2  10        298.74        268.55        40.54 o
  18  -2  10         59.05         52.74        24.58 o
  20  -2  10         16.69         14.96        15.91 o
  22  -2  10        150.90        143.63        18.39 o
  24  -2  10        130.86        102.87        20.60 o
 -25  -1  10         75.16         48.39        18.20 o
 -23  -1  10         27.00         25.04        16.55 o
 -21  -1  10          8.88         -5.78        15.06 o
 -19  -1  10        107.56        131.57        10.49 o
 -17  -1  10         71.77         73.10         8.80 o
 -15  -1  10         24.37         21.57         6.66 o
 -13  -1  10        490.33        564.40        20.92 o
 -11  -1  10          4.57          6.44         5.08 o
  -9  -1  10        120.63        117.70         6.65 o
  -7  -1  10        302.79        287.97        19.73 o
  -5  -1  10        213.88        179.60         5.79 o
  -3  -1  10        649.06        639.37        13.05 o
  -1  -1  10        358.62        304.75        14.76 o
   1  -1  10        412.51        375.40         8.71 o
   3  -1  10        106.17         86.99         3.40 o
   5  -1  10        223.77        190.52         6.73 o
   7  -1  10        419.12        369.11        15.99 o
   9  -1  10         19.09         15.95         5.86 o
  11  -1  10        210.33        196.10        13.69 o
  13  -1  10          7.01          0.07         8.37 o
  15  -1  10        133.54         92.21        22.50 o
  17  -1  10         62.97         39.24        13.57 o
  19  -1  10          2.66          0.15        14.74 o
  21  -1  10         18.13         18.26        16.53 o
  23  -1  10         13.60         15.96        15.35 o
 -24   0  10        906.52       1002.95        96.53 o
 -22   0  10          1.35          0.54        15.65 o
 -20   0  10         23.40         42.00        14.71 o
 -18   0  10        544.51        655.95        26.77 o
 -16   0  10         80.07         97.07         8.82 o
 -14   0  10       3651.44       4217.08       162.89 o
 -12   0  10        419.38        471.37        20.96 o
 -10   0  10       2643.08       3255.17       101.40 o
  -8   0  10        475.52        432.11        13.54 o
  -6   0  10       1502.86       1210.18        27.58 o
  -4   0  10      33780.41      34091.56       678.23 o
  -2   0  10       2383.07       2732.85        55.71 o
   0   0  10        185.55        188.06         4.18 o
   2   0  10       8665.72       8541.83       152.10 o
   4   0  10       2332.74       2496.68        51.72 o
   6   0  10       7720.91       8510.81       247.06 o
   8   0  10       3895.32       3534.26       136.94 o
  10   0  10        219.11        251.07        20.69 o
  12   0  10        602.89        756.35        44.32 o
  14   0  10        689.07        678.06        34.49 o
  16   0  10        612.64        558.07        61.15 o
  18   0  10        188.68        208.65        21.00 o
  20   0  10          5.85         -5.98        15.39 o
  22   0  10        270.58        233.02        20.95 o
  24   0  10        244.89        194.98        20.65 o
 -25   1  10         75.25         78.97        19.63 o
 -23   1  10         27.08         44.34        16.04 o
 -21   1  10          8.89         29.31        15.79 o
 -19   1  10        107.61        116.52        17.43 o
 -17   1  10         71.69         77.82        12.50 o
 -15   1  10         24.47         22.95         6.48 o
 -13   1  10        490.50        561.26        20.76 o
 -11   1  10          4.52          7.10         4.72 o
  -9   1  10        120.94        134.71         7.74 o
  -7   1  10        302.38        294.37        15.63 o
  -5   1  10        213.82        183.74         9.16 o
  -3   1  10        649.36        631.30        23.35 o
  -1   1  10        358.87        326.71         8.12 o
   1   1  10        413.18        376.92         8.85 o
   3   1  10        106.03         84.75         4.77 o
   5   1  10        223.87        185.72         7.39 o
   7   1  10        418.90        390.09        17.50 o
   9   1  10         19.04         25.78         9.20 o
  11   1  10        210.38        241.00        24.20 o
  13   1  10          7.05          3.27         9.74 o
  15   1  10        133.66        140.65        20.69 o
  17   1  10         63.00         67.78        14.09 o
  19   1  10          2.69          8.89        13.86 o
  21   1  10         18.10          4.15        16.63 o
  23   1  10         13.57          9.41        16.89 o
 -24   2  10        456.73        372.30        46.09 o
 -22   2  10        130.68        129.99        28.85 o
 -20   2  10        228.71        248.18        24.13 o
 -18   2  10        395.99        386.52        30.30 o
 -16   2  10        288.47        271.62        14.82 o
 -14   2  10        734.96        753.97        29.99 o
 -12   2  10        417.37        389.18        17.17 o
 -10   2  10        445.33        406.61        14.30 o
  -8   2  10       2242.10       2299.82        62.03 o
  -6   2  10        407.58        378.95        11.47 o
  -4   2  10       6305.94       6461.07       147.87 o
  -2   2  10       1321.34       1172.92        29.91 o
   0   2  10        936.58        851.62        18.21 o
   2   2  10        806.98        801.55        28.08 o
   4   2  10       1108.08       1104.98        32.42 o
   6   2  10       3811.78       4248.33       259.31 o
   8   2  10       1371.44       1615.87        85.47 o
  10   2  10        103.45         92.82        12.91 o
  12   2  10        184.74        225.85        32.36 o
  14   2  10        406.14        356.73        38.83 o
  16   2  10        298.71        283.79        32.66 o
  18   2  10         58.64         78.02        21.77 o
  20   2  10         16.78         37.38        22.86 o
  22   2  10        150.77        170.54        21.94 o
  24   2  10        130.90         97.26        29.39 o
 -23   3  10         18.36         19.77        23.04 o
 -21   3  10         38.73         24.62        16.55 o
 -19   3  10         30.31         29.66        14.46 o
 -17   3  10         30.85         32.79        13.79 o
 -15   3  10        128.21        114.71         9.66 o
 -13   3  10        383.38        354.68        16.57 o
 -11   3  10        936.13        901.23        34.90 o
  -9   3  10        190.51        176.09         8.99 o
  -7   3  10        103.25        105.85         7.29 o
  -5   3  10        242.44        192.92         8.79 o
  -3   3  10        345.03        361.34        13.64 o
  -1   3  10          9.91          4.48         4.09 o
   1   3  10        248.12        209.85         9.05 o
   3   3  10        105.13        141.23         8.47 o
   5   3  10         56.98         44.97        11.64 o
   7   3  10        119.54        169.43        23.23 o
   9   3  10        100.65         68.95        18.51 o
  11   3  10        127.27        125.20        22.86 o
  13   3  10         19.29         12.42        13.99 o
  15   3  10        175.83        157.50        27.22 o
  17   3  10         34.00         64.23        22.86 o
  19   3  10          2.87          5.19        15.37 o
  21   3  10          0.58          9.44        16.94 o
  23   3  10         20.03         16.12        21.41 o
 -22   4  10        243.64        191.97        34.11 o
 -20   4  10        184.50        179.10        21.08 o
 -18   4  10         24.91         22.32        14.63 o
 -16   4  10        316.62        297.90        25.45 o
 -14   4  10        233.65        210.73        18.04 o
 -12   4  10        173.94        152.29        10.37 o
 -10   4  10        851.20        748.20        28.95 o
  -8   4  10        709.08        604.00        22.17 o
  -6   4  10        420.05        416.06        20.67 o
  -4   4  10        685.28        744.76        28.23 o
  -2   4  10        565.85        619.97        24.08 o
   0   4  10        583.74        719.31        46.67 o
   2   4  10        228.36        263.92        19.27 o
   4   4  10       1157.82       1315.07       128.65 o
   6   4  10       1007.24       1365.44        78.73 o
  12   4  10         40.96         33.26        16.53 o
  14   4  10        195.13        194.88        30.85 o
  16   4  10         45.07         26.85        21.77 o
  18   4  10         18.12         43.18        25.40 o
  20   4  10         15.32         28.31        25.77 o
 -21   5  10         26.84         21.41        25.77 o
 -19   5  10          5.00        -18.14        22.86 o
 -17   5  10         99.34         54.07        23.95 o
 -15   5  10         40.81         42.82        21.05 o
 -13   5  10        664.21        621.78        28.84 o
 -11   5  10        675.11        676.90        30.84 o
  -9   5  10         13.21         14.79         8.82 o
  -7   5  10        160.72        195.88        13.55 o
  -5   5  10        134.95        141.97        13.46 o
  -3   5  10        503.10        524.16        52.44 o
  -1   5  10        183.95        210.27        14.04 o
   1   5  10         71.84        109.47        33.93 o
   3   5  10        207.45        241.51        52.80 o
   5   5  10        251.85        286.69        33.10 o
   7   5  10        118.75        100.16        21.41 o
   9   5  10        397.75        503.46        35.79 o
  11   5  10        176.06        200.64        40.83 o
 -18   6  10         31.31        -12.34        23.59 o
 -16   6  10         64.91         33.39        24.31 o
 -14   6  10          9.43          2.18        23.23 o
 -12   6  10         55.42         49.04        11.05 o
 -10   6  10        232.88        226.00        15.46 o
  -8   6  10        175.14        164.24        19.89 o
  -6   6  10        313.12        376.15        23.74 o
  -4   6  10        251.17        259.49        17.21 o
   0   6  10        192.52        194.83        21.42 o
   2   6  10         76.48         72.94        19.23 o
   4   6  10        207.63        239.03        25.65 o
   6   6  10        312.71        327.11        44.82 o
   8   6  10        127.54        149.51        26.13 o
  10   6  10         61.89         37.74        22.14 o
  12   6  10        106.60         82.01        27.22 o
  14   6  10         58.33         82.74        27.22 o
  16   6  10         33.24         34.11        26.85 o
 -15   7  10         69.56         91.45        29.03 o
 -13   7  10        200.39        215.20        35.56 o
  -9   7  10         83.77        102.74        14.32 o
  -5   7  10        140.24        186.53        32.66 o
  -3   7  10        243.35        327.70        41.37 o
   1   7  10         39.04         50.29        17.86 o
   3   7  10        147.69        105.97        25.77 o
   5   7  10        134.22        117.94        25.77 o
   7   7  10         46.90         22.86        19.23 o
   9   7  10         82.34         80.56        25.77 o
  11   7  10         37.76         36.65        23.23 o
  13   7  10        112.71         79.84        26.13 o
  -8   8  10          2.48         27.06        20.63 o
  -4   8  10          8.02         28.67        35.20 o
  -2   8  10        308.60        409.43        43.69 o
   0   8  10         16.43         19.96        29.76 o
   6   8  10        182.23        190.88        32.66 o
   8   8  10        100.43         72.94        25.04 o
  10   8  10         54.09         16.69        23.23 o
 -11  -8  11        175.05        132.09        31.57 o
  -9  -8  11         76.01         52.77        15.56 o
  -7  -8  11          5.44          5.61        19.05 o
  -5  -8  11         13.42         12.22        15.52 o
  -3  -8  11          3.11         -7.21        15.29 o
  -1  -8  11        154.18        127.92        36.91 o
   1  -8  11         65.13         58.65        13.23 o
   3  -8  11          7.15          0.47        12.60 o
   5  -8  11        113.50         90.05        14.22 o
   7  -8  11          9.59          7.03        13.61 o
   9  -8  11         57.03         81.22        15.07 o
 -16  -7  11         29.25         -1.92        21.69 o
 -14  -7  11        175.42        176.39        20.79 o
 -12  -7  11       1016.77        966.95        52.83 o
 -10  -7  11        910.78        838.51        74.47 o
  -8  -7  11        175.20        163.53        16.38 o
  -6  -7  11          2.34          4.64        14.09 o
  -4  -7  11       1016.51        894.31        61.25 o
  -2  -7  11        361.62        357.05        33.21 o
   0  -7  11        161.14        172.19        13.54 o
   2  -7  11         10.66         11.08        13.29 o
   4  -7  11         74.79         79.88        12.97 o
   6  -7  11         90.13        105.04        19.12 o
   8  -7  11         47.07         53.62        13.57 o
  10  -7  11         81.82         94.89        14.78 o
  12  -7  11        110.35        162.94        24.41 o
  14  -7  11         17.71          4.52        21.59 o
 -19  -6  11         21.03         26.13        27.22 o
 -17  -6  11         26.10         32.51        11.42 o
 -15  -6  11         16.13         -4.34        15.63 o
 -13  -6  11        273.72        223.35        23.59 o
 -11  -6  11        374.27        346.98        30.80 o
  -9  -6  11        153.73        132.23        22.95 o
  -7  -6  11         37.61         37.41        11.37 o
  -5  -6  11        107.81         66.91        14.50 o
  -3  -6  11         60.66         55.87        13.48 o
  -1  -6  11        114.64        123.73        11.67 o
   1  -6  11        116.21        114.31        12.89 o
   3  -6  11         73.66         71.65        10.46 o
   5  -6  11        375.34        409.70        19.79 o
   7  -6  11         82.71         87.29        12.95 o
   9  -6  11          2.69         -5.10        11.05 o
  11  -6  11         16.32         23.40        11.82 o
  13  -6  11         54.08         61.98        12.94 o
  15  -6  11          4.36          5.42        14.86 o
  17  -6  11         56.02         89.46        27.07 o
 -20  -5  11         73.17         48.27        12.67 o
 -18  -5  11         79.49         53.19        10.69 o
 -16  -5  11         45.36         47.47        10.47 o
 -14  -5  11        210.24        195.22        25.40 o
 -12  -5  11       2561.06       2464.32       141.13 o
 -10  -5  11       2219.13       2207.05       120.58 o
  -8  -5  11        302.72        243.53        16.03 o
  -6  -5  11         10.81          8.02         9.04 o
  -4  -5  11       2506.71       2591.36       120.80 o
  -2  -5  11       2853.60       3203.07       119.01 o
   0  -5  11        491.47        487.83        21.43 o
   2  -5  11        606.06        704.80        28.46 o
   4  -5  11         28.79         37.52         8.59 o
   6  -5  11        197.41        189.18        12.66 o
   8  -5  11          7.92          9.03         9.91 o
  10  -5  11        391.47        419.54        23.54 o
  12  -5  11        303.54        299.30        19.28 o
  14  -5  11        184.69        173.73        13.78 o
  16  -5  11        194.04        200.58        17.05 o
  18  -5  11          2.66          6.25        13.04 o
  20  -5  11        787.67        765.82        37.91 o
 -23  -4  11         52.24         51.53        27.94 o
 -21  -4  11         68.18         81.83        13.28 o
 -19  -4  11        112.82        102.04        13.42 o
 -17  -4  11         84.84         96.47        11.32 o
 -15  -4  11        262.78        257.26        15.04 o
 -13  -4  11        434.85        427.34        19.34 o
 -11  -4  11        523.34        493.41        39.31 o
  -9  -4  11        125.07        116.64        13.13 o
  -7  -4  11         38.30         28.16         7.15 o
  -5  -4  11        335.10        327.14        15.95 o
  -3  -4  11        226.50        169.11         9.56 o
  -1  -4  11        162.37        212.37        10.22 o
   1  -4  11        424.20        428.11        16.77 o
   3  -4  11          8.94         11.60         5.87 o
   5  -4  11        374.52        349.49        16.91 o
   7  -4  11        193.85        173.41        14.75 o
   9  -4  11          3.87         20.86        10.16 o
  11  -4  11         22.09         19.51         9.23 o
  13  -4  11         39.90         28.28        10.07 o
  15  -4  11         10.56         12.71        10.60 o
  17  -4  11         60.81         52.08        16.89 o
  19  -4  11         34.68         28.81        12.43 o
  21  -4  11         17.08         34.38        19.96 o
 -24  -3  11        313.47        382.86        44.27 o
 -22  -3  11         41.30         20.14        16.94 o
 -20  -3  11        169.42        223.44        16.28 o
 -18  -3  11        189.13        223.40        16.00 o
 -16  -3  11        204.13        223.23        13.32 o
 -14  -3  11        433.21        409.14        20.72 o
 -12  -3  11       4323.17       4483.77       139.01 o
 -10  -3  11       4079.38       4103.26       127.14 o
  -8  -3  11         83.41         84.82         6.15 o
  -6  -3  11        720.42        694.86        26.97 o
  -4  -3  11       6589.23       6872.54       215.48 o
  -2  -3  11      16497.11      16745.81       485.80 o
   0  -3  11       1104.82        995.97        32.90 o
   2  -3  11        969.47        931.13        39.96 o
   4  -3  11        209.36        212.30         9.70 o
   6  -3  11        221.87        229.02        13.25 o
   8  -3  11         10.60         10.82         8.00 o
  10  -3  11       1811.57       1905.03        69.25 o
  12  -3  11        273.60        240.54        15.20 o
  14  -3  11        140.04        141.17        12.44 o
  16  -3  11        765.84        747.12        34.51 o
  18  -3  11         50.50         55.72        13.79 o
  20  -3  11       1124.49       1221.30       100.52 o
  22  -3  11       1346.12       1518.73        90.51 o
 -25  -2  11         42.05         39.19        25.40 o
 -23  -2  11          5.82         18.87        23.95 o
 -21  -2  11         39.01         49.00        10.12 o
 -19  -2  11         20.00         22.61         9.27 o
 -17  -2  11        100.59        108.84        12.01 o
 -15  -2  11         48.70         53.20         8.61 o
 -13  -2  11         58.04         71.26         7.72 o
 -11  -2  11        210.47        229.09        10.93 o
  -9  -2  11        165.32        160.95         8.26 o
  -7  -2  11         39.62         36.53         4.02 o
  -5  -2  11         62.51         59.22         4.18 o
  -3  -2  11        180.86        138.87         5.19 o
  -1  -2  11          2.90          5.75         2.86 o
   1  -2  11        273.57        274.05        20.49 o
   3  -2  11        313.00        299.11        11.12 o
   5  -2  11        579.58        647.01        22.45 o
   7  -2  11         78.78         71.02         9.64 o
   9  -2  11        479.86        467.26        21.38 o
  11  -2  11        344.85        309.21        16.79 o
  13  -2  11         37.40         37.55        11.33 o
  15  -2  11        303.13        306.49        35.79 o
  17  -2  11         30.17         35.67        11.71 o
  19  -2  11          3.64         -5.38        14.65 o
  21  -2  11         76.27         82.48        23.95 o
  23  -2  11         13.18         26.74        15.72 o
 -24  -1  11        454.68        505.90       101.97 o
 -22  -1  11        141.81        159.59        21.17 o
 -20  -1  11         26.09         29.66         8.92 o
 -18  -1  11         17.06         23.58         9.15 o
 -16  -1  11        200.75        215.61        12.36 o
 -14  -1  11        272.86        319.32        14.79 o
 -12  -1  11       8276.04       9171.17       304.27 o
 -10  -1  11       1862.86       1812.04        54.20 o
  -8  -1  11        154.24        172.58         9.10 o
  -6  -1  11        234.90        228.54        11.16 o
  -4  -1  11       4818.64       4977.78       201.84 o
  -2  -1  11      47662.37      47966.18      1047.35 o
   0  -1  11        811.69        781.18        27.20 o
   2  -1  11       2688.47       2550.47        53.04 o
   4  -1  11         28.01         25.31         2.21 o
   6  -1  11       1142.21       1024.85        32.44 o
   8  -1  11        452.56        554.47        25.37 o
  10  -1  11       2275.24       2435.60       121.89 o
  12  -1  11        416.09        426.99        23.40 o
  14  -1  11        228.45        221.14        19.60 o
  16  -1  11       2461.48       2395.62       173.28 o
  18  -1  11        671.86        658.13        40.52 o
  20  -1  11        617.00        726.58        47.32 o
  22  -1  11       1898.80       2038.48        95.79 o
  24  -1  11         66.05         48.42        16.55 o
 -25   0  11         14.37          2.77        18.87 o
 -23   0  11         83.95         98.15        19.46 o
 -21   0  11         64.32         62.89        19.05 o
 -19   0  11          3.16          5.52         8.02 o
 -17   0  11         97.43        100.69         9.62 o
 -15   0  11         17.46         13.64         7.51 o
 -13   0  11        102.11         96.04         7.68 o
 -11   0  11          3.74          3.33         5.51 o
  -9   0  11         42.76         49.00         4.42 o
  -7   0  11          0.86          1.77         3.25 o
  -5   0  11         89.61         86.01         5.85 o
  -3   0  11         53.82         50.58         3.33 o
  -1   0  11        213.79        189.44         6.15 o
   1   0  11        329.05        323.44         8.08 o
   3   0  11          8.85          9.36         1.84 o
   5   0  11         52.39         47.43         2.93 o
   7   0  11         90.10         91.14         6.80 o
   9   0  11          2.35          6.92         6.58 o
  11   0  11         37.49         23.59        13.43 o
  13   0  11          5.77          9.62         8.44 o
  15   0  11          0.15         -9.80        11.47 o
  17   0  11          2.51         -1.81        12.03 o
  19   0  11          0.94         -5.92        14.50 o
  21   0  11          6.17         37.49        27.58 o
  23   0  11         19.86         22.62        15.18 o
 -24   1  11        454.50        473.27        65.14 o
 -22   1  11        142.21        183.42        21.94 o
 -20   1  11         26.09         51.81        15.90 o
 -18   1  11         17.09         11.18         8.05 o
 -16   1  11        200.32        184.24        13.04 o
 -14   1  11        271.84        258.64        13.71 o
 -12   1  11       8276.38       8541.75       303.94 o
 -10   1  11       1862.43       1831.84        54.10 o
  -8   1  11        154.42        180.60        10.10 o
  -6   1  11        232.52        236.52         8.16 o
  -4   1  11       4817.55       5146.83       110.68 o
  -2   1  11      47658.07      47285.23      1408.73 o
   0   1  11        807.68        766.93        20.90 o
   2   1  11       2689.36       2432.75        66.26 o
   4   1  11         27.53         16.40         3.37 o
   6   1  11       1142.85        990.47        70.42 o
   8   1  11        453.06        546.59        27.61 o
  10   1  11       2276.01       2340.10       101.01 o
  12   1  11        415.45        424.07        23.52 o
  14   1  11        228.25        190.87        35.93 o
  16   1  11       2461.73       2143.14       127.82 o
  18   1  11        672.49        524.73        39.17 o
  20   1  11        616.21        666.64        68.22 o
  22   1  11       1899.04       1981.27       169.11 o
  24   1  11         65.78         56.88        19.38 o
 -25   2  11         41.99         26.67        17.45 o
 -23   2  11          5.78          9.77        15.77 o
 -21   2  11         38.98         67.54        16.81 o
 -19   2  11         20.08         28.23        18.14 o
 -17   2  11        100.63        105.62         9.58 o
 -15   2  11         48.81         48.84         7.83 o
 -13   2  11         58.21         62.92         7.85 o
 -11   2  11        210.52        217.67         9.80 o
  -9   2  11        165.13        163.69         9.69 o
  -7   2  11         39.79         33.39         4.12 o
  -5   2  11         62.39         62.64         5.13 o
  -3   2  11        181.09        147.28         7.81 o
  -1   2  11          2.99          1.86         3.47 o
   1   2  11        273.85        273.08        18.59 o
   3   2  11        313.10        312.17         9.31 o
   5   2  11        579.57        681.61        28.51 o
   7   2  11         78.63         84.44         9.23 o
   9   2  11        480.02        488.82        43.18 o
  11   2  11        344.93        371.30        25.13 o
  13   2  11         37.32         36.24         9.55 o
  15   2  11        303.10        237.34        32.30 o
  17   2  11         30.14         22.86        19.23 o
  19   2  11          3.65         -4.35        19.60 o
  21   2  11         76.17         82.91        18.86 o
  23   2  11         13.26         29.95        17.72 o
 -24   3  11        312.57        312.48        61.15 o
 -22   3  11         41.00         24.99        19.78 o
 -20   3  11        169.23        181.67        29.94 o
 -18   3  11        188.31        213.23        32.66 o
 -16   3  11        204.73        169.69        11.80 o
 -14   3  11        431.69        354.78        19.04 o
 -12   3  11       4321.59       4229.00       151.73 o
 -10   3  11       4079.27       3900.15       126.43 o
  -8   3  11         82.52         85.91         6.64 o
  -6   3  11        720.79        715.17        27.26 o
  -4   3  11       6590.37       6903.03       196.94 o
  -2   3  11      16495.02      17218.44       527.14 o
   0   3  11       1103.74        982.14        29.55 o
   2   3  11        970.80        940.59        34.27 o
   4   3  11        208.16        254.86        11.84 o
   6   3  11        221.29        158.79        22.86 o
   8   3  11         10.65          5.69         8.53 o
  10   3  11       1812.30       2032.59       154.96 o
  14   3  11        140.28        177.09        25.77 o
  16   3  11        766.59        779.87        70.04 o
  18   3  11         50.80         56.61        22.86 o
  20   3  11       1122.58       1151.65        72.49 o
  22   3  11       1346.59       1475.86       218.65 o
 -23   4  11         51.78         41.73        25.40 o
 -21   4  11         68.13         70.04        24.31 o
 -19   4  11        112.25        108.51        25.77 o
 -17   4  11         84.81        116.13        24.68 o
 -15   4  11        262.97        254.26        16.90 o
 -13   4  11        434.46        375.51        17.97 o
 -11   4  11        524.18        439.99        23.39 o
  -9   4  11        124.65        117.43         8.88 o
  -7   4  11         38.31         30.97         6.72 o
  -5   4  11        334.69        300.77        14.31 o
  -3   4  11        226.55        179.97        10.18 o
  -1   4  11        161.77        192.00        10.63 o
   1   4  11        424.85        409.84        46.65 o
   3   4  11          8.77         11.44         6.40 o
   5   4  11        374.68        447.45        39.92 o
   7   4  11        193.54        213.14        13.21 o
  11   4  11         22.14         31.57        30.85 o
  13   4  11         39.78         34.11        21.77 o
  15   4  11         10.65        -21.77        21.77 o
  17   4  11         60.92         79.47        23.95 o
  19   4  11         34.76         57.70        25.77 o
  21   4  11         16.92        -24.31        27.22 o
 -20   5  11         73.10         68.95        25.40 o
 -18   5  11         79.16         58.79        23.95 o
 -16   5  11         45.41         25.77        21.77 o
 -14   5  11        209.81        157.83        13.29 o
 -12   5  11       2560.14       2484.96        99.34 o
 -10   5  11       2218.48       2230.53        88.14 o
  -8   5  11        301.83        241.54        15.19 o
  -6   5  11         10.55         10.33         7.21 o
  -4   5  11       2507.08       2656.88        92.44 o
  -2   5  11       2851.89       3331.01       143.31 o
   0   5  11        490.64        523.29        29.90 o
   2   5  11        607.15        728.04        56.73 o
   4   5  11         28.60         29.33        12.80 o
   6   5  11        196.73        222.84        28.60 o
  10   5  11        391.33        525.58        37.54 o
 -17   6  11         26.08         61.33        26.13 o
 -15   6  11         16.14         21.41        24.68 o
 -13   6  11        273.36        230.44        34.11 o
 -11   6  11        374.88        358.18        20.23 o
  -9   6  11        153.54        176.06        14.18 o
  -7   6  11         37.93         39.83        14.82 o
  -5   6  11        107.66        110.66        13.02 o
  -3   6  11         60.98         79.64        12.37 o
  -1   6  11        114.21        152.72        21.59 o
   1   6  11        116.46        123.46        15.06 o
   3   6  11         74.01         98.46        21.87 o
   5   6  11        375.47        337.50        41.01 o
   7   6  11         82.72        137.16        21.96 o
   9   6  11          2.75         10.16        19.96 o
  13   6  11         54.22         51.53        24.31 o
  15   6  11          4.42         55.16        26.85 o
  17   6  11         56.26         91.45        30.12 o
 -14   7  11        175.43        224.27        35.93 o
 -12   7  11       1016.26       1046.24        90.36 o
 -10   7  11        910.23       1022.99        48.61 o
  -8   7  11        174.56        212.12        17.49 o
  -4   7  11       1016.90       1285.02        95.44 o
  -2   7  11        360.83        442.55        58.25 o
   2   7  11         10.74         16.17        16.98 o
   4   7  11         75.07        105.81        19.50 o
   6   7  11         89.89         52.62        22.50 o
   8   7  11         47.16         40.64        21.41 o
  10   7  11         81.50        109.96        26.13 o
  12   7  11        111.08         89.27        26.13 o
  14   7  11         17.94         25.04        26.49 o
  -7   8  11          5.57         47.38        20.51 o
  -5   8  11         13.38         25.04        29.03 o
  -3   8  11          3.11         14.26        22.96 o
  -1   8  11        153.79        190.95        39.25 o
   3   8  11          7.05         17.06        37.02 o
   5   8  11        113.39         91.45        26.13 o
   7   8  11          9.66        -13.79        21.05 o
   9   8  11         57.04         62.42        24.68 o
 -10  -8  12        219.30        149.88        21.91 o
  -8  -8  12        171.53        150.59        37.56 o
  -6  -8  12        310.51        282.64        25.62 o
  -4  -8  12         90.78        128.61        38.63 o
  -2  -8  12         12.45          4.87        17.50 o
   0  -8  12        158.38        130.60        22.89 o
   2  -8  12         69.45         49.21        13.45 o
   4  -8  12         33.59         50.51        16.41 o
   6  -8  12        101.69        127.15        18.68 o
   8  -8  12         41.46         28.26        14.77 o
 -15  -7  12         17.12         13.43        16.77 o
 -13  -7  12        375.91        344.19        46.40 o
 -11  -7  12          4.27         10.26        14.48 o
  -9  -7  12         90.76         78.75        27.37 o
  -7  -7  12         19.95         12.80        12.90 o
  -5  -7  12         67.98         47.46        19.52 o
  -3  -7  12        341.68        307.39        23.86 o
  -1  -7  12         17.93         17.69        13.86 o
   1  -7  12         21.81         37.65        11.31 o
   3  -7  12         15.34          5.20        10.03 o
   5  -7  12         28.96         41.69        12.59 o
   7  -7  12         17.90         44.19        12.97 o
   9  -7  12        241.43        282.41        19.98 o
  11  -7  12         30.57         28.43        13.13 o
  13  -7  12         39.10         11.91        13.17 o
 -18  -6  12         90.61         75.19        13.62 o
 -16  -6  12         88.30         76.67        11.50 o
 -14  -6  12        482.75        499.16        52.65 o
 -12  -6  12        478.89        434.87        35.61 o
 -10  -6  12        665.15        678.32        49.37 o
  -8  -6  12        568.53        508.95        37.76 o
  -6  -6  12        515.84        406.65        22.59 o
  -4  -6  12        244.89        245.59        20.51 o
  -2  -6  12         42.96         41.59        12.85 o
   0  -6  12         57.73         46.83        10.49 o
   2  -6  12         50.18         50.07        11.61 o
   4  -6  12        154.77        201.60        13.59 o
   6  -6  12        120.69        141.38        13.95 o
   8  -6  12        203.09        197.04        16.31 o
  10  -6  12         28.26         21.09        11.71 o
  12  -6  12        103.62        105.82        14.14 o
  14  -6  12        616.03        617.56        31.92 o
  16  -6  12         64.65         52.00        16.04 o
 -21  -5  12          9.71          2.76        14.36 o
 -19  -5  12         88.95         73.79        13.22 o
 -17  -5  12        130.70        127.64        14.55 o
 -15  -5  12         35.55         31.21         9.72 o
 -13  -5  12        521.89        540.46        31.73 o
 -11  -5  12         40.71         62.97        13.81 o
  -9  -5  12        389.02        365.97        35.19 o
  -7  -5  12         16.64          8.31        10.17 o
  -5  -5  12        180.15        155.24        11.42 o
  -3  -5  12       1142.70       1142.99        52.38 o
  -1  -5  12        171.09        184.50        10.90 o
   1  -5  12        749.74        765.50        30.56 o
   3  -5  12         30.86         27.51         8.59 o
   5  -5  12        166.92        153.05        15.14 o
   7  -5  12        213.13        191.35        12.88 o
   9  -5  12        496.40        521.56        26.67 o
  11  -5  12        162.63        179.82        20.38 o
  13  -5  12        238.37        232.75        19.68 o
  15  -5  12        116.62        110.86        12.61 o
  17  -5  12        101.92         76.52        13.99 o
  19  -5  12         44.16         65.47        14.15 o
 -22  -4  12         36.58         61.17        14.56 o
 -20  -4  12        122.14        107.76        13.64 o
 -18  -4  12        174.54        177.09        15.28 o
 -16  -4  12         66.02         83.92        12.20 o
 -14  -4  12        185.63        215.67        12.56 o
 -12  -4  12       1906.51       1927.89        63.13 o
 -10  -4  12       1802.74       1745.35        57.31 o
  -8  -4  12        347.25        305.83        18.95 o
  -6  -4  12        288.33        261.62        12.27 o
  -4  -4  12       1266.90       1315.60        70.25 o
  -2  -4  12       1027.74       1032.78        39.27 o
   0  -4  12        481.15        491.68        18.42 o
   2  -4  12        638.08        676.85        24.86 o
   4  -4  12         30.34         20.08         7.41 o
   6  -4  12        285.07        327.00        18.29 o
   8  -4  12        678.96        635.72        29.67 o
  10  -4  12        265.72        246.21        18.34 o
  12  -4  12        259.65        178.56        16.66 o
  14  -4  12        380.17        355.15        23.52 o
  16  -4  12         25.71         55.70        16.04 o
  18  -4  12        242.61        225.37        25.66 o
  20  -4  12         25.69         24.30        17.88 o
 -23  -3  12        105.57         37.38        27.22 o
 -21  -3  12        218.47        256.94        18.22 o
 -19  -3  12        161.59        200.00        15.77 o
 -17  -3  12        798.41        885.88        36.24 o
 -15  -3  12        180.08        191.72        13.91 o
 -13  -3  12       1213.23       1275.21        41.11 o
 -11  -3  12        458.65        454.85        18.06 o
  -9  -3  12        266.11        290.82        13.84 o
  -7  -3  12        686.76        657.72        17.95 o
  -5  -3  12        689.24        635.62        20.31 o
  -3  -3  12        949.93        916.10        24.10 o
  -1  -3  12         45.71         40.04         3.89 o
   1  -3  12        132.08        137.98         7.67 o
   3  -3  12         25.92         34.48         5.45 o
   5  -3  12         10.71         13.49         5.46 o
   7  -3  12         77.89         69.84        12.09 o
   9  -3  12        116.34        110.12        15.96 o
  11  -3  12        247.95        267.14        15.85 o
  13  -3  12        108.35         98.16        11.25 o
  15  -3  12         64.66         78.57        11.16 o
  17  -3  12         61.67         64.01        11.49 o
  19  -3  12          6.26         17.14        13.26 o
  21  -3  12         25.89         31.49        19.20 o
 -24  -2  12         82.18        122.66        29.03 o
 -22  -2  12        141.31        181.74        62.96 o
 -20  -2  12          6.67         -0.06         9.31 o
 -18  -2  12        503.72        559.67        25.36 o
 -16  -2  12        247.77        286.19        16.59 o
 -14  -2  12        836.97        842.85        32.13 o
 -12  -2  12       2471.53       2653.83        84.99 o
 -10  -2  12       3819.30       4077.94       120.20 o
  -8  -2  12       1517.96       1542.86        41.06 o
  -6  -2  12        463.41        417.98        12.49 o
  -4  -2  12       1554.69       1613.57        50.29 o
  -2  -2  12        650.32        551.49        27.18 o
   0  -2  12         20.18         23.66         4.11 o
   2  -2  12       2052.45       1782.11        94.98 o
   4  -2  12        990.49       1017.54        36.93 o
   6  -2  12        309.58        269.26        12.25 o
   8  -2  12        610.11        656.63        27.92 o
  10  -2  12       1170.70       1225.48        58.38 o
  12  -2  12       2436.02       2037.71        81.81 o
  14  -2  12        379.95        346.17        27.29 o
  16  -2  12        411.91        416.82        25.55 o
  18  -2  12        139.80        137.39        17.07 o
  20  -2  12          4.60        -16.45        17.10 o
  22  -2  12          9.60         15.47        18.44 o
 -25  -1  12          9.08         -1.75        22.68 o
 -23  -1  12         62.15         48.76        27.76 o
 -21  -1  12         67.37         42.95        11.61 o
 -19  -1  12         81.29         84.87        10.15 o
 -17  -1  12         58.18         66.04         8.85 o
 -15  -1  12         12.50         18.60         8.65 o
 -13  -1  12        274.82        313.18        14.90 o
 -11  -1  12         50.61         64.69         8.86 o
  -9  -1  12        133.87        131.67         9.48 o
  -7  -1  12         28.24         36.52         4.73 o
  -5  -1  12        156.81        157.35         5.69 o
  -3  -1  12        935.90        892.01        30.39 o
  -1  -1  12        199.63        207.02        11.10 o
   1  -1  12       1088.54       1035.76        28.62 o
   3  -1  12        428.14        407.02         9.64 o
   5  -1  12        146.57        153.79         6.66 o
   7  -1  12        411.78        381.17        21.22 o
   9  -1  12        136.74        120.80        13.03 o
  11  -1  12        333.20        344.00        24.13 o
  13  -1  12        317.03        299.15        27.31 o
  15  -1  12          3.14          6.74        11.98 o
  17  -1  12         94.39         84.18        15.78 o
  19  -1  12         21.50         24.16        14.86 o
  21  -1  12         16.84         21.42        17.03 o
  23  -1  12         62.61         52.99        16.13 o
 -24   0  12          0.22          4.54        16.40 o
 -22   0  12          0.01         -1.86        15.11 o
 -20   0  12        319.67        312.46        16.60 o
 -18   0  12        393.29        391.61        20.44 o
 -16   0  12         38.34         30.00         7.79 o
 -14   0  12          0.01          4.96        10.58 o
 -12   0  12       4097.14       4809.03       191.19 o
 -10   0  12      10863.67      12280.74       401.93 o
  -8   0  12      10011.48      11156.34       308.94 o
  -6   0  12       1822.66       1895.84        63.31 o
  -4   0  12          2.90         -0.39         3.36 o
  -2   0  12        435.48        447.29        14.13 o
   0   0  12         59.58         67.97         3.03 o
   2   0  12       9645.30       9745.55       226.91 o
   4   0  12        115.64         94.27         4.69 o
   6   0  12        435.09        449.89        17.60 o
   8   0  12         83.10         90.19         6.85 o
  10   0  12       1038.01       1010.20        93.45 o
  12   0  12       3394.68       3003.62       135.40 o
  14   0  12         62.57         27.77         9.66 o
  16   0  12        242.32        277.71        23.45 o
  18   0  12        208.35        201.63        24.50 o
  20   0  12          9.65         23.30        14.86 o
  22   0  12          0.80          9.93        16.17 o
  24   0  12         17.40         25.45        18.96 o
 -25   1  12          9.07          3.13        17.91 o
 -23   1  12         62.03         96.90        18.86 o
 -21   1  12         67.33         63.05        21.41 o
 -19   1  12         81.27         88.99        13.85 o
 -17   1  12         58.03         48.85         8.57 o
 -15   1  12         12.43         22.33         7.13 o
 -13   1  12        274.41        284.23        13.03 o
 -11   1  12         50.66         54.10         5.94 o
  -9   1  12        133.87        142.22        10.43 o
  -7   1  12         28.26         29.13         4.57 o
  -5   1  12        156.84        143.88        11.90 o
  -3   1  12        935.37        830.78        39.39 o
  -1   1  12        199.70        189.34        13.63 o
   1   1  12       1088.19       1006.03        29.77 o
   3   1  12        428.32        397.84        12.47 o
   5   1  12        146.75        136.27         6.15 o
   7   1  12        411.79        372.99        20.16 o
   9   1  12        136.66        132.27        24.59 o
  11   1  12        333.03        309.10        61.52 o
  13   1  12        317.01        311.64        19.03 o
  15   1  12          3.16         18.57        12.19 o
  17   1  12         94.43         77.11        15.01 o
  19   1  12         21.55         24.62        14.88 o
  21   1  12         16.85        -15.60        21.77 o
  23   1  12         62.57         73.95        19.74 o
 -24   2  12         82.83         85.44        18.99 o
 -22   2  12        140.42        126.70        19.20 o
 -20   2  12          6.65          4.88        14.78 o
 -18   2  12        501.79        447.37        29.71 o
 -16   2  12        248.12        242.07        12.20 o
 -14   2  12        839.34        781.55        31.11 o
 -12   2  12       2470.12       2611.68        79.41 o
 -10   2  12       3821.96       4090.14       119.97 o
  -8   2  12       1513.91       1579.26        59.78 o
  -6   2  12        464.11        417.90        14.87 o
  -4   2  12       1557.25       1648.34        44.62 o
  -2   2  12        649.73        590.66        33.42 o
   0   2  12         19.79         22.11         3.40 o
   2   2  12       2055.08       2070.12        49.81 o
   4   2  12        989.33       1008.12        37.38 o
   6   2  12        308.90        299.68        12.93 o
   8   2  12        609.11        600.14        30.99 o
  10   2  12       1169.97       1248.73       100.89 o
  12   2  12       2436.54       2057.06       115.85 o
  14   2  12        380.03        363.99        37.02 o
  16   2  12        412.06        478.66        45.73 o
  18   2  12        139.71        152.42        26.49 o
  20   2  12          4.37          2.18        23.59 o
  22   2  12          9.22         39.85        18.45 o
 -23   3  12        105.87         82.38        18.99 o
 -21   3  12        218.43        202.89        23.45 o
 -19   3  12        161.67        157.86        29.76 o
 -17   3  12        798.64        702.39        34.24 o
 -15   3  12        180.08        164.17        13.26 o
 -13   3  12       1214.61       1099.35        43.98 o
 -11   3  12        458.39        417.78        17.20 o
  -9   3  12        266.68        264.72        10.98 o
  -7   3  12        686.57        639.29        22.91 o
  -5   3  12        689.11        591.43        19.79 o
  -3   3  12        951.16        946.69        31.21 o
  -1   3  12         45.81         35.20         4.43 o
   1   3  12        132.96        138.12         9.33 o
   3   3  12         25.86         24.38         5.96 o
   5   3  12         10.82          5.25         5.31 o
   7   3  12         77.71        111.55        15.40 o
   9   3  12        116.28        106.67        15.91 o
  11   3  12        248.17        227.17        30.85 o
  13   3  12        108.37        155.32        34.48 o
  15   3  12         64.72         52.26        21.77 o
  17   3  12         61.67         82.74        23.59 o
  19   3  12          6.33        -11.61        24.31 o
  21   3  12         26.02         36.20        17.66 o
 -22   4  12         36.37         26.85        25.40 o
 -20   4  12        122.74         82.01        18.17 o
 -18   4  12        173.16        168.75        20.37 o
 -16   4  12         65.94         60.18        15.19 o
 -14   4  12        186.76        179.18        11.99 o
 -12   4  12       1905.09       1848.34        68.31 o
 -10   4  12       1806.48       1680.82        61.85 o
  -8   4  12        346.25        317.28        14.92 o
  -6   4  12        289.00        259.71        11.76 o
  -4   4  12       1269.87       1369.50        52.85 o
  -2   4  12       1025.12       1039.00        37.81 o
   0   4  12        480.13        489.16        24.14 o
   2   4  12        640.35        741.73        37.17 o
   4   4  12         30.20         34.64        11.57 o
   6   4  12        286.28        382.76        54.80 o
   8   4  12        677.73        703.78        84.74 o
  12   4  12        260.09        271.45        42.82 o
  14   4  12        379.56        279.07        38.83 o
  16   4  12         25.96         31.94        22.50 o
  18   4  12        242.04        290.68        39.56 o
  20   4  12         25.29         13.06        25.77 o
 -19   5  12         89.19         83.10        26.85 o
 -17   5  12        130.87        117.22        26.13 o
 -15   5  12         35.69         72.58        23.23 o
 -13   5  12        522.61        528.26        26.22 o
 -11   5  12         40.87         48.31        10.22 o
  -9   5  12        389.64        377.21        19.82 o
  -7   5  12         16.58         18.38         9.11 o
  -5   5  12        179.96        145.83        13.49 o
  -3   5  12       1143.91       1155.17        42.71 o
  -1   5  12        170.97        205.53        14.42 o
   1   5  12        752.05        799.32        33.73 o
   3   5  12         31.01         41.73        15.60 o
   5   5  12        167.54        178.91        19.00 o
   7   5  12        212.63        197.42        27.58 o
   9   5  12        495.94        565.40        52.62 o
  11   5  12        163.07        156.77        29.03 o
 -18   6  12         89.88         38.10        25.40 o
 -16   6  12         88.16         80.56        27.22 o
 -14   6  12        483.87        477.57        51.17 o
 -12   6  12        479.05        469.98        24.18 o
 -10   6  12        667.42        679.20        31.65 o
  -8   6  12        567.47        599.87        27.80 o
  -6   6  12        515.88        497.17        48.63 o
  -4   6  12        246.36        309.42        18.63 o
  -2   6  12         43.13         49.63        11.69 o
   0   6  12         57.68         37.38        25.04 o
   2   6  12         50.15         46.61        13.03 o
   4   6  12        154.55        170.15        28.07 o
   6   6  12        121.41        104.15        24.68 o
   8   6  12        203.44        218.35        52.80 o
  10   6  12         28.08         51.58        19.34 o
  14   6  12        615.49        585.72        60.97 o
  16   6  12         64.78         48.99        27.58 o
 -15   7  12         17.11        -13.43        27.94 o
 -13   7  12        376.39        285.60        40.64 o
 -11   7  12          4.20          4.38        13.62 o
  -9   7  12         90.99        120.50        14.68 o
  -7   7  12         19.96         31.09        12.61 o
  -1   7  12         17.87         33.39        29.39 o
   1   7  12         21.76         50.29        22.19 o
   3   7  12         15.22        -13.79        19.96 o
   5   7  12         28.78         23.42        26.49 o
   7   7  12         17.98        -10.52        21.41 o
   9   7  12        241.39        210.48        33.75 o
  11   7  12         30.60         13.79        21.77 o
  13   7  12         38.79         31.57        24.31 o
 -10   8  12        219.88        215.56        39.56 o
  -6   8  12        310.75        485.92        52.98 o
  -4   8  12         91.28        133.18        32.30 o
  -2   8  12         12.41         24.48        21.43 o
   4   8  12         33.66         60.60        38.47 o
   6   8  12        102.00        138.99        28.31 o
   8   8  12         41.54         68.95        24.31 o
  -9  -8  13         18.92         33.91        17.67 o
  -7  -8  13         21.54         13.63        13.28 o
  -5  -8  13         34.09          5.40        15.97 o
  -3  -8  13          0.34         -0.64        15.42 o
  -1  -8  13          5.51         13.97        18.08 o
   1  -8  13         26.08          9.38        15.94 o
   3  -8  13        106.27         94.81        14.45 o
   5  -8  13        393.49        367.87        30.65 o
   7  -8  13         21.16         36.21        15.98 o
 -14  -7  13        662.02        595.36        48.63 o
 -12  -7  13        987.77        869.62        81.03 o
 -10  -7  13       1193.38       1012.78        73.65 o
  -8  -7  13         16.19         31.68        13.79 o
  -6  -7  13        128.70         91.59        13.49 o
  -4  -7  13        303.33        281.43        38.71 o
  -2  -7  13        260.87        269.24        42.86 o
   0  -7  13         66.76         65.71        15.27 o
   2  -7  13         45.07         65.85        11.10 o
   4  -7  13        127.40        146.29        16.88 o
   6  -7  13         26.38         21.26        12.56 o
   8  -7  13        213.48        244.51        19.17 o
  10  -7  13          0.97         -6.97        13.14 o
  12  -7  13         18.38         19.19        13.51 o
 -17  -6  13        124.16        119.40        14.67 o
 -15  -6  13          2.07         21.19        11.51 o
 -13  -6  13        169.39        180.42        27.64 o
 -11  -6  13        152.25        142.15        17.26 o
  -9  -6  13         78.42         45.10        16.04 o
  -7  -6  13         94.30        109.30        11.62 o
  -5  -6  13        114.07        127.19        12.22 o
  -3  -6  13         27.67         32.06        12.77 o
  -1  -6  13         17.27         15.72        14.98 o
   1  -6  13         53.90         38.41        10.89 o
   3  -6  13        167.97        160.83        12.86 o
   5  -6  13        515.25        542.09        25.95 o
   7  -6  13         23.50         30.54        11.29 o
   9  -6  13         45.34         49.61        11.92 o
  11  -6  13        297.11        301.65        20.58 o
  13  -6  13        152.20         98.84        14.82 o
  15  -6  13         34.09         33.39        13.40 o
 -20  -5  13        139.59        131.44        26.24 o
 -18  -5  13         18.23         24.42        12.39 o
 -16  -5  13        172.00        159.44        19.85 o
 -14  -5  13       1535.78       1687.81        61.20 o
 -12  -5  13       4889.75       4837.68       155.56 o
 -10  -5  13       1670.61       1654.79       128.30 o
  -8  -5  13        159.05        145.05        17.96 o
  -6  -5  13         64.58         69.67         9.38 o
  -4  -5  13        508.58        528.54        28.47 o
  -2  -5  13        589.50        595.64        30.01 o
   0  -5  13        324.92        330.36        18.74 o
   2  -5  13         52.89         66.39         9.27 o
   4  -5  13        121.61        118.09        10.64 o
   6  -5  13         42.01         43.49         9.05 o
   8  -5  13         75.16         55.04        13.72 o
  10  -5  13         55.39         43.20        11.25 o
  12  -5  13         31.55         24.23        11.19 o
  14  -5  13         89.78        103.21        12.24 o
  16  -5  13        244.94        235.22        16.25 o
  18  -5  13        110.40         94.29        15.19 o
 -21  -4  13          3.15          8.06        11.63 o
 -19  -4  13        295.97        286.98        19.60 o
 -17  -4  13        317.87        314.71        19.77 o
 -15  -4  13        167.35        176.16        14.86 o
 -13  -4  13        475.64        509.39        22.17 o
 -11  -4  13        772.55        746.93        29.98 o
  -9  -4  13        558.53        502.55        18.40 o
  -7  -4  13        507.52        474.13        18.34 o
  -5  -4  13        448.65        469.20        20.20 o
  -3  -4  13        438.82        341.79        27.39 o
  -1  -4  13        604.64        589.89        22.06 o
   1  -4  13        378.46        399.36        16.30 o
   3  -4  13        363.53        296.39        13.32 o
   5  -4  13       1153.48       1222.36        52.09 o
   7  -4  13        117.62        114.58        18.20 o
   9  -4  13        580.80        616.43        30.07 o
  11  -4  13        640.93        658.92        37.27 o
  13  -4  13        410.70        420.60        26.29 o
  15  -4  13        189.50        227.14        20.86 o
  17  -4  13         49.48         63.59        15.36 o
  19  -4  13        101.82         70.45        22.50 o
  21  -4  13         64.18         60.60        27.58 o
 -22  -3  13         69.15         61.94        13.38 o
 -20  -3  13        286.90        288.05        18.89 o
 -18  -3  13         42.44         63.71        11.97 o
 -16  -3  13        635.02        694.23        31.07 o
 -14  -3  13       1625.43       1764.87        66.73 o
 -12  -3  13      17099.59      17933.41       607.63 o
 -10  -3  13       1026.27       1027.57        39.14 o
  -8  -3  13       1013.57       1033.61        30.20 o
  -6  -3  13        106.29        101.44         5.96 o
  -4  -3  13        323.52        339.20        10.98 o
  -2  -3  13        789.64        924.34        24.07 o
   0  -3  13       1541.82       1496.09        43.60 o
   2  -3  13        141.47        132.69         8.54 o
   4  -3  13        287.67        238.52        11.98 o
   6  -3  13        289.29        289.12        24.25 o
   8  -3  13         80.09         58.29        10.27 o
  10  -3  13        161.07        123.83        15.98 o
  12  -3  13        135.19        104.37        14.75 o
  14  -3  13        225.63        194.11        23.70 o
  16  -3  13        984.66        913.15        47.90 o
  18  -3  13        127.76        125.06        19.88 o
  20  -3  13        795.83        922.49        85.64 o
 -23  -2  13        186.62        202.86        34.11 o
 -21  -2  13        134.07        136.88        13.48 o
 -19  -2  13        123.28        129.46        11.91 o
 -17  -2  13        327.79        353.39        18.17 o
 -15  -2  13        368.95        415.90        18.29 o
 -13  -2  13          0.78          9.25         7.72 o
 -11  -2  13       1312.83       1334.28        41.64 o
  -9  -2  13        234.59        237.27        10.45 o
  -7  -2  13        108.83        109.72         7.15 o
  -5  -2  13        857.26        805.75        29.01 o
  -3  -2  13         11.18          9.49         3.70 o
  -1  -2  13        756.35        712.22        20.75 o
   1  -2  13        370.96        310.03        14.68 o
   3  -2  13         30.21         25.94         4.79 o
   5  -2  13        309.07        296.65        14.35 o
   7  -2  13         42.03         48.53         7.50 o
   9  -2  13        189.67        189.53        14.98 o
  11  -2  13         83.62         98.90        13.04 o
  13  -2  13        225.77        204.30        18.48 o
  15  -2  13          4.35         -2.14        10.93 o
  17  -2  13         56.91         50.46        12.22 o
  19  -2  13         30.01         32.54        24.50 o
  21  -2  13         26.08         21.90        18.57 o
  23  -2  13         52.52         47.18        28.31 o
 -24  -1  13        116.50        155.32        31.57 o
 -22  -1  13         14.86         14.36        15.78 o
 -20  -1  13        653.92        697.84        32.79 o
 -18  -1  13         44.44         46.57        10.38 o
 -16  -1  13        252.76        293.15        13.90 o
 -14  -1  13       1006.78       1116.56        37.88 o
 -12  -1  13      30735.25      33425.59      1030.20 o
 -10  -1  13       1113.25       1182.15        34.70 o
  -8  -1  13       2086.47       2418.45        67.15 o
  -6  -1  13        153.99        161.68         7.18 o
  -4  -1  13       1234.27       1508.69        35.35 o
  -2  -1  13       1795.44       1838.02        49.64 o
   0  -1  13        101.80        117.63         6.78 o
   2  -1  13       1546.94       1529.17        36.77 o
   4  -1  13        276.65        327.05        17.76 o
   6  -1  13       3046.39       2878.74        91.97 o
   8  -1  13        192.29        197.49        15.16 o
  10  -1  13         16.60         19.47         7.09 o
  12  -1  13        989.13        795.60        40.18 o
  14  -1  13        883.38        841.63        52.73 o
  16  -1  13       1423.03       1409.60        82.27 o
  18  -1  13        101.59         72.55        15.66 o
  20  -1  13        659.95        723.86        48.61 o
  22  -1  13       1028.09       1144.21        72.08 o
 -25   0  13         42.40         23.59        17.71 o
 -23   0  13         60.23         50.59        17.44 o
 -21   0  13         79.59         88.20        18.17 o
 -19   0  13          1.67          9.83         8.94 o
 -17   0  13         39.65         41.75         8.95 o
 -15   0  13         19.78         22.90         7.35 o
 -13   0  13         28.77         39.94         6.41 o
 -11   0  13         63.81         66.82         6.76 o
  -9   0  13          1.35          7.57         4.72 o
  -7   0  13          2.68          0.74         3.90 o
  -5   0  13         10.63         11.89         3.64 o
  -3   0  13         44.98         32.83         4.95 o
  -1   0  13          1.26          1.27         2.90 o
   1   0  13         44.28         45.36         2.91 o
   3   0  13         52.65         61.64         4.33 o
   5   0  13          5.94          6.68         4.14 o
   7   0  13         39.97         51.76         8.80 o
   9   0  13          7.18         18.66        10.64 o
  11   0  13          7.50         12.76         9.25 o
  13   0  13         44.66         64.11        10.38 o
  15   0  13          6.90         17.11        10.16 o
  17   0  13         41.09         53.72        16.33 o
  19   0  13          3.33          3.81        14.37 o
  21   0  13          1.13         -0.02        15.52 o
  23   0  13          0.57         -8.30        17.14 o
 -24   1  13        116.11        109.35        20.15 o
 -22   1  13         14.34         26.21        16.29 o
 -20   1  13        654.62        708.68        47.07 o
 -18   1  13         44.77         35.47         9.56 o
 -16   1  13        252.29        295.15        17.09 o
 -14   1  13       1005.93       1104.22        51.45 o
 -12   1  13      30730.52      33093.06      1385.34 o
 -10   1  13       1112.71       1230.26        39.56 o
  -8   1  13       2085.95       2444.65        71.64 o
  -6   1  13        155.68        148.11         8.27 o
  -4   1  13       1236.27       1411.84        42.57 o
  -2   1  13       1794.67       1898.91        67.93 o
   0   1  13        102.01         96.32        11.47 o
   2   1  13       1547.13       1587.59        42.97 o
   4   1  13        277.74        303.45        10.27 o
   6   1  13       3044.52       2952.91       100.94 o
   8   1  13        192.40        176.71        13.88 o
  10   1  13         15.93         15.63        11.11 o
  12   1  13        990.52        820.31        62.96 o
  14   1  13        883.19        882.37        43.28 o
  16   1  13       1423.10       1434.50       113.07 o
  18   1  13        101.73         77.66        27.94 o
  20   1  13        659.13        745.76        69.68 o
  22   1  13       1028.38       1151.11       100.52 o
 -23   2  13        186.77        242.42        35.56 o
 -21   2  13        133.94         88.91        26.13 o
 -19   2  13        123.30        128.10        27.22 o
 -17   2  13        327.43        316.91        18.66 o
 -15   2  13        369.06        357.09        19.18 o
 -13   2  13          0.76          1.30         6.21 o
 -11   2  13       1312.99       1325.36        40.96 o
  -9   2  13        234.96        229.06        10.04 o
  -7   2  13        108.98        116.36         6.12 o
  -5   2  13        857.35        799.88        23.91 o
  -3   2  13         11.22          8.37         4.24 o
  -1   2  13        756.52        648.01        20.80 o
   1   2  13        370.50        331.83         9.88 o
   3   2  13         30.19         25.25         4.43 o
   5   2  13        308.94        329.36        13.79 o
   7   2  13         41.99         43.79         7.14 o
   9   2  13        189.72        182.89        13.62 o
  11   2  13         83.43         89.38        15.88 o
  13   2  13        225.88        231.42        19.48 o
  15   2  13          4.34          3.63        18.14 o
  17   2  13         57.08         78.02        22.50 o
  19   2  13         30.00         42.82        21.77 o
  21   2  13         26.01         27.94        23.23 o
  23   2  13         52.46         43.18        26.49 o
 -22   3  13         69.86        105.24        27.22 o
 -20   3  13        287.95        306.60        32.48 o
 -18   3  13         42.28         47.04        15.00 o
 -16   3  13        636.16        619.20        26.82 o
 -14   3  13       1623.89       1564.42        73.01 o
 -12   3  13      17099.70      17489.57       607.00 o
 -10   3  13       1024.95       1013.08        34.92 o
  -8   3  13       1012.15       1000.70        34.44 o
  -6   3  13        105.80        100.49         7.14 o
  -4   3  13        323.98        331.58        12.26 o
  -2   3  13        788.68        922.77        28.84 o
   0   3  13       1544.12       1512.26        54.29 o
   2   3  13        140.91        139.79         8.68 o
   4   3  13        289.06        280.04        23.94 o
   6   3  13        286.91        307.01        31.94 o
   8   3  13         80.44         73.31        21.05 o
  10   3  13        160.00        165.79        17.70 o
  12   3  13        136.64        150.97        23.95 o
  16   3  13        984.61        950.79        82.38 o
  18   3  13        128.70        104.88        25.04 o
  20   3  13        794.44        973.29        89.27 o
  22   3  13        368.95        382.33        33.29 o
 -21   4  13          3.19          2.54        24.68 o
 -19   4  13        295.42        312.89        27.33 o
 -17   4  13        317.27        271.72        24.90 o
 -15   4  13        166.66        170.12        14.85 o
 -13   4  13        475.94        439.38        20.61 o
 -11   4  13        773.12        724.39        29.37 o
  -9   4  13        558.48        490.46        21.12 o
  -7   4  13        506.39        423.08        17.02 o
  -5   4  13        448.53        481.52        22.60 o
  -3   4  13        437.78        356.88        15.90 o
  -1   4  13        605.58        620.56        24.18 o
   1   4  13        377.38        411.78        16.35 o
   3   4  13        363.20        310.11        18.81 o
   5   4  13       1152.83       1315.83        73.47 o
   7   4  13        117.17         92.90        20.32 o
  15   4  13        189.28        272.54        35.56 o
  17   4  13         49.45         38.10        25.04 o
  19   4  13        101.83        147.34        30.48 o
 -20   5  13        140.00         98.71        29.39 o
 -18   5  13         18.37         40.28        22.50 o
 -16   5  13        172.38        165.48        28.31 o
 -14   5  13       1535.25       1514.00        65.18 o
 -12   5  13       4888.31       4772.75       186.48 o
 -10   5  13       1669.51       1668.47        66.91 o
  -8   5  13        158.23        161.93        15.14 o
  -6   5  13         65.01         61.97         8.93 o
  -4   5  13        509.35        519.78        27.42 o
  -2   5  13        588.35        609.36        32.68 o
   0   5  13        325.55        343.69        16.91 o
   2   5  13         53.31         42.82        14.04 o
   4   5  13        122.25        138.99        22.14 o
   6   5  13         41.19         44.63        11.38 o
  10   5  13         54.98         18.14        18.51 o
  12   5  13         32.28         54.07        24.31 o
 -17   6  13        123.88        129.55        30.12 o
 -15   6  13          2.00         17.06        22.86 o
 -13   6  13        169.41        184.19        15.42 o
 -11   6  13        152.59        168.38        14.46 o
  -9   6  13         78.61         92.08        12.05 o
  -7   6  13         94.02         87.76        12.22 o
  -5   6  13        114.12        154.31        16.69 o
  -3   6  13         27.21         32.53        11.70 o
  -1   6  13         17.24         17.79        14.62 o
   3   6  13        168.10        190.41        25.40 o
   5   6  13        514.90        708.89        51.50 o
   7   6  13         23.14         49.35        20.69 o
   9   6  13         45.26         49.29        18.16 o
  11   6  13        296.90        308.06        31.93 o
  13   6  13        152.39        149.15        29.39 o
  15   6  13         33.99         30.48        24.31 o
 -14   7  13        662.03        714.18        64.96 o
 -12   7  13        987.63       1014.52        43.50 o
 -10   7  13       1192.71       1428.86        63.34 o
  -8   7  13         15.93         34.76        13.08 o
  -6   7  13        128.57        149.57        23.59 o
  -4   7  13        303.42        357.09        43.91 o
   0   7  13         66.88         79.47        30.12 o
   2   7  13         45.22         63.80        30.12 o
   4   7  13        127.41        100.16        26.13 o
   6   7  13         26.31         16.90        17.55 o
   8   7  13        213.34        292.71        58.06 o
  10   7  13          1.02          2.18        21.41 o
  12   7  13         18.52         33.02        22.86 o
  -9   8  13         19.03         62.06        31.57 o
  -7   8  13         21.47         39.19        28.67 o
  -5   8  13         34.22         37.38        32.30 o
  -1   8  13          5.42          1.21        22.11 o
   5   8  13        393.48        307.01        40.28 o
   7   8  13         21.16          2.18        22.14 o
  -8  -8  14        300.54        242.29        27.22 o
  -6  -8  14         51.49         15.78        20.58 o
  -4  -8  14         70.24         73.95        31.46 o
  -2  -8  14         50.10         78.39        19.27 o
   0  -8  14          4.35        -15.18        15.18 o
   2  -8  14         80.67         45.29        21.59 o
   4  -8  14        213.65        254.39        25.15 o
   6  -8  14         60.60         46.91        15.44 o
 -13  -7  14        173.72        177.46        34.11 o
 -11  -7  14        324.56        352.10        43.68 o
  -9  -7  14         85.66         84.68        20.22 o
  -7  -7  14        151.90        214.74        20.13 o
  -5  -7  14        166.96        130.15        18.09 o
  -3  -7  14        357.77        373.19        56.43 o
  -1  -7  14        157.24        136.86        31.72 o
   1  -7  14        136.28        173.08        13.54 o
   3  -7  14        125.46        128.73        14.69 o
   5  -7  14        236.20        238.75        26.17 o
   7  -7  14         49.97         31.27        12.83 o
   9  -7  14        217.03        255.01        22.68 o
  11  -7  14          4.17         13.22        13.64 o
 -16  -6  14          1.87         27.87        12.51 o
 -14  -6  14        115.81        115.60        22.37 o
 -12  -6  14       1796.41       1645.32        71.49 o
 -10  -6  14        905.47        913.25        47.19 o
  -8  -6  14        104.71         92.90        13.03 o
  -6  -6  14         93.20         98.39        17.71 o
  -4  -6  14        115.05         90.27        19.01 o
  -2  -6  14        118.97         82.85        16.91 o
   0  -6  14         39.65         45.61         9.63 o
   2  -6  14         70.98         60.51        10.09 o
   4  -6  14        687.14        738.18        30.71 o
   6  -6  14        288.78        296.57        18.66 o
   8  -6  14        129.05        103.43        13.15 o
  10  -6  14        412.30        399.74        23.70 o
  12  -6  14        613.70        530.64        28.87 o
  14  -6  14        549.35        524.23        28.73 o
 -19  -5  14         43.47         25.37        12.58 o
 -17  -5  14        264.85        228.45        17.86 o
 -15  -5  14          2.05         14.62        11.52 o
 -13  -5  14        332.30        304.86        19.41 o
 -11  -5  14        478.21        442.06        23.94 o
  -9  -5  14          2.92          9.30        10.63 o
  -7  -5  14        140.62        125.48        16.69 o
  -5  -5  14        274.88        266.82        22.55 o
  -3  -5  14        383.87        338.89        27.92 o
  -1  -5  14        424.03        389.52        21.67 o
   1  -5  14         59.07         58.57         9.00 o
   3  -5  14       1128.22       1154.72        44.56 o
   5  -5  14        116.95        103.37        12.11 o
   7  -5  14        199.12        197.35        13.88 o
   9  -5  14         99.87         78.96        13.21 o
  11  -5  14        117.24        119.18        13.69 o
  13  -5  14        226.65        245.00        17.99 o
  15  -5  14        294.38        324.31        20.85 o
  17  -5  14        107.01         98.81        14.54 o
 -22  -4  14        348.20        359.24        25.97 o
 -20  -4  14        295.26        296.01        19.89 o
 -18  -4  14        232.17        263.88        18.55 o
 -16  -4  14         76.99         74.76        12.40 o
 -14  -4  14        686.44        639.11        30.07 o
 -12  -4  14       2365.16       2451.13        77.46 o
 -10  -4  14       3994.08       4100.32       119.35 o
  -8  -4  14        559.24        571.70        18.48 o
  -6  -4  14        539.99        531.38        16.41 o
  -4  -4  14        261.21        249.00        11.50 o
  -2  -4  14         39.81         46.36         5.61 o
   0  -4  14        322.33        328.38        13.92 o
   2  -4  14        122.59        132.89         8.12 o
   4  -4  14        142.48        146.44        10.42 o
   6  -4  14       2083.07       2159.06       102.29 o
   8  -4  14        237.66        233.57        17.84 o
  10  -4  14        372.83        405.54        25.32 o
  12  -4  14       3832.83       3628.93       166.63 o
  14  -4  14       1380.70       1307.48        69.87 o
  16  -4  14        656.20        700.19        39.38 o
  18  -4  14         31.09         34.60        18.54 o
  20  -4  14         69.92         48.74        23.23 o
 -23  -3  14        143.88        132.64        14.92 o
 -21  -3  14        376.73        368.22        22.22 o
 -19  -3  14         41.43         43.08        12.94 o
 -17  -3  14        327.48        391.53        20.73 o
 -15  -3  14        717.79        727.32        32.29 o
 -13  -3  14        517.14        564.37        26.53 o
 -11  -3  14        326.04        344.58        14.30 o
  -9  -3  14        638.09        640.18        21.82 o
  -7  -3  14        319.98        280.67        12.79 o
  -5  -3  14        775.27        737.77        22.05 o
  -3  -3  14       1377.41       1380.50        37.04 o
  -1  -3  14       1575.63       1499.28        44.51 o
   1  -3  14       1056.25       1021.58        37.20 o
   3  -3  14        330.19        281.01        14.78 o
   5  -3  14         39.62         34.41         6.58 o
   7  -3  14        102.99        112.36        23.59 o
   9  -3  14         63.62         47.52        13.06 o
  11  -3  14        186.63        170.76        25.95 o
  13  -3  14        154.67        168.63        25.38 o
  15  -3  14         33.75         38.43        12.62 o
  17  -3  14        108.21        106.98        15.64 o
  19  -3  14         17.95         16.75        17.32 o
  21  -3  14         95.36         75.12        31.57 o
 -24  -2  14        868.48       1131.52        86.73 o
 -22  -2  14        639.76        691.98        49.50 o
 -20  -2  14         76.31         96.89        12.85 o
 -18  -2  14        172.13        195.25        15.71 o
 -16  -2  14        329.88        333.79        17.24 o
 -14  -2  14         31.45         36.12         8.21 o
 -12  -2  14       6293.12       6501.92       209.05 o
 -10  -2  14      11187.68      11591.69       316.28 o
  -8  -2  14       1234.59       1270.85        39.12 o
  -6  -2  14        788.45        779.43        24.40 o
  -4  -2  14        461.90        432.33        13.89 o
  -2  -2  14       1301.83       1338.83        40.14 o
   0  -2  14        223.61        230.40        16.57 o
   2  -2  14        803.88        800.35        30.11 o
   4  -2  14       2625.00       2581.74        92.08 o
   6  -2  14        692.67        625.20        27.07 o
   8  -2  14        641.30        591.40        27.25 o
  10  -2  14        418.81        376.85        28.31 o
  12  -2  14       5328.97       4390.73       265.92 o
  14  -2  14       1067.18        736.93       198.51 o
  16  -2  14        187.92        116.49        26.13 o
  18  -2  14        302.76        309.98        51.71 o
  20  -2  14         46.57         42.10        26.49 o
  22  -2  14         12.47        -15.24        28.67 o
 -23  -1  14         17.70         27.76        20.50 o
 -21  -1  14         36.58         25.99         9.75 o
 -19  -1  14         28.60         43.74         9.84 o
 -17  -1  14         12.42          7.13         7.66 o
 -15  -1  14         46.88         45.40         7.65 o
 -13  -1  14          6.84         21.69         8.28 o
 -11  -1  14        164.45        149.92         8.92 o
  -9  -1  14         37.09         47.37         5.41 o
  -7  -1  14        112.33        128.86         6.81 o
  -5  -1  14         41.54         44.23         4.27 o
  -3  -1  14         17.41         12.85         3.98 o
  -1  -1  14        261.14        234.81         8.77 o
   1  -1  14         93.88         92.88         5.00 o
   3  -1  14        971.49        887.30        30.87 o
   5  -1  14         11.02          6.12         4.84 o
   7  -1  14        321.87        279.48        18.44 o
   9  -1  14        356.52        322.87        24.97 o
  11  -1  14         39.77         28.40        10.44 o
  13  -1  14         87.81         94.43        11.76 o
  15  -1  14        139.71        149.56        18.08 o
  17  -1  14         24.94         19.60        13.97 o
  19  -1  14         52.23         19.96        17.78 o
  21  -1  14          7.64         12.10        17.25 o
  23  -1  14          0.43         22.50        28.31 o
 -24   0  14        992.50       1020.83        92.54 o
 -22   0  14        409.54        532.37        55.52 o
 -20   0  14        298.84        376.49        21.15 o
 -18   0  14         80.89         82.10         9.95 o
 -16   0  14        152.55        164.77        11.60 o
 -14   0  14        761.16        820.20        29.64 o
 -12   0  14       4188.83       4503.03       131.83 o
 -10   0  14      13261.51      14572.23       491.36 o
  -8   0  14        345.26        325.81        12.33 o
  -6   0  14        260.49        187.74         8.73 o
  -4   0  14        305.14        415.66        15.88 o
  -2   0  14          0.60          4.51         3.90 o
   0   0  14         47.81         58.04         4.53 o
   2   0  14        405.68        337.86        11.76 o
   4   0  14        819.97        679.01        25.86 o
   6   0  14       1203.07       1148.18        44.89 o
   8   0  14        336.67        354.38        19.22 o
  10   0  14       1584.64       1790.41       101.86 o
  12   0  14      10581.95       8909.51       687.69 o
  14   0  14        746.48        566.46        30.64 o
  16   0  14        474.16        470.41        33.21 o
  18   0  14         84.74         80.69        16.29 o
  20   0  14         12.58         20.67        15.27 o
  22   0  14          7.88         41.96        21.41 o
 -23   1  14         17.70         -9.80        23.59 o
 -21   1  14         36.51         54.80        22.50 o
 -19   1  14         28.56         38.23         9.20 o
 -17   1  14         12.50         23.15         7.66 o
 -15   1  14         46.99         46.21         7.69 o
 -13   1  14          6.86         -6.85         6.85 o
 -11   1  14        164.54        164.62         8.66 o
  -9   1  14         36.95         31.66         5.37 o
  -7   1  14        112.63        115.16         6.91 o
  -5   1  14         41.55         40.07         4.42 o
  -3   1  14         17.42          7.58         4.20 o
  -1   1  14        260.96        215.97         8.76 o
   1   1  14         93.78         95.07         7.32 o
   3   1  14        971.88        942.54        28.25 o
   5   1  14         11.09          8.43         5.08 o
   7   1  14        322.04        309.86        17.26 o
   9   1  14        356.32        303.47        17.44 o
  11   1  14         39.69         44.48        15.42 o
  13   1  14         87.78        101.85        14.67 o
  15   1  14        139.64        172.50        18.85 o
  17   1  14         24.90         30.49        13.20 o
  19   1  14         52.21         31.36        15.65 o
 -24   2  14        869.48        707.85        52.35 o
 -22   2  14        639.49        709.35        89.45 o
 -20   2  14         76.76         79.19        22.68 o
 -18   2  14        170.30        188.84        12.82 o
 -16   2  14        330.46        329.23        15.05 o
 -14   2  14         31.41         38.79         6.70 o
 -12   2  14       6293.75       6740.06       193.00 o
 -10   2  14      11191.28      11862.95       371.11 o
  -8   2  14       1234.60       1259.65        36.25 o
  -6   2  14        788.93        746.84        24.26 o
  -4   2  14        461.47        434.26        16.30 o
  -2   2  14       1301.49       1308.62        43.64 o
   0   2  14        222.77        225.14         8.74 o
   2   2  14        808.97        816.72        23.57 o
   4   2  14       2627.88       2637.40        82.46 o
   6   2  14        692.56        594.48        26.54 o
   8   2  14        642.71        621.40        27.36 o
  10   2  14        416.96        389.94        22.21 o
  12   2  14       5330.23       4904.11       340.40 o
  14   2  14       1065.96        856.08        64.60 o
  16   2  14        188.41        151.69        25.77 o
  18   2  14        303.11        322.98        39.19 o
  20   2  14         46.94         81.65        25.77 o
  22   2  14         12.38         31.94        26.13 o
 -23   3  14        143.82        124.04        20.49 o
 -21   3  14        375.69        337.04        30.14 o
 -19   3  14         41.58         39.56        21.77 o
 -17   3  14        326.84        305.94        21.70 o
 -15   3  14        718.54        657.63        28.21 o
 -13   3  14        516.56        524.22        22.97 o
 -11   3  14        325.90        317.83        14.42 o
  -9   3  14        637.76        608.52        22.63 o
  -7   3  14        319.56        270.54        12.38 o
  -5   3  14        775.05        731.44        26.97 o
  -3   3  14       1376.92       1384.30        45.16 o
  -1   3  14       1574.90       1470.65        41.55 o
   1   3  14       1056.46       1034.75        44.12 o
   3   3  14        330.35        298.10        12.15 o
   5   3  14         39.44         41.79         5.96 o
   7   3  14        102.97        145.89        24.31 o
  11   3  14        186.46        211.21        26.85 o
  13   3  14        154.67        180.00        28.31 o
  19   3  14         17.84         11.61        22.14 o
  21   3  14         95.28         70.40        26.49 o
 -20   4  14        295.63        253.69        25.63 o
 -18   4  14        230.08        233.86        24.57 o
 -16   4  14         77.60         70.17         9.66 o
 -14   4  14        686.57        603.79        26.03 o
 -12   4  14       2365.48       2266.37        83.54 o
 -10   4  14       3997.49       3936.28       139.85 o
  -8   4  14        557.40        527.54        20.63 o
  -6   4  14        539.05        496.86        21.41 o
  -4   4  14        261.12        259.60        13.92 o
  -2   4  14         40.15         45.80         7.11 o
   0   4  14        323.55        318.39        15.45 o
   2   4  14        124.17        119.45        12.43 o
   4   4  14        142.65        160.38        14.41 o
   6   4  14       2081.61       2403.84       182.90 o
   8   4  14        238.88        243.14        29.76 o
  16   4  14        656.15        752.29        71.13 o
  18   4  14         31.73         42.10        25.40 o
  20   4  14         70.27         76.93        29.39 o
 -19   5  14         43.62         39.56        24.31 o
 -17   5  14        264.15        274.35        36.65 o
 -15   5  14          2.06          2.54        10.35 o
 -13   5  14        332.14        306.70        19.96 o
 -11   5  14        478.17        457.53        23.49 o
  -9   5  14          2.86          3.78         8.92 o
  -7   5  14        139.42        131.78        10.65 o
  -5   5  14        275.18        279.08        14.91 o
  -3   5  14        382.60        425.79        18.35 o
  -1   5  14        423.62        471.23        26.39 o
   1   5  14         58.86         70.97         9.34 o
   3   5  14       1128.57       1249.20       100.99 o
   5   5  14        116.92        119.35        17.34 o
   7   5  14        199.43        265.50        16.10 o
  11   5  14        117.11        101.25        24.68 o
  13   5  14        226.14        263.36        53.35 o
 -16   6  14          1.83         15.24        23.23 o
 -14   6  14        115.76        115.53        13.86 o
 -12   6  14       1796.30       1771.09        71.49 o
 -10   6  14        907.05        938.80        40.92 o
  -8   6  14        104.47        123.61        13.08 o
  -6   6  14         93.17        114.40        18.47 o
  -4   6  14        115.16        140.22        11.97 o
  -2   6  14        118.70        129.97        13.38 o
   0   6  14         39.36         52.98        22.86 o
   2   6  14         71.29         53.71        19.96 o
   4   6  14        687.77        767.80       113.59 o
   6   6  14        288.82        173.47        30.48 o
   8   6  14        129.22         80.56        23.23 o
  10   6  14        411.83        423.50        44.27 o
  12   6  14        613.71        677.89        74.39 o
  14   6  14        548.65        520.03        56.61 o
  16   6  14         24.36         15.60        25.77 o
 -13   7  14        173.74        223.55        37.38 o
 -11   7  14        324.43        378.79        22.81 o
  -9   7  14         85.18         97.89        16.44 o
  -7   7  14        150.88        254.56        24.04 o
  -3   7  14        357.96        495.75        35.97 o
  -1   7  14        157.16        191.61        31.21 o
   3   7  14        125.40        144.54        18.57 o
   5   7  14        236.06        225.36        31.21 o
   7   7  14         49.92         66.63        21.23 o
   9   7  14        216.88        242.68        61.15 o
  11   7  14          4.17        -20.69        21.77 o
  -6   8  14         51.52         36.29        27.58 o
  -4   8  14         70.33         96.05        28.49 o
   0   8  14          4.30          2.75        20.02 o
   2   8  14         80.56         79.47        39.19 o
   6   8  14         60.61         58.27        21.24 o
  -7  -8  15         13.30         19.84        16.48 o
  -5  -8  15        127.49        100.44        27.29 o
  -3  -8  15         11.84         22.98        15.59 o
  -1  -8  15         10.58         -0.72        14.90 o
   1  -8  15         88.52         49.77        16.06 o
   3  -8  15        191.94        109.66        22.21 o
   5  -8  15         83.48         67.45        19.79 o
 -12  -7  15        732.65        654.34        66.09 o
 -10  -7  15        459.22        466.83        39.03 o
  -8  -7  15          1.03         17.91        13.62 o
  -6  -7  15        115.19         81.57        23.41 o
  -4  -7  15         63.43         39.88        13.19 o
  -2  -7  15         10.37         16.87        14.03 o
   0  -7  15         30.84         27.99        14.13 o
   2  -7  15        634.81        649.07        34.26 o
   4  -7  15        349.17        339.44        24.54 o
   6  -7  15        128.27        111.80        14.75 o
   8  -7  15         78.24         80.83        14.44 o
  10  -7  15         89.16         80.79        14.37 o
 -15  -6  15         70.63         67.07        12.48 o
 -13  -6  15         50.22         65.25        15.63 o
 -11  -6  15        321.61        293.45        19.02 o
  -9  -6  15        298.07        297.07        55.31 o
  -7  -6  15          4.24         12.46        10.88 o
  -5  -6  15         61.08         60.31        10.17 o
  -3  -6  15         19.27         11.24        11.02 o
  -1  -6  15         50.97         50.72        13.26 o
   1  -6  15        245.52        271.33        17.10 o
   3  -6  15        433.65        498.26        29.02 o
   5  -6  15         59.02         82.56        12.50 o
   7  -6  15        112.53        101.13        13.24 o
   9  -6  15         73.54        101.87        13.73 o
  11  -6  15         83.34        103.77        14.39 o
  13  -6  15         61.82         45.43        13.67 o
  15  -6  15          6.28         -7.63        13.20 o
 -18  -5  15        500.39        476.58        26.26 o
 -16  -5  15        743.21        703.33        33.07 o
 -14  -5  15        636.73        620.11        27.18 o
 -12  -5  15       2310.37       2397.34        78.62 o
 -10  -5  15        528.18        594.43        23.97 o
  -8  -5  15        198.16        212.79        14.55 o
  -6  -5  15        154.66        138.62        10.40 o
  -4  -5  15         79.64         79.91        10.08 o
  -2  -5  15        266.30        217.26        18.08 o
   0  -5  15         17.09         15.97         9.69 o
   2  -5  15       1139.16       1126.55        43.98 o
   4  -5  15       1519.99       1698.97        63.31 o
   6  -5  15         59.40         61.51         9.99 o
   8  -5  15        381.16        492.27        25.34 o
  10  -5  15         49.27         45.12        11.36 o
  12  -5  15         40.80         37.13        12.21 o
  14  -5  15        242.66        272.31        19.13 o
  16  -5  15        163.20        168.22        19.29 o
  18  -5  15         18.60          2.54        28.67 o
 -21  -4  15        200.63        196.53        17.50 o
 -19  -4  15         21.67         26.35        12.54 o
 -17  -4  15        155.83        159.59        15.29 o
 -15  -4  15        102.58        103.43        13.57 o
 -13  -4  15         85.97        102.27        13.27 o
 -11  -4  15       1147.79       1146.35        35.89 o
  -9  -4  15         45.88         50.66         7.82 o
  -7  -4  15        426.77        403.47        18.68 o
  -5  -4  15        459.19        425.68        16.20 o
  -3  -4  15        258.65        235.19        10.90 o
  -1  -4  15        909.24        839.88        29.83 o
   1  -4  15        633.89        688.61        24.69 o
   3  -4  15       1680.62       1778.45        60.81 o
   5  -4  15        384.85        397.40        28.55 o
   7  -4  15        118.15        125.35        11.90 o
   9  -4  15        457.50        500.73        25.20 o
  11  -4  15        110.55         98.42        14.73 o
  13  -4  15        203.74        225.57        19.62 o
  15  -4  15        143.40        165.53        17.79 o
  17  -4  15         36.08         25.86        14.98 o
  19  -4  15         63.60         78.43        20.60 o
 -22  -3  15         43.51         60.29        13.45 o
 -20  -3  15         22.85         20.46        11.78 o
 -18  -3  15       1025.79       1092.23        45.81 o
 -16  -3  15        943.13        941.28        39.78 o
 -14  -3  15        554.64        549.89        24.34 o
 -12  -3  15       6229.92       6480.55       187.40 o
 -10  -3  15        428.78        455.58        18.63 o
  -8  -3  15        621.72        632.75        21.41 o
  -6  -3  15        435.55        457.99        16.42 o
  -4  -3  15        775.12        782.60        23.25 o
  -2  -3  15       1122.33       1070.31        33.04 o
   0  -3  15         44.76         45.58         6.89 o
   2  -3  15       2570.50       2336.30        82.10 o
   4  -3  15       3888.86       3734.76       133.24 o
   6  -3  15        222.55        220.46        13.62 o
   8  -3  15        299.98        313.88        25.08 o
  10  -3  15        244.59        213.84        28.85 o
  12  -3  15        166.99        178.57        20.53 o
  14  -3  15        506.88        461.71        28.53 o
  16  -3  15        187.86        181.87        19.06 o
  18  -3  15        132.09        110.88        19.75 o
  20  -3  15        185.38        144.17        23.17 o
 -23  -2  15         29.35          8.83        12.60 o
 -21  -2  15        394.73        393.25        20.36 o
 -19  -2  15        120.38        135.46        11.04 o
 -17  -2  15        293.69        311.82        15.40 o
 -15  -2  15        556.41        533.40        21.70 o
 -13  -2  15        258.84        253.49        12.06 o
 -11  -2  15       1623.69       1604.91        46.80 o
  -9  -2  15        198.31        198.18         9.96 o
  -7  -2  15        409.86        395.12        13.42 o
  -5  -2  15       1517.12       1402.27        39.71 o
  -3  -2  15         52.78         47.34         5.07 o
  -1  -2  15        559.97        523.22        18.81 o
   1  -2  15        969.82        867.93        36.84 o
   3  -2  15        876.91        809.88        31.17 o
   5  -2  15        539.35        487.03        20.53 o
   7  -2  15         44.84         52.19        13.15 o
   9  -2  15        152.05        136.06        23.17 o
  11  -2  15         50.31         18.34        18.69 o
  13  -2  15        122.16         96.16        17.25 o
  15  -2  15         54.60         47.54        22.86 o
  17  -2  15         41.78         30.12        23.59 o
  19  -2  15         37.24         49.62        27.94 o
  21  -2  15          7.59         24.68        27.22 o
 -24  -1  15         15.59         42.40        30.12 o
 -22  -1  15        151.74        124.25        14.19 o
 -20  -1  15         31.59         54.62        10.01 o
 -18  -1  15       1354.59       1514.91        55.80 o
 -16  -1  15       1020.94       1069.01        37.47 o
 -14  -1  15        190.61        218.60        10.80 o
 -12  -1  15      14576.91      14997.90       439.34 o
 -10  -1  15         95.01        107.40         7.73 o
  -8  -1  15       1181.16       1173.94        33.64 o
  -6  -1  15        140.45        165.25         7.15 o
  -4  -1  15       2077.87       2220.05        61.19 o
  -2  -1  15       2347.31       2176.82        63.94 o
   0  -1  15       1620.20       1704.06        50.00 o
   2  -1  15        941.50        799.34        34.57 o
   4  -1  15       3053.88       2915.41        99.52 o
   6  -1  15        111.64         87.15         8.49 o
   8  -1  15        407.72        422.26        21.57 o
  10  -1  15       1568.30       1415.63        82.11 o
  12  -1  15         42.49         -7.98        17.06 o
  14  -1  15       1432.62       1406.22        81.54 o
  16  -1  15        489.86        454.35        46.81 o
  18  -1  15        214.01        221.00        33.02 o
  20  -1  15        323.23        316.45        41.37 o
  22  -1  15         11.53          9.80        26.49 o
 -23   0  15          0.46         11.12        17.70 o
 -21   0  15         71.30         64.11        10.85 o
 -19   0  15         22.25         25.88         9.46 o
 -17   0  15          2.58          2.97         7.50 o
 -15   0  15         23.07         31.09         7.14 o
 -13   0  15          2.93          2.05         5.75 o
 -11   0  15         23.54         20.14         6.08 o
  -9   0  15          3.68          6.25         5.53 o
  -7   0  15         29.57         27.05         4.54 o
  -5   0  15         52.11         45.86         5.49 o
  -3   0  15         16.47         15.19         4.50 o
  -1   0  15        113.58         76.38        11.06 o
   1   0  15         80.37         88.29         5.54 o
   3   0  15          2.98          9.60         9.48 o
   5   0  15        404.70        408.04        17.11 o
   7   0  15         34.78         33.42         7.21 o
   9   0  15         28.51         24.21         9.00 o
  11   0  15         89.00        111.77        22.50 o
  13   0  15         20.72         31.20        12.68 o
  15   0  15          1.18        -10.67        10.67 o
  17   0  15          5.19         19.72        13.85 o
  19   0  15          4.81          5.56        43.91 o
  21   0  15          1.19        -10.89        24.31 o
  23   0  15          2.31         11.61        27.94 o
 -24   1  15         15.50         14.53        17.70 o
 -22   1  15        151.47        141.88        16.66 o
 -20   1  15         32.78         35.61         9.71 o
 -18   1  15       1352.93       1498.46        50.82 o
 -16   1  15       1024.61       1083.78        37.33 o
 -14   1  15        190.58        214.53        13.13 o
 -12   1  15      14580.41      15357.30       475.79 o
 -10   1  15         95.33        108.76         7.34 o
  -8   1  15       1180.11       1121.51        38.28 o
  -6   1  15        139.34        138.50         6.94 o
  -4   1  15       2077.98       2225.26        66.43 o
  -2   1  15       2349.24       2192.77        66.63 o
   0   1  15       1622.09       1651.25        54.58 o
   2   1  15        942.75        822.59        25.38 o
   4   1  15       3053.17       2977.19       111.45 o
   6   1  15        110.75         86.00         8.43 o
   8   1  15        407.23        388.97        21.08 o
  10   1  15       1568.65       1389.69        65.41 o
  12   1  15         42.67         19.03         9.55 o
  14   1  15       1432.87       1351.63        80.99 o
  16   1  15        489.30        415.88        44.27 o
  18   1  15        213.96        250.04        32.66 o
 -23   2  15         29.24         50.09        38.29 o
 -21   2  15        395.16        382.13        31.43 o
 -19   2  15        120.21        115.06        11.10 o
 -17   2  15        293.88        304.29        16.42 o
 -15   2  15        556.48        550.74        21.17 o
 -13   2  15        259.00        265.68        16.23 o
 -11   2  15       1623.86       1676.35        50.17 o
  -9   2  15        198.22        196.42         9.58 o
  -7   2  15        409.45        393.29        14.37 o
  -5   2  15       1517.16       1363.29        43.58 o
  -3   2  15         52.72         37.62         5.43 o
  -1   2  15        559.96        534.41        21.38 o
   1   2  15        969.37        882.14        27.26 o
   3   2  15        877.04        844.94        26.02 o
   5   2  15        539.37        529.66        33.40 o
   7   2  15         45.03         36.26         7.40 o
   9   2  15        151.71        151.94        11.25 o
  11   2  15         50.10         65.40        13.68 o
  13   2  15        122.40        133.94        33.93 o
  15   2  15         54.70         34.11        19.60 o
  17   2  15         41.82         27.58        19.60 o
  19   2  15         37.26         17.42        21.41 o
  21   2  15          7.49         16.33        24.31 o
 -22   3  15         43.18         21.99        17.25 o
 -20   3  15         23.19         12.70        15.65 o
 -18   3  15       1025.69        993.67        40.39 o
 -16   3  15        945.27        837.47        34.92 o
 -14   3  15        554.04        545.57        23.38 o
 -12   3  15       6231.54       6323.68       202.06 o
 -10   3  15        428.21        451.74        18.16 o
  -8   3  15        620.46        597.25        22.72 o
  -6   3  15        435.99        443.94        19.05 o
  -4   3  15        772.14        759.78        26.92 o
  -2   3  15       1125.53       1042.22        32.88 o
   0   3  15         44.28         45.09         5.49 o
   2   3  15       2574.03       2375.76        69.24 o
   4   3  15       3888.43       4050.03       150.94 o
   6   3  15        221.74        228.84        16.52 o
   8   3  15        298.95        361.45        39.19 o
  10   3  15        244.79        236.61        28.67 o
  12   3  15        167.52        150.24        27.22 o
  14   3  15        506.68        473.58        48.27 o
  16   3  15        186.60        250.04        33.75 o
 -21   4  15        201.00        190.88        34.11 o
 -19   4  15         21.87         -3.97        28.49 o
 -17   4  15        156.00        121.23        11.48 o
 -15   4  15        102.61        100.02        10.57 o
 -13   4  15         85.72        102.14        10.06 o
 -11   4  15       1148.66       1085.25        48.17 o
  -9   4  15         46.03         40.99         7.28 o
  -7   4  15        428.29        381.14        17.65 o
  -5   4  15        459.41        425.86        23.42 o
  -3   4  15        259.16        257.29        14.68 o
  -1   4  15        909.62        866.19        36.24 o
   1   4  15        633.11        670.90        27.16 o
   3   4  15       1682.52       1968.02        67.13 o
   5   4  15        385.15        384.75        28.73 o
   7   4  15        118.79        134.68        16.83 o
   9   4  15        456.81        525.68        74.58 o
  15   4  15        143.81        145.89        43.91 o
  17   4  15         36.29         48.27        26.49 o
  19   4  15         63.69         46.45        26.85 o
 -18   5  15        500.08        460.15        52.26 o
 -16   5  15        745.25        637.66        31.79 o
 -14   5  15        636.33        567.40        28.66 o
 -12   5  15       2311.54       2272.70        92.76 o
 -10   5  15        527.47        589.56        27.90 o
  -8   5  15        197.52        225.43        14.91 o
  -6   5  15        154.99        164.30        11.40 o
  -4   5  15         78.72         90.37         9.73 o
  -2   5  15        267.21        273.66        17.08 o
   0   5  15         16.89         16.22        10.11 o
   2   5  15       1140.44       1255.33        54.65 o
   4   5  15       1519.77       1843.57       160.45 o
   6   5  15         58.86         63.14        19.23 o
   8   5  15        381.36        420.96        45.00 o
  10   5  15         49.42         39.92        21.41 o
  12   5  15         41.58         36.29        18.21 o
  14   5  15        241.97        293.58        52.98 o
 -15   6  15         70.55         45.00        26.49 o
 -13   6  15         50.33         67.02        14.19 o
 -11   6  15        322.36        305.72        19.23 o
  -9   6  15        298.74        286.17        18.41 o
  -7   6  15          4.17         12.84        10.92 o
  -5   6  15         61.15         78.39        25.04 o
  -3   6  15         19.26          3.26         9.50 o
  -1   6  15         51.40         49.27        12.14 o
   1   6  15        245.24        316.22        44.27 o
   3   6  15        434.18        514.50       111.23 o
   5   6  15         58.82        112.14        16.08 o
   7   6  15        112.76         57.70        22.14 o
   9   6  15         73.58         57.34        21.77 o
  11   6  15         83.38         71.13        24.68 o
  15   6  15          6.29          7.62        24.68 o
 -12   7  15        732.36        742.70        45.80 o
 -10   7  15        459.48        474.35        25.56 o
  -8   7  15          0.99         16.60        13.18 o
  -6   7  15        115.45        163.36        16.62 o
  -2   7  15         10.45         39.56        29.03 o
   0   7  15         30.64         22.89        19.23 o
   4   7  15        349.14        422.00        55.90 o
   6   7  15        128.35        119.03        25.04 o
   8   7  15         78.35        107.05        26.85 o
  10   7  15         89.43         48.91        20.57 o
  -7   8  15         13.13          2.90        27.94 o
  -3   8  15         11.75         29.03        31.94 o
  -1   8  15         10.71         19.97        37.20 o
   1   8  15         88.52        114.49        31.01 o
   3   8  15        192.12        262.74        46.81 o
  -6  -8  16          9.37         -4.35        22.50 o
  -4  -8  16         17.85        -10.52        29.03 o
  -2  -8  16         21.64         52.20        16.11 o
   0  -8  16         43.65         58.25        26.82 o
   2  -8  16        351.07        240.96        38.47 o
   4  -8  16        498.74        275.44        39.92 o
 -11  -7  16        167.40        121.35        16.22 o
  -9  -7  16          0.22         -1.67         9.76 o
  -7  -7  16        255.31        256.04       108.51 o
  -5  -7  16         73.93         87.96        18.39 o
  -3  -7  16         57.29         54.85        16.15 o
  -1  -7  16         71.07         78.18        15.52 o
   1  -7  16         66.69         59.98        15.41 o
   3  -7  16        510.60        518.75        28.58 o
   5  -7  16         94.79         98.62        20.21 o
   7  -7  16         27.95         26.35        12.64 o
   9  -7  16         55.06         28.31        13.05 o
 -16  -6  16          2.75          4.59        11.39 o
 -14  -6  16        222.38        198.95        14.20 o
 -12  -6  16        327.02        296.86        26.56 o
 -10  -6  16        191.14        172.39        13.77 o
  -8  -6  16        451.94        444.03        22.78 o
  -6  -6  16        142.21        118.90        18.20 o
  -4  -6  16        202.46        161.66        23.23 o
  -2  -6  16        175.08        153.20        26.50 o
   0  -6  16        103.37         93.15        27.26 o
   2  -6  16       1164.20       1219.31        53.04 o
   4  -6  16       1136.35       1278.86        48.77 o
   6  -6  16        507.98        541.80        25.45 o
   8  -6  16        197.10        227.93        17.16 o
  10  -6  16        314.63        318.57        21.54 o
  12  -6  16        438.53        406.87        24.51 o
  14  -6  16        168.89        141.67        16.08 o
 -17  -5  16        103.59        105.78        14.19 o
 -15  -5  16         79.09         54.39        11.76 o
 -13  -5  16        363.39        387.06        18.34 o
 -11  -5  16        155.95        165.72        11.99 o
  -9  -5  16         32.50         44.30         9.12 o
  -7  -5  16        407.79        328.22        17.66 o
  -5  -5  16        123.10         95.15         8.55 o
  -3  -5  16         26.70         27.12        11.76 o
  -1  -5  16         48.91         45.56        11.70 o
   1  -5  16         60.27         59.84         9.09 o
   3  -5  16        319.18        309.70        16.65 o
   5  -5  16        561.93        583.73        26.19 o
   7  -5  16         39.67         46.43         9.74 o
   9  -5  16         78.20         71.52        13.41 o
  11  -5  16        141.43        123.30        20.11 o
  13  -5  16         52.02         39.28        12.66 o
  15  -5  16         92.20        105.86        13.00 o
  17  -5  16         86.11         88.98        13.42 o
 -20  -4  16        665.41        643.35        41.52 o
 -18  -4  16         39.71         25.00        10.72 o
 -16  -4  16        117.21        133.16        11.50 o
 -14  -4  16          9.03         15.77         8.96 o
 -12  -4  16        924.18        913.38        30.67 o
 -10  -4  16        346.49        354.42        14.57 o
  -8  -4  16        286.31        272.89        13.47 o
  -6  -4  16        581.60        589.02        22.63 o
  -4  -4  16        557.51        537.33        19.41 o
  -2  -4  16        667.31        690.31        36.01 o
   0  -4  16        479.61        449.54        19.37 o
   2  -4  16       2888.76       2988.47        97.93 o
   4  -4  16       6140.36       6655.94       303.65 o
   6  -4  16        703.35        682.71        36.72 o
   8  -4  16         64.71         69.99        12.23 o
  10  -4  16        897.96        926.44        50.21 o
  12  -4  16        878.19        780.91        41.72 o
  14  -4  16        575.18        550.61        37.61 o
  16  -4  16        203.39        187.18        19.32 o
  18  -4  16        166.21        142.81        18.79 o
 -21  -3  16        222.25        177.13        14.97 o
 -19  -3  16        147.32        142.42        13.56 o
 -17  -3  16         56.67         53.65        10.97 o
 -15  -3  16        799.07        725.88        28.55 o
 -13  -3  16        349.62        342.57        23.83 o
 -11  -3  16       1924.48       1934.68        58.23 o
  -9  -3  16       1783.94       1732.13        52.08 o
  -7  -3  16        444.52        413.63        15.51 o
  -5  -3  16       1152.94       1215.70        35.15 o
  -3  -3  16        820.41        767.21        24.78 o
  -1  -3  16        283.73        277.95        20.64 o
   1  -3  16       1349.60       1268.58        47.40 o
   3  -3  16       1288.34       1272.14        62.95 o
   5  -3  16       1252.53       1218.81        46.69 o
   7  -3  16        487.24        482.26        28.06 o
   9  -3  16         51.97         51.62        11.35 o
  11  -3  16        259.75        218.24        20.07 o
  13  -3  16         58.54         47.85        16.42 o
  15  -3  16          8.17         17.65        21.18 o
  17  -3  16        108.76         93.04        15.57 o
  19  -3  16          8.52         -5.26        17.57 o
 -22  -2  16       1045.59       1160.45        50.56 o
 -20  -2  16       1980.68       2244.90        79.22 o
 -18  -2  16        286.48        278.43        15.14 o
 -16  -2  16        216.38        207.51        11.57 o
 -14  -2  16        596.33        651.45        22.77 o
 -12  -2  16         21.55          7.80         6.85 o
 -10  -2  16       1459.98       1464.18        45.57 o
  -8  -2  16        368.41        351.38        12.68 o
  -6  -2  16       1281.78       1239.41        36.81 o
  -4  -2  16        627.32        649.53        19.67 o
  -2  -2  16        578.90        515.47        18.22 o
   0  -2  16       1208.49       1121.12        54.05 o
   2  -2  16       3659.89       3523.66       112.69 o
   4  -2  16       6064.40       5952.27       208.49 o
   6  -2  16       1267.45       1204.42        45.41 o
   8  -2  16         56.18         66.54        12.15 o
  10  -2  16        327.75        354.77        73.49 o
  12  -2  16       5668.03       5254.40       373.06 o
  14  -2  16        806.42        648.86        62.06 o
  16  -2  16         51.12         35.20        21.77 o
  18  -2  16        102.08         95.81        27.22 o
  20  -2  16         48.35         16.69        24.31 o
 -23  -1  16         23.35         24.97        17.70 o
 -21  -1  16         13.70         14.12         9.72 o
 -19  -1  16         58.11         60.46        10.61 o
 -17  -1  16         79.78         92.39         9.70 o
 -15  -1  16         29.05         39.71         7.49 o
 -13  -1  16        176.81        165.22         9.94 o
 -11  -1  16         95.59         98.11         7.77 o
  -9  -1  16         44.51         42.38         6.16 o
  -7  -1  16        178.03        168.89         7.77 o
  -5  -1  16         39.66         41.51         5.41 o
  -3  -1  16        244.34        241.82         9.49 o
  -1  -1  16        394.90        358.66        13.87 o
   1  -1  16        207.63        194.66         7.90 o
   3  -1  16        204.93        179.85        10.82 o
   5  -1  16        879.29        763.83        30.24 o
   7  -1  16         20.04         15.97         7.55 o
   9  -1  16        354.95        326.19        20.67 o
  11  -1  16        276.80        217.01        30.48 o
  13  -1  16         50.69         43.30        13.98 o
  15  -1  16        301.50        316.81        37.74 o
  17  -1  16        100.24        109.96        26.85 o
  19  -1  16         44.42         80.56        25.77 o
  21  -1  16        154.85        105.24        29.76 o
 -24   0  16        210.41        162.58        29.76 o
 -22   0  16        788.81        918.04        53.18 o
 -20   0  16       1450.23       1742.06        58.42 o
 -18   0  16         86.51         89.64         9.15 o
 -16   0  16         50.85         59.21         7.85 o
 -14   0  16        141.14        152.59         9.64 o
 -12   0  16        272.95        307.73        14.28 o
 -10   0  16       2076.69       2049.18        61.84 o
  -8   0  16        330.05        354.85        14.64 o
  -6   0  16         39.60         37.51         4.85 o
  -4   0  16        914.76        880.57        29.66 o
  -2   0  16       1188.53       1303.24        46.79 o
   0   0  16          4.38          2.94         4.60 o
   2   0  16       5513.11       4946.77       144.11 o
   4   0  16      11749.16      11372.22       391.28 o
   6   0  16        116.67        134.81         9.05 o
   8   0  16        735.43        627.29        32.79 o
  10   0  16        374.41        406.18        43.55 o
  12   0  16       4717.69       3990.06       313.91 o
  14   0  16       1443.57       1355.22        80.43 o
  16   0  16         22.61         15.60        19.96 o
  18   0  16         83.32         95.08        23.95 o
  20   0  16        126.85        126.65        28.67 o
  22   0  16         46.89         59.15        26.13 o
 -23   1  16         23.39         19.17        17.96 o
 -21   1  16         13.73          4.45         9.30 o
 -19   1  16         58.13         58.88         9.10 o
 -17   1  16         79.84         97.73         9.81 o
 -15   1  16         29.00         28.02         8.04 o
 -13   1  16        176.99        175.76        10.39 o
 -11   1  16         95.66         89.01         7.27 o
  -9   1  16         44.69         48.49         6.59 o
  -7   1  16        178.05        155.37         7.73 o
  -5   1  16         39.67         25.84         5.00 o
  -3   1  16        244.53        224.39        11.12 o
  -1   1  16        394.92        367.89        14.28 o
   1   1  16        207.98        198.01         8.51 o
   3   1  16        204.55        205.71        11.28 o
   5   1  16        879.28        823.93        30.16 o
   7   1  16         20.02         10.91         7.12 o
   9   1  16        355.22        367.48        37.67 o
  11   1  16        277.12        279.43        31.57 o
  13   1  16         50.68         59.52        20.69 o
  15   1  16        301.60        333.55        33.93 o
  17   1  16        100.16        120.48        25.04 o
 -22   2  16       1046.28       1113.45        71.69 o
 -20   2  16       1979.71       2079.51        78.45 o
 -18   2  16        286.03        303.88        23.09 o
 -16   2  16        214.94        208.34        11.86 o
 -14   2  16        595.86        634.90        22.39 o
 -12   2  16         21.41          9.41         6.30 o
 -10   2  16       1460.37       1498.05        45.76 o
  -8   2  16        368.90        330.01        13.25 o
  -6   2  16       1277.00       1133.65        39.84 o
  -4   2  16        627.13        621.73        20.88 o
  -2   2  16        577.34        482.13        20.31 o
   0   2  16       1207.90       1116.66        37.00 o
   2   2  16       3657.67       3558.57       103.46 o
   4   2  16       6061.02       6157.16       177.18 o
   6   2  16       1263.53       1289.45        74.31 o
   8   2  16         57.28         60.88         8.48 o
  10   2  16        328.02        401.40        19.97 o
  12   2  16       5668.38       5213.31       270.79 o
  14   2  16        805.00        788.54        50.66 o
  16   2  16         50.64         38.10        21.41 o
  18   2  16        102.57         97.98        24.68 o
  20   2  16         47.97         43.18        23.23 o
 -21   3  16        222.81        219.76        23.40 o
 -19   3  16        147.46        140.66        20.19 o
 -17   3  16         56.70         53.57         9.86 o
 -15   3  16        798.37        740.81        34.34 o
 -13   3  16        349.72        336.32        16.80 o
 -11   3  16       1925.04       1861.62        62.32 o
  -9   3  16       1785.28       1656.48        61.99 o
  -7   3  16        444.46        403.44        16.66 o
  -5   3  16       1152.71       1162.68        44.21 o
  -3   3  16        819.73        756.72        24.74 o
  -1   3  16        283.54        260.48        10.69 o
   1   3  16       1350.11       1336.49        46.50 o
   3   3  16       1288.97       1267.14        38.31 o
   5   3  16       1252.46       1399.72        62.65 o
   7   3  16        487.53        542.18        35.41 o
   9   3  16         51.87         74.39        23.23 o
  11   3  16        260.00        271.01        23.53 o
  13   3  16         58.33         64.23        22.50 o
  15   3  16          8.25         -2.18        20.69 o
  17   3  16        108.71        153.14        28.67 o
 -20   4  16        664.85        689.14        68.22 o
 -18   4  16         39.53          8.84        16.67 o
 -16   4  16        116.30         93.47        10.85 o
 -14   4  16          8.96         20.96         8.82 o
 -12   4  16        924.02        881.22        39.96 o
 -10   4  16        346.89        308.39        14.90 o
  -8   4  16        287.10        274.46        13.26 o
  -6   4  16        580.42        575.26        23.89 o
  -4   4  16        558.06        548.81        22.85 o
  -2   4  16        665.78        667.74        30.03 o
   0   4  16        477.71        448.03        19.93 o
   2   4  16       2886.40       3189.63       108.37 o
   4   4  16       6141.73       7495.90       350.86 o
   6   4  16        703.49        697.26        64.96 o
   8   4  16         65.44         77.30        20.32 o
  18   4  16        167.00        182.17        32.66 o
 -17   5  16        103.62         31.57        26.49 o
 -15   5  16         79.29         53.04        11.98 o
 -13   5  16        363.67        352.51        21.23 o
 -11   5  16        156.27        137.62        13.73 o
  -9   5  16         32.30         41.33        10.37 o
  -7   5  16        407.70        358.28        17.53 o
  -5   5  16        123.15         93.52         9.93 o
  -3   5  16         26.80         32.18        10.00 o
  -1   5  16         48.47         31.84        10.10 o
   1   5  16         60.03         61.71        10.09 o
   3   5  16        318.95        306.35        39.56 o
   5   5  16        562.33        670.87        57.88 o
   7   5  16         39.55         33.02        18.87 o
   9   5  16         78.26         73.31        21.77 o
  11   5  16        141.56        133.55        25.40 o
  13   5  16         52.00         59.15        23.95 o
 -16   6  16          2.67         -5.08        25.40 o
 -14   6  16        222.16        221.84        16.84 o
 -12   6  16        326.95        271.39        18.10 o
 -10   6  16        191.29        189.72        16.19 o
  -8   6  16        452.35        496.13        25.02 o
  -6   6  16        141.80        137.09        14.38 o
  -4   6  16        202.78        198.48        20.96 o
  -2   6  16        174.73        191.29        15.26 o
   0   6  16        103.31        115.11        13.99 o
   2   6  16       1163.49       1112.65        99.43 o
   4   6  16       1136.57       1231.31       107.42 o
   6   6  16        507.38        637.35        49.16 o
   8   6  16        197.43        195.96        30.85 o
  10   6  16        314.36        371.97        74.39 o
  12   6  16        438.81        396.28        46.45 o
 -13   7  16        231.22        272.54        41.73 o
 -11   7  16        167.53        169.89        23.47 o
  -9   7  16          0.23         20.27        15.40 o
  -7   7  16        254.85        290.21        19.74 o
  -5   7  16         73.94        132.05        19.16 o
   1   7  16         66.63         36.33        20.51 o
   3   7  16        511.12        753.25        50.13 o
   5   7  16         95.07         58.79        23.23 o
   7   7  16         27.95         25.04        22.14 o
   9   7  16         54.99         59.15        23.95 o
  11   7  16         40.75         27.22        23.59 o
  -6   8  16          9.32         17.06        27.22 o
   0   8  16         43.91         97.74        26.68 o
  -3  -8  17        171.14         63.87        30.85 o
 -10  -7  17         15.98          5.28         9.87 o
  -8  -7  17        107.00         98.35        26.13 o
  -6  -7  17         69.10        144.07        35.93 o
  -4  -7  17         14.77         -3.85        19.83 o
  -2  -7  17         14.40        -17.25        18.90 o
   0  -7  17         52.35         53.68        40.28 o
   2  -7  17        956.97        849.49       133.73 o
   4  -7  17        915.29        851.79        47.81 o
   6  -7  17        722.51        782.07        43.22 o
   8  -7  17         58.36        122.99        15.56 o
 -15  -6  17         23.63         11.36        11.31 o
 -13  -6  17        225.82        198.92        15.67 o
 -11  -6  17        195.74        188.35        13.84 o
  -9  -6  17         14.88         35.54         9.70 o
  -7  -6  17         23.08         27.93         9.62 o
  -5  -6  17         13.13         15.92        20.69 o
  -3  -6  17        168.99        123.56        20.74 o
  -1  -6  17        168.36        193.74        27.76 o
   1  -6  17        156.60        157.37        25.58 o
   3  -6  17          5.86         11.08        11.23 o
   5  -6  17        345.53        398.98        20.33 o
   7  -6  17        111.48        119.59        14.09 o
   9  -6  17         33.84         51.76        12.58 o
  11  -6  17        315.03        363.26        23.19 o
  13  -6  17        143.08        140.48        16.11 o
 -18  -5  17        345.17        316.86        19.20 o
 -16  -5  17        114.57        102.32        12.87 o
 -14  -5  17        298.09        319.72        30.85 o
 -12  -5  17        288.07        271.07        15.34 o
 -10  -5  17        236.41        209.27        14.64 o
  -8  -5  17        523.02        495.56        27.96 o
  -6  -5  17        182.51        163.36        11.26 o
  -4  -5  17        125.30        120.75        15.17 o
  -2  -5  17         24.99         19.24        11.44 o
   0  -5  17        190.71        237.39        23.17 o
   2  -5  17       2118.36       2190.80        80.64 o
   4  -5  17       3597.97       3634.38       130.65 o
   6  -5  17       1120.36       1193.37        45.26 o
   8  -5  17        139.16        155.04        12.88 o
  10  -5  17        302.25        335.44        20.81 o
  12  -5  17        166.10        177.78        20.10 o
  14  -5  17        191.35        205.67        17.80 o
  16  -5  17         38.08         37.41        12.23 o
 -19  -4  17          7.92          7.95        10.20 o
 -17  -4  17          3.18         -9.14         9.30 o
 -15  -4  17         13.06         19.59         9.33 o
 -13  -4  17        106.60        106.90        10.47 o
 -11  -4  17        208.31        205.43        12.46 o
  -9  -4  17         75.18         81.79         8.41 o
  -7  -4  17         57.04         55.15         8.24 o
  -5  -4  17        207.05        171.80        10.62 o
  -3  -4  17        130.47        133.78        13.80 o
  -1  -4  17         45.76         34.40        10.29 o
   1  -4  17         75.94         69.97         8.76 o
   3  -4  17        103.12        101.15        12.70 o
   5  -4  17         52.71         49.00        13.94 o
   7  -4  17        140.52        137.71        18.21 o
   9  -4  17         65.68         57.96        12.35 o
  11  -4  17         17.08         12.28        12.36 o
  13  -4  17        233.74        230.92        19.97 o
  15  -4  17         91.80         89.06        16.26 o
  17  -4  17        154.79        156.19        18.92 o
 -22  -3  17        258.01        242.05        37.74 o
 -20  -3  17        267.21        231.56        14.70 o
 -18  -3  17       1049.96       1031.56        48.60 o
 -16  -3  17         71.17         94.03        10.10 o
 -14  -3  17         78.18        100.14         9.85 o
 -12  -3  17        696.29        696.70        26.30 o
 -10  -3  17        461.12        477.17        25.36 o
  -8  -3  17        489.15        484.33        17.69 o
  -6  -3  17        480.13        429.13        19.50 o
  -4  -3  17         97.71        105.63         7.17 o
  -2  -3  17        662.24        646.08        22.12 o
   0  -3  17       1027.52        985.71        37.33 o
   2  -3  17       2466.09       2386.50        86.86 o
   4  -3  17      11944.61      12161.14       431.92 o
   6  -3  17        848.54        834.85        37.08 o
   8  -3  17        650.03        705.61        45.13 o
  10  -3  17        239.11        187.66        20.41 o
  12  -3  17        160.61        192.90        21.94 o
  14  -3  17        443.62        412.85        32.94 o
  16  -3  17        219.38        185.61        18.78 o
  18  -3  17        322.03        292.49        28.10 o
  20  -3  17        116.90         91.09        29.76 o
 -23  -2  17         88.53         88.38        15.64 o
 -21  -2  17        120.67        120.18        18.66 o
 -19  -2  17        142.91        138.74        12.79 o
 -17  -2  17        235.52        222.01        12.28 o
 -15  -2  17        246.04        239.50        14.43 o
 -13  -2  17        206.93        207.82        11.21 o
 -11  -2  17         82.31         76.89         8.77 o
  -9  -2  17        508.28        495.54        21.33 o
  -7  -2  17        154.57        161.63         8.18 o
  -5  -2  17        636.01        623.25        23.45 o
  -3  -2  17         77.49         82.87         6.93 o
  -1  -2  17         85.67         69.36         6.33 o
   1  -2  17        494.75        483.72        20.07 o
   3  -2  17        119.16        109.85         9.07 o
   5  -2  17         28.95         20.52         7.20 o
   7  -2  17        220.76        228.33        14.36 o
   9  -2  17         41.51         37.66         9.22 o
  11  -2  17         14.68         31.36        13.64 o
  13  -2  17        196.13        160.21        35.75 o
  15  -2  17        113.44        120.48        26.85 o
  17  -2  17         83.56         64.23        26.13 o
  19  -2  17         23.23          3.46        16.55 o
 -22  -1  17        223.24        231.07        14.19 o
 -20  -1  17        215.04        232.61        15.79 o
 -18  -1  17       1987.79       2025.20        62.88 o
 -16  -1  17        135.03        135.33         9.23 o
 -14  -1  17        154.95        156.14         9.48 o
 -12  -1  17        643.92        655.07        22.80 o
 -10  -1  17        949.83        998.57        34.18 o
  -8  -1  17       1398.36       1528.21        40.44 o
  -6  -1  17        177.77        177.12         8.91 o
  -4  -1  17        387.03        383.95        14.85 o
  -2  -1  17        238.54        275.30        11.53 o
   0  -1  17        503.02        491.74        16.44 o
   2  -1  17       3042.44       2751.33        99.29 o
   4  -1  17      30526.21      28285.46       935.96 o
   6  -1  17         15.92         22.30         7.13 o
   8  -1  17        664.00        640.37        34.17 o
  10  -1  17        454.71        452.97        26.54 o
  12  -1  17         69.66         95.44        21.05 o
  14  -1  17        110.19        120.75        20.69 o
  16  -1  17        642.75        698.58        65.32 o
  18  -1  17        385.76        381.41        43.91 o
  20  -1  17        164.52        109.96        29.03 o
 -23   0  17          9.60         22.93        14.47 o
 -21   0  17          0.32          8.00         9.22 o
 -19   0  17          2.53         21.79         8.43 o
 -17   0  17          1.43          4.29         7.73 o
 -15   0  17          7.97          7.95         7.43 o
 -13   0  17          0.50          2.57         6.45 o
 -11   0  17         49.53         46.53         6.71 o
  -9   0  17        118.82        100.52         8.22 o
  -7   0  17          3.06         -0.46         4.77 o
  -5   0  17        313.64        263.19        11.57 o
  -3   0  17         55.60         52.95         5.97 o
  -1   0  17        173.31        172.88         8.79 o
   1   0  17        600.89        551.22        18.35 o
   3   0  17         13.09          7.18         6.97 o
   5   0  17         18.12         22.58         6.71 o
   7   0  17        128.45        104.64        24.24 o
   9   0  17         10.74          9.96         9.59 o
  11   0  17         56.03         55.52        18.87 o
  13   0  17          6.93         11.61        18.51 o
  15   0  17        105.46         93.27        20.32 o
  17   0  17         15.46        -20.69        21.41 o
  19   0  17         33.18         29.76        22.86 o
  21   0  17         28.62         22.50        25.04 o
 -22   1  17        224.11        250.26        26.30 o
 -20   1  17        212.34        220.03        13.37 o
 -18   1  17       1987.44       2076.59        67.70 o
 -16   1  17        134.80        156.52        10.60 o
 -14   1  17        155.86        176.48        10.92 o
 -12   1  17        644.30        681.08        24.91 o
 -10   1  17        949.45        963.06        33.78 o
  -8   1  17       1396.50       1477.80        42.97 o
  -6   1  17        178.56        183.57        11.85 o
  -4   1  17        384.77        365.41        13.59 o
  -2   1  17        238.56        259.41        11.52 o
   0   1  17        502.02        474.36        16.54 o
   2   1  17       3043.54       2914.83        84.00 o
   4   1  17      30528.48      29544.78      1090.17 o
   6   1  17         16.21         18.85         7.56 o
   8   1  17        663.80        663.22        51.53 o
  10   1  17        454.14        480.81        32.26 o
  12   1  17         69.86         91.81        22.14 o
  14   1  17        110.78        107.62        33.57 o
  16   1  17        642.95        694.26        46.48 o
  18   1  17        386.29        350.20        42.82 o
 -21   2  17        120.50        110.58        19.97 o
 -19   2  17        142.77        120.58        12.49 o
 -17   2  17        235.20        249.64        14.89 o
 -15   2  17        245.85        216.13        11.53 o
 -13   2  17        206.49        212.07        10.85 o
 -11   2  17         82.29         90.67        11.82 o
  -9   2  17        507.81        466.64        19.14 o
  -7   2  17        154.60        132.80         8.98 o
  -5   2  17        635.59        595.90        22.17 o
  -3   2  17         77.22         71.71         6.84 o
  -1   2  17         85.63         78.42         6.64 o
   1   2  17        494.77        488.59        16.88 o
   3   2  17        119.02        124.31         7.54 o
   5   2  17         29.10         18.01         9.05 o
   7   2  17        220.74        232.40        16.27 o
   9   2  17         41.65         44.13        10.51 o
  11   2  17         14.67         28.67        20.32 o
 -22   3  17        257.37        257.29        37.02 o
 -20   3  17        265.18        253.67        38.10 o
 -18   3  17       1049.46       1080.33        41.71 o
 -16   3  17         71.90         59.59         9.87 o
 -14   3  17         77.85         76.80        10.18 o
 -12   3  17        697.07        694.48        25.99 o
 -10   3  17        461.11        422.25        20.09 o
  -8   3  17        491.06        486.73        19.31 o
  -6   3  17        479.70        382.50        18.11 o
  -4   3  17         96.56        113.83         8.36 o
  -2   3  17        659.60        594.50        20.80 o
   0   3  17       1027.15       1006.61        31.12 o
   2   3  17       2465.85       2491.18        77.20 o
   4   3  17      11949.57      13089.34       431.40 o
   6   3  17        848.22        976.92        75.12 o
   8   3  17        651.45        720.90        71.13 o
  12   3  17        161.25        149.15        27.58 o
  14   3  17        444.49        351.65        41.73 o
  16   3  17        219.79        169.47        31.21 o
 -19   4  17          7.86         17.42        23.23 o
 -17   4  17          3.20          8.74         9.88 o
 -15   4  17         12.93          3.72         8.90 o
 -13   4  17        106.87        116.22        12.19 o
 -11   4  17        208.10        214.53        13.01 o
  -9   4  17         75.08         75.50         8.24 o
  -7   4  17         57.01         31.87         7.95 o
  -5   4  17        206.09        191.87        12.64 o
  -3   4  17        130.42        133.47        13.67 o
  -1   4  17         45.31         32.55         9.06 o
   1   4  17         75.59         69.23        10.48 o
   3   4  17        102.59        152.28        18.35 o
   5   4  17         52.61         47.51         9.59 o
   7   4  17        140.16        104.88        26.85 o
   9   4  17         66.00         54.43        21.05 o
  19   4  17         28.02         38.47        26.85 o
 -18   5  17        345.54        273.26        40.28 o
 -16   5  17        114.24        123.49        26.14 o
 -14   5  17        297.23        304.91        19.05 o
 -12   5  17        288.59        277.62        17.73 o
 -10   5  17        236.98        241.54        20.21 o
  -8   5  17        524.21        535.82        25.86 o
  -6   5  17        181.79        149.52        11.80 o
  -4   5  17        124.06        155.35        19.91 o
  -2   5  17         24.65         27.41        10.84 o
   0   5  17        190.95        208.98        23.23 o
   2   5  17       2118.92       2424.75       128.55 o
   4   5  17       3598.92       4026.31       351.48 o
   6   5  17       1120.07       1029.90        93.63 o
   8   5  17        139.35        181.48        25.95 o
  12   5  17        166.43        207.94        32.30 o
  14   5  17        191.52        290.32        37.74 o
 -15   6  17         23.47         23.12        11.92 o
 -13   6  17        225.56        216.14        19.60 o
 -11   6  17        196.03        228.64        16.73 o
  -9   6  17         14.82          9.17        11.28 o
  -7   6  17         23.08         29.20        11.68 o
  -5   6  17         12.95         12.40        16.76 o
  -3   6  17        168.86        169.05        18.23 o
  -1   6  17        168.82        268.64        19.69 o
   1   6  17        156.23        198.51        33.02 o
   3   6  17          5.82         21.05        19.60 o
   5   6  17        345.81        419.59        98.53 o
   7   6  17        111.29        107.42        25.04 o
   9   6  17         33.98         36.29        21.41 o
  11   6  17        315.02        381.16       121.57 o
  13   6  17        143.48        163.65        31.57 o
 -12   7  17        143.01         87.46        30.48 o
 -10   7  17         15.93         46.86        18.97 o
  -8   7  17        107.35        101.61        15.37 o
  -6   7  17         68.90        104.33        18.13 o
  -4   7  17         15.02         28.32        18.39 o
  -2   7  17         14.52         23.59        30.12 o
   2   7  17        956.74       1150.02       104.51 o
   4   7  17        915.47       1273.84       123.13 o
   6   7  17        722.64        704.75        69.68 o
   8   7  17         58.30        110.14        21.99 o
  10   7  17        140.94         68.59        26.49 o
 -11  -7  18         37.75         50.70        15.59 o
  -9  -7  18         17.96         16.33        22.50 o
  -7  -7  18        161.04        272.54        42.82 o
  -5  -7  18        162.80        200.32        38.10 o
  -3  -7  18         11.53         27.54        18.70 o
  -1  -7  18         55.63         63.14        20.02 o
   1  -7  18          4.76         -7.53        31.94 o
   3  -7  18        219.14        242.97        58.43 o
   5  -7  18         48.85         42.59        15.05 o
   7  -7  18         30.56         36.99        15.31 o
 -14  -6  18        109.32        106.67        12.15 o
 -12  -6  18         64.31         61.32        11.76 o
 -10  -6  18         10.42          8.80         9.94 o
  -8  -6  18         24.13         20.28         9.29 o
  -6  -6  18         86.68         67.55        18.70 o
  -4  -6  18         41.99         18.27        27.94 o
  -2  -6  18         69.53         54.33        19.23 o
   0  -6  18         17.96         19.15        16.74 o
   2  -6  18       1151.21       1149.04        71.71 o
   4  -6  18        847.62        872.63        41.09 o
   6  -6  18        237.32        247.08        16.06 o
   8  -6  18        307.28        324.10        20.54 o
  10  -6  18         55.79         59.64        13.35 o
  12  -6  18         49.34         42.68        13.37 o
 -17  -5  18        109.21        124.85        13.45 o
 -15  -5  18         30.01         51.89        11.54 o
 -13  -5  18        164.14        162.90        20.10 o
 -11  -5  18        123.33        126.52        12.06 o
  -9  -5  18         35.74         19.41         8.92 o
  -7  -5  18         78.63         80.17         9.54 o
  -5  -5  18        181.03        227.35        30.12 o
  -3  -5  18        182.42        187.16        18.28 o
  -1  -5  18         77.50         85.53        13.14 o
   1  -5  18         18.94         28.50        15.37 o
   3  -5  18        263.66        257.12        15.62 o
   5  -5  18        216.26        206.45        14.28 o
   7  -5  18         82.88         83.41        10.82 o
   9  -5  18        338.19        373.98        22.07 o
  11  -5  18         26.70         23.47        11.97 o
  13  -5  18        129.93        134.14        15.26 o
  15  -5  18         12.54         14.01        12.75 o
 -18  -4  18          0.65         10.59         9.66 o
 -16  -4  18         16.43         22.67         9.66 o
 -14  -4  18         62.53         58.72         9.61 o
 -12  -4  18        136.47        130.61        10.01 o
 -10  -4  18        196.72        172.85        10.48 o
  -8  -4  18        159.62        127.65         9.36 o
  -6  -4  18         47.46         47.91         8.14 o
  -4  -4  18        342.58        312.22        26.40 o
  -2  -4  18        436.45        412.98        24.91 o
   0  -4  18         76.98         73.20        12.13 o
   2  -4  18       2454.68       2484.39       101.83 o
   4  -4  18       1709.73       1801.81        88.65 o
   6  -4  18        310.00        323.36        22.06 o
   8  -4  18        892.17        914.41        48.51 o
  10  -4  18        547.40        578.35        46.81 o
  12  -4  18        381.04        403.52        26.46 o
  14  -4  18         53.89         47.13        14.52 o
  16  -4  18         81.43         78.82        20.46 o
  18  -4  18        538.86        492.45        55.89 o
 -21  -3  18        100.54         78.92        11.82 o
 -19  -3  18        129.92        118.25        12.63 o
 -17  -3  18        348.78        359.46        17.10 o
 -15  -3  18        239.69        210.70        13.22 o
 -13  -3  18         10.55         12.02         8.17 o
 -11  -3  18         43.60         39.84         7.67 o
  -9  -3  18        462.45        447.19        17.13 o
  -7  -3  18         80.43         68.90         7.46 o
  -5  -3  18       1388.60       1413.30        46.54 o
  -3  -3  18        268.97        253.62        11.81 o
  -1  -3  18         65.37         62.80        10.71 o
   1  -3  18        378.90        364.98        16.59 o
   3  -3  18        408.99        410.09        18.45 o
   5  -3  18        242.49        254.41        20.47 o
   7  -3  18        103.21        120.40        13.53 o
   9  -3  18          8.44         26.93        14.16 o
  11  -3  18         33.25         18.50        14.46 o
  13  -3  18          5.38         16.12        15.91 o
  15  -3  18         32.21         19.44        17.42 o
  17  -3  18         34.89         24.35        18.31 o
  19  -3  18         18.53          2.54        25.77 o
 -22  -2  18        230.12        247.94        20.71 o
 -20  -2  18       1133.45       1231.20        52.94 o
 -18  -2  18         17.28         17.71         8.38 o
 -16  -2  18         34.81         43.22         8.47 o
 -14  -2  18        150.22        158.79        12.01 o
 -12  -2  18        143.68        132.86         9.96 o
 -10  -2  18        772.79        763.24        22.28 o
  -8  -2  18        271.53        266.61        11.58 o
  -6  -2  18        614.00        622.26        19.59 o
  -4  -2  18       1370.61       1341.45        48.21 o
  -2  -2  18        199.72        218.07        10.79 o
   0  -2  18       2319.21       2247.29       102.59 o
   2  -2  18       9423.81       8852.73       312.83 o
   4  -2  18       7549.06       7366.48       257.70 o
   6  -2  18       4251.90       4129.72       146.67 o
   8  -2  18        240.54        197.22        13.87 o
  10  -2  18        534.07        503.34        47.18 o
  12  -2  18        335.20        365.08        39.19 o
  14  -2  18         19.72         41.73        23.59 o
  16  -2  18        653.55        740.31        70.40 o
  18  -2  18         77.73         66.41        26.13 o
 -23  -1  18         36.72         54.89        13.33 o
 -21  -1  18          0.17          7.05         9.65 o
 -19  -1  18         36.78         44.75         9.69 o
 -17  -1  18         56.33         54.45         8.99 o
 -15  -1  18         16.39         11.39         7.38 o
 -13  -1  18        136.78        135.00         9.43 o
 -11  -1  18          7.07         10.31         6.60 o
  -9  -1  18        231.05        229.18        10.23 o
  -7  -1  18        148.33        177.96         8.59 o
  -5  -1  18        190.61        182.40         9.59 o
  -3  -1  18        295.60        279.94        13.06 o
  -1  -1  18        480.41        442.37        15.75 o
   1  -1  18         58.29         55.71         7.29 o
   3  -1  18        766.97        687.48        24.60 o
   5  -1  18        806.12        707.03        29.75 o
   7  -1  18         61.58         59.33        10.75 o
   9  -1  18        514.96        496.80        28.11 o
  11  -1  18        465.48        392.66        44.64 o
  13  -1  18         36.17         51.89        20.32 o
  15  -1  18        237.54        242.05        34.48 o
  17  -1  18        234.00        204.67        33.02 o
  19  -1  18         21.70         11.61        25.04 o
 -22   0  18        349.97        443.30        21.48 o
 -20   0  18       1640.74       1854.44        62.16 o
 -18   0  18        303.09        348.92        16.85 o
 -16   0  18        104.99        111.10        10.01 o
 -14   0  18        194.61        187.66        11.44 o
 -12   0  18       1717.95       1736.18        53.38 o
 -10   0  18         62.87         52.05         7.29 o
  -8   0  18        941.09        911.17        29.34 o
  -6   0  18         94.59         67.87         6.64 o
  -4   0  18         56.99         50.95         6.54 o
  -2   0  18        824.03        890.26        31.73 o
   0   0  18        635.11        581.95        20.95 o
   2   0  18       7947.46       7408.29       284.78 o
   4   0  18       8720.82       8361.74       288.42 o
   6   0  18       3563.10       3284.47       115.29 o
   8   0  18         35.80         16.32        13.52 o
  10   0  18          1.79          5.06        12.14 o
  14   0  18        441.01        486.28        50.08 o
  16   0  18        922.16        942.08        84.19 o
  18   0  18        461.26        435.84        48.63 o
  20   0  18        206.87        176.37        31.57 o
 -21   1  18          0.17         -5.91         9.28 o
 -19   1  18         36.80         32.88         9.03 o
 -17   1  18         56.12         72.70        14.55 o
 -15   1  18         16.39         12.90         7.96 o
 -13   1  18        136.79        132.19         9.98 o
 -11   1  18          7.11         18.07         7.65 o
  -9   1  18        231.14        226.50         9.94 o
  -7   1  18        148.08        144.58        10.89 o
  -5   1  18        190.82        184.23         9.62 o
  -3   1  18        295.15        268.21        12.02 o
  -1   1  18        480.70        456.03        22.09 o
   1   1  18         58.23         58.58         5.83 o
   3   1  18        767.22        681.21        30.08 o
   5   1  18        806.42        786.86        31.73 o
   7   1  18         61.69         64.15         9.04 o
   9   1  18        514.81        516.55        34.76 o
  11   1  18        465.39        474.56        32.83 o
  13   1  18         36.14         42.82        19.60 o
  15   1  18        237.63        257.71        23.94 o
  17   1  18        233.90        188.71        30.48 o
 -22   2  18        230.18        254.73        27.76 o
 -20   2  18       1134.91       1188.02        46.11 o
 -18   2  18         17.51         19.77         9.84 o
 -16   2  18         34.48         30.67        11.31 o
 -14   2  18        149.99        146.47         9.92 o
 -12   2  18        143.18        128.21        11.05 o
 -10   2  18        774.28        745.51        27.66 o
  -8   2  18        273.61        249.74        13.01 o
  -6   2  18        614.03        606.53        22.78 o
  -4   2  18       1374.34       1285.40        43.91 o
  -2   2  18        200.75        201.01        10.22 o
   0   2  18       2319.78       2219.34        71.20 o
   2   2  18       9424.26       9217.61       261.95 o
   4   2  18       7550.20       7603.02       286.68 o
   6   2  18       4254.36       4297.35       187.63 o
   8   2  18        241.71        229.43        16.36 o
  10   2  18        532.03        570.54        29.75 o
  12   2  18        334.69        485.56        43.18 o
  14   2  18         19.78        -16.33        21.77 o
 -21   3  18        100.32         75.14        19.31 o
 -19   3  18        130.00        119.96        12.06 o
 -17   3  18        348.66        301.12        17.77 o
 -15   3  18        240.02        210.29        17.69 o
 -13   3  18         10.46         11.05         8.70 o
 -11   3  18         43.45         45.95         8.62 o
  -9   3  18        462.04        472.00        18.95 o
  -7   3  18         80.41         71.37        11.96 o
  -5   3  18       1389.23       1319.35        50.34 o
  -3   3  18        269.39        258.28        13.42 o
  -1   3  18         65.25         77.43         6.77 o
   1   3  18        378.75        352.72        14.93 o
   3   3  18        408.44        409.35        16.48 o
   5   3  18        242.80        286.75        23.39 o
   7   3  18        103.16        101.25        24.31 o
   9   3  18          8.33         29.51        28.85 o
 -18   4  18          0.63         -3.61        11.24 o
 -16   4  18         16.37          6.56         9.70 o
 -14   4  18         62.42         70.23        11.64 o
 -12   4  18        135.99        117.74        17.58 o
 -10   4  18        197.14        163.32        11.90 o
  -8   4  18        160.62        134.66        10.79 o
  -6   4  18         47.43         52.70         8.90 o
  -4   4  18        344.34        285.58        17.23 o
  -2   4  18        437.15        442.48        26.05 o
   0   4  18         77.63         78.11        10.23 o
   2   4  18       2454.01       2697.22       104.06 o
   4   4  18       1710.65       1993.67        93.10 o
   6   4  18        308.98        410.07        42.82 o
   8   4  18        892.81       1167.08        92.54 o
  14   4  18         53.84         49.35        36.29 o
 -17   5  18        109.22        115.10        13.96 o
 -15   5  18         29.95         32.28        11.25 o
 -13   5  18        164.29        162.14        16.81 o
 -11   5  18        123.49        120.03        13.05 o
  -9   5  18         35.98         23.21        10.16 o
  -7   5  18         78.51         70.40        10.27 o
  -5   5  18        180.79        214.87        15.52 o
  -3   5  18        182.18        166.10        14.14 o
  -1   5  18         77.32         74.64        11.71 o
   1   5  18         19.09         27.58        11.07 o
   3   5  18        264.23        326.82        19.68 o
  13   5  18        129.72        166.93        46.09 o
  15   5  18         12.47         23.59        42.82 o
 -14   6  18        109.45        109.22        20.01 o
 -12   6  18         64.29         72.50        13.27 o
 -10   6  18         10.39          5.45        11.78 o
  -8   6  18         24.33          0.37        11.67 o
  -6   6  18         86.75        116.24        16.99 o
  -4   6  18         42.34         34.56        18.51 o
  -2   6  18         69.75         81.13        13.75 o
   0   6  18         17.81         22.94        12.13 o
   2   6  18       1151.17       1348.43        83.39 o
   6   6  18        237.19        308.10        42.46 o
   8   6  18        307.24        236.61        35.56 o
  10   6  18         55.57          2.18        21.41 o
  12   6  18         49.50         15.60        22.86 o
  -9   7  18         17.97         13.79        28.31 o
  -7   7  18        160.93        200.83        21.08 o
  -5   7  18        162.73        172.64        21.08 o
  -1   7  18         55.15        168.02        37.38 o
   1   7  18          4.77         52.98        31.57 o
   3   7  18        219.38        349.11        48.27 o
   5   7  18         48.90         77.44        21.50 o
   7   7  18         30.67         12.34        22.14 o
   9   7  18         92.18         73.31        25.40 o
 -10  -7  19         67.13         70.04        25.77 o
  -8  -7  19        213.56        120.12        35.93 o
  -6  -7  19        309.96        272.54        43.18 o
  -4  -7  19        122.30        142.62        34.11 o
  -2  -7  19          2.43         -3.86        18.02 o
   0  -7  19         52.01         80.92        20.63 o
   2  -7  19       1290.80       1196.71       190.16 o
   4  -7  19        667.53        576.23        43.49 o
   6  -7  19        120.24        139.80        22.05 o
 -13  -6  19        147.46        162.97        13.62 o
 -11  -6  19         25.85         43.30        10.15 o
  -9  -6  19         74.01         95.07        11.17 o
  -7  -6  19         14.24         27.41        17.67 o
  -5  -6  19        127.90        126.52        22.14 o
  -3  -6  19        218.50        253.59        52.44 o
  -1  -6  19         62.45         48.95        18.28 o
   1  -6  19        103.52        113.70        27.04 o
   3  -6  19        453.38        519.44        49.35 o
   5  -6  19         66.01         58.48        12.40 o
   7  -6  19        155.36        156.07        15.57 o
   9  -6  19          4.25         26.32        12.25 o
  11  -6  19         46.69         29.40        13.20 o
 -16  -5  19         24.09         35.02        11.37 o
 -14  -5  19        111.03        119.47        12.83 o
 -12  -5  19         69.24         83.84        10.78 o
 -10  -5  19         23.71         14.33         9.31 o
  -8  -5  19        334.61        311.63        15.76 o
  -6  -5  19       1540.93       1623.05        96.48 o
  -4  -5  19        158.28        126.66        19.09 o
  -2  -5  19        233.65        231.19        18.90 o
   0  -5  19         25.66         36.32        15.40 o
   2  -5  19       2021.79       2041.72       118.55 o
   4  -5  19       2075.52       2080.91        77.24 o
   6  -5  19        314.83        320.82        20.47 o
   8  -5  19         11.61         11.87         9.77 o
  10  -5  19         23.34         18.02        11.85 o
  12  -5  19         79.14         54.32        13.73 o
  14  -5  19         19.63         15.54        13.08 o
 -19  -4  19         34.77         21.98        14.42 o
 -17  -4  19        148.91        129.71        12.13 o
 -15  -4  19         14.90         21.68         9.34 o
 -13  -4  19         88.35         96.88        10.52 o
 -11  -4  19         27.73         32.14         7.90 o
  -9  -4  19         23.17         16.55         7.73 o
  -7  -4  19         20.06          9.42         8.05 o
  -5  -4  19         39.19         48.71         8.96 o
  -3  -4  19        112.01        103.59        13.06 o
  -1  -4  19         17.79         19.21        10.60 o
   1  -4  19         15.35          8.92        10.77 o
   3  -4  19        172.04        131.84        14.58 o
   5  -4  19        243.46        286.36        24.73 o
   7  -4  19        124.27        103.47        30.30 o
   9  -4  19         53.15         74.22        16.27 o
  11  -4  19         99.96        124.08        16.61 o
  13  -4  19         47.32         12.10        14.52 o
  15  -4  19         42.21         31.22        15.91 o
  17  -4  19         28.52         17.06        28.31 o
 -20  -3  19         64.60         55.86        10.77 o
 -18  -3  19         20.61         23.36        10.01 o
 -16  -3  19         27.89         33.25         9.60 o
 -14  -3  19        142.90        135.18        11.10 o
 -12  -3  19         99.77         87.52         9.61 o
 -10  -3  19         46.37         53.04         7.73 o
  -8  -3  19       1852.65       1750.72        53.33 o
  -6  -3  19       1963.57       1757.96        52.78 o
  -4  -3  19        379.36        358.01        15.50 o
  -2  -3  19        217.18        228.64        19.51 o
   0  -3  19         38.01         43.41         7.66 o
   2  -3  19       1606.88       1493.44        56.76 o
   4  -3  19       7557.64       7290.04       256.66 o
   6  -3  19        616.95        615.92        29.48 o
   8  -3  19         13.37         32.12        11.61 o
  10  -3  19        172.98        167.49        20.66 o
  12  -3  19        257.65        263.45        30.48 o
  14  -3  19         10.05         12.82        17.19 o
  16  -3  19         51.72         61.97        18.57 o
  18  -3  19        299.40        319.79        74.39 o
 -21  -2  19         22.06         21.37        11.74 o
 -19  -2  19         64.57         76.57        10.87 o
 -17  -2  19         41.84         40.44         8.73 o
 -15  -2  19         31.14         26.86         8.36 o
 -13  -2  19        113.61        129.98         9.71 o
 -11  -2  19        228.83        212.12        11.54 o
  -9  -2  19        176.14        189.05        10.11 o
  -7  -2  19        223.22        235.06        10.38 o
  -5  -2  19        246.41        267.25        13.67 o
  -3  -2  19        292.02        278.23        13.92 o
  -1  -2  19        329.21        305.42        19.38 o
   1  -2  19        184.64        199.24        14.83 o
   3  -2  19        194.32        192.75        11.59 o
   5  -2  19        420.82        382.13        18.33 o
   7  -2  19        277.71        254.48        14.47 o
   9  -2  19         33.75         18.80         9.48 o
  11  -2  19        150.38        106.14        14.79 o
  13  -2  19         37.25         37.38        20.32 o
  15  -2  19         20.52         44.27        25.40 o
  17  -2  19         18.91         48.99        26.85 o
  19  -2  19         95.44         51.17        28.67 o
 -22  -1  19        135.11        142.44        12.54 o
 -20  -1  19         41.70         32.66         9.20 o
 -18  -1  19        115.17        117.27        10.31 o
 -16  -1  19        607.69        622.53        21.38 o
 -14  -1  19        331.76        317.99        14.43 o
 -12  -1  19        227.69        224.22        14.03 o
 -10  -1  19        130.19        143.22         8.40 o
  -8  -1  19       2801.08       2585.79        85.54 o
  -6  -1  19       2424.00       1814.35        58.45 o
  -4  -1  19        953.25        849.79        32.44 o
  -2  -1  19       1065.23       1224.55        43.67 o
   0  -1  19        597.40        522.93        28.05 o
   2  -1  19        403.37        426.17        27.74 o
   4  -1  19      11669.71      10755.43       403.11 o
   6  -1  19        811.03        731.82        33.48 o
   8  -1  19        132.39        121.75        32.12 o
  10  -1  19        143.89        129.75        13.76 o
  12  -1  19         59.77         92.50        17.32 o
  14  -1  19         13.76         22.97        14.42 o
  16  -1  19        186.14        159.68        30.85 o
  18  -1  19        139.57        162.58        31.21 o
  20  -1  19          7.08        -14.15        27.94 o
 -23   0  19          0.11         -9.47        14.94 o
 -21   0  19         26.20         27.85         9.61 o
 -19   0  19          3.47          3.43         9.08 o
 -17   0  19          0.02          0.27         8.64 o
 -15   0  19          3.16         14.28         8.02 o
 -13   0  19          1.35          9.97         7.84 o
 -11   0  19          0.45         -2.15         6.84 o
  -9   0  19         22.49         19.65         6.31 o
  -7   0  19         38.03         50.03         8.03 o
  -5   0  19         52.80         43.44         6.63 o
  -3   0  19        181.61        146.13         8.76 o
  -1   0  19         74.82         83.37         6.99 o
   1   0  19        107.16         83.64         8.82 o
   3   0  19        261.66        229.16        13.86 o
   5   0  19        108.73        100.85         8.79 o
   7   0  19        257.08        267.06        19.59 o
   9   0  19          0.56          7.26        10.25 o
  11   0  19         84.53        116.34        16.28 o
  13   0  19        108.21        113.95        25.40 o
  15   0  19         18.41         12.89        23.23 o
  17   0  19        110.64        104.15        27.58 o
  19   0  19          1.23         -9.07        23.59 o
 -22   1  19        135.10        156.07        13.56 o
 -20   1  19         42.08         52.78         9.67 o
 -18   1  19        115.11        124.16        10.74 o
 -16   1  19        607.43        634.37        24.51 o
 -14   1  19        329.25        342.38        15.61 o
 -12   1  19        228.18        230.05        13.71 o
 -10   1  19        130.53        126.69         8.24 o
  -8   1  19       2805.34       2601.52        85.32 o
  -6   1  19       2422.59       1789.67        59.77 o
  -4   1  19        952.36        858.71        29.87 o
  -2   1  19       1061.17       1180.01        40.27 o
   0   1  19        597.90        540.55        20.35 o
   2   1  19        402.70        422.85        20.53 o
   4   1  19      11671.62      11202.54       403.20 o
   6   1  19        809.34        792.36        33.66 o
   8   1  19        131.78         97.62        18.87 o
  10   1  19        144.06         94.19        15.74 o
  12   1  19         59.15         79.84        22.86 o
  14   1  19         13.96         46.45        21.77 o
  16   1  19        185.24        175.56        21.03 o
 -21   2  19         22.20         30.41        10.45 o
 -19   2  19         64.71         80.72        11.37 o
 -17   2  19         42.13         52.44        10.37 o
 -15   2  19         31.10         25.26         7.75 o
 -13   2  19        113.83        140.23        13.82 o
 -11   2  19        229.21        241.30        12.51 o
  -9   2  19        176.52        177.00        10.99 o
  -7   2  19        223.85        227.39        11.61 o
  -5   2  19        246.55        261.63        13.73 o
  -3   2  19        292.24        284.27        12.76 o
  -1   2  19        329.70        336.17        14.08 o
   1   2  19        184.64        206.94        10.44 o
   3   2  19        194.39        182.20        13.73 o
   5   2  19        420.66        433.19        20.17 o
   7   2  19        277.99        300.16        18.68 o
   9   2  19         33.70         37.08        10.84 o
  11   2  19        150.55        155.46        19.05 o
  15   2  19         20.58         31.57        24.68 o
 -20   3  19         64.43         56.99        11.33 o
 -18   3  19         20.57         33.84        10.69 o
 -16   3  19         27.95         25.07         9.71 o
 -14   3  19        141.30        126.27        13.51 o
 -12   3  19        100.59         72.56         9.21 o
 -10   3  19         46.58         42.52         8.03 o
  -8   3  19       1855.13       1771.39        65.34 o
  -6   3  19       1961.37       1712.60        72.31 o
  -4   3  19        379.93        341.22        16.49 o
  -2   3  19        215.72        198.61         9.79 o
   0   3  19         38.36         44.62         6.38 o
   2   3  19       1605.73       1612.31        51.39 o
   4   3  19       7558.16       7784.55       404.89 o
   6   3  19        615.20        683.69        43.24 o
   8   3  19         13.14         11.98        21.05 o
  10   3  19        172.98        173.61        23.41 o
 -19   4  19         34.80         28.89        33.57 o
 -17   4  19        148.68        119.59        13.74 o
 -15   4  19         14.93          7.41        10.97 o
 -13   4  19         88.19         78.26        10.79 o
 -11   4  19         27.64         23.06         8.79 o
  -9   4  19         23.21         23.90         8.78 o
  -7   4  19         19.72         18.97         8.52 o
  -5   4  19         39.06         43.82         9.44 o
  -3   4  19        111.88        132.37        12.57 o
  -1   4  19         17.87         23.71         9.34 o
   1   4  19         15.35         27.03         9.67 o
   3   4  19        172.12        174.89        19.75 o
   5   4  19        243.31        351.29        38.10 o
   7   4  19        124.19        165.12        29.76 o
  11   4  19         99.84        152.42        33.02 o
 -16   5  19         23.91         36.54        11.68 o
 -14   5  19        110.56         98.98        14.14 o
 -12   5  19         70.15         76.95        12.63 o
 -10   5  19         23.80         17.92        14.77 o
  -8   5  19        335.65        298.92        18.91 o
  -6   5  19       1538.43       1594.36        66.54 o
  -4   5  19        159.10        168.81        13.99 o
  -2   5  19        232.52        234.85        16.59 o
   0   5  19         26.13         64.66        16.14 o
   2   5  19       2020.40       2545.47       110.91 o
   4   5  19       2076.81       2357.39       174.19 o
   6   5  19        314.29        346.20        42.10 o
 -13   6  19        147.36        175.84        15.88 o
 -11   6  19         26.10         44.30        12.62 o
  -9   6  19         74.05        126.61        14.31 o
  -7   6  19         14.34         46.60        14.58 o
  -5   6  19        127.53        198.52        21.30 o
  -3   6  19        218.36        281.05        27.66 o
  -1   6  19         62.41        106.80        16.37 o
   1   6  19        103.45        159.68        30.85 o
   3   6  19        453.39        553.06        59.15 o
 -10   7  19         67.16         53.71        27.94 o
  -8   7  19        213.53        271.75        32.06 o
  -6   7  19        308.91        387.18        29.32 o
  -4   7  19        122.38        173.18        21.42 o
  -2   7  19          2.32         -7.62        24.31 o
   2   7  19       1290.32       1842.07       158.95 o
   4   7  19        667.98        893.75        62.87 o
  -5  -7  20         13.07         23.59        29.76 o
  -3  -7  20         31.06         32.30        30.12 o
  -1  -7  20         41.30         33.03        19.60 o
   1  -7  20         12.82         22.61        18.57 o
   3  -7  20        259.36        217.62        42.64 o
 -12  -6  20        193.25        182.50        13.73 o
 -10  -6  20        118.49        106.27        11.26 o
  -8  -6  20         57.06         67.24        19.86 o
  -6  -6  20         66.85         88.55        19.44 o
  -4  -6  20        304.01        336.04        45.00 o
  -2  -6  20        460.01        481.51        36.60 o
   0  -6  20         59.15         73.91        26.85 o
   2  -6  20        581.71        565.06        41.44 o
   4  -6  20         41.92         73.63        19.24 o
   6  -6  20         15.62         21.88        10.76 o
   8  -6  20         81.97        112.28        14.51 o
  10  -6  20         93.25        103.25        20.32 o
 -15  -5  20         18.37         36.44        11.47 o
 -13  -5  20          5.85        -10.28        10.65 o
 -11  -5  20         25.36         28.50         9.90 o
  -9  -5  20        227.84        191.56        13.10 o
  -7  -5  20          5.18         17.60        16.22 o
  -5  -5  20         41.26         52.83        17.46 o
  -3  -5  20         82.79         74.64        17.98 o
  -1  -5  20          8.59         13.64        12.19 o
   1  -5  20          4.79         19.46        15.11 o
   3  -5  20        807.45        860.07        93.63 o
   5  -5  20        353.26        338.65        18.58 o
   7  -5  20          2.51          4.82         9.85 o
   9  -5  20         25.49         26.95        11.77 o
  11  -5  20         36.81         40.49        12.36 o
  13  -5  20         10.67         14.55        12.43 o
 -18  -4  20        110.50         87.33        11.56 o
 -16  -4  20        200.28        177.91        12.88 o
 -14  -4  20        512.05        493.25        27.68 o
 -12  -4  20        246.45        267.81        19.81 o
 -10  -4  20        105.24        116.83        11.32 o
  -8  -4  20         32.33         45.01         9.54 o
  -6  -4  20        126.94         91.25         9.78 o
  -4  -4  20        598.10        571.81        52.08 o
  -2  -4  20        928.30        971.42        49.09 o
   0  -4  20         27.53         34.07        11.50 o
   2  -4  20       1454.81       1473.74        70.88 o
   4  -4  20        142.75        106.74        13.87 o
   6  -4  20        249.04        215.10        23.24 o
   8  -4  20        155.43        133.84        20.60 o
  10  -4  20         59.12         54.21        13.74 o
  12  -4  20        154.34        138.66        17.45 o
  14  -4  20         17.70         19.45        15.09 o
  16  -4  20        212.38        213.53        26.26 o
 -19  -3  20          6.05         22.74        10.17 o
 -17  -3  20          0.04         -6.57         9.36 o
 -15  -3  20          5.47         -4.17         9.54 o
 -13  -3  20         11.74          8.06         8.61 o
 -11  -3  20        248.77        244.50        13.52 o
  -9  -3  20          6.87          8.36         6.82 o
  -7  -3  20         55.97         67.58         8.34 o
  -5  -3  20         35.60         42.93         7.97 o
  -3  -3  20          6.74         19.23        13.21 o
  -1  -3  20         22.37         34.17         8.27 o
   1  -3  20         68.82         81.19         8.89 o
   3  -3  20        244.87        249.29        13.68 o
   5  -3  20        375.70        350.11        17.53 o
   7  -3  20          1.00         -5.44        15.40 o
   9  -3  20         58.15         36.28        19.42 o
  11  -3  20         37.16         34.48        15.81 o
  13  -3  20         14.37         19.72        16.67 o
  15  -3  20         15.61          9.80        23.23 o
  17  -3  20        174.78        200.05        25.95 o
 -20  -2  20        170.75        184.69        20.45 o
 -18  -2  20        188.45        174.47        11.13 o
 -16  -2  20        385.01        374.59        20.67 o
 -14  -2  20        655.23        672.64        22.51 o
 -12  -2  20        470.67        442.35        17.47 o
 -10  -2  20        313.59        301.33        13.64 o
  -8  -2  20        230.21        241.58        10.81 o
  -6  -2  20        252.69        266.09        15.90 o
  -4  -2  20       2592.56       2322.90        81.30 o
  -2  -2  20        985.24       1069.89        68.41 o
   0  -2  20         40.04         38.59         7.65 o
   2  -2  20        423.59        392.23        18.26 o
   4  -2  20        439.48        368.60        17.17 o
   6  -2  20        256.88        245.57        13.80 o
   8  -2  20        254.44        293.96        22.58 o
  10  -2  20        362.81        283.42        35.20 o
  12  -2  20         38.62         34.11        20.69 o
  14  -2  20        176.15        190.52        32.66 o
  16  -2  20         43.39         41.73        26.49 o
  18  -2  20       2711.34       2885.40       234.43 o
 -21  -1  20         20.73         28.64         9.62 o
 -19  -1  20         27.68         35.85         9.20 o
 -17  -1  20         12.15          4.94         8.37 o
 -15  -1  20         26.63         31.85         8.12 o
 -13  -1  20         82.62         86.96         8.71 o
 -11  -1  20        162.19        154.99         9.67 o
  -9  -1  20         83.51         91.37        10.27 o
  -7  -1  20        400.27        363.99        31.17 o
  -5  -1  20         42.39         30.97         7.92 o
  -3  -1  20        246.47        235.66        11.39 o
  -1  -1  20        428.81        369.53        28.02 o
   1  -1  20        126.47        108.90        14.22 o
   3  -1  20        494.75        410.37        20.18 o
   5  -1  20        130.03        139.38        11.38 o
   7  -1  20        104.67        115.31        12.91 o
   9  -1  20        253.78        237.34        20.53 o
  11  -1  20        284.97        253.99        24.38 o
  13  -1  20         32.80         37.74        21.05 o
  15  -1  20        127.07        206.85        31.94 o
  17  -1  20         78.78         96.17        27.22 o
  19  -1  20          1.28          9.80        26.49 o
 -22   0  20         29.80         27.38        12.12 o
 -20   0  20        324.83        335.57        16.84 o
 -18   0  20        549.24        521.53        22.18 o
 -16   0  20         35.34         35.05         8.71 o
 -14   0  20        610.52        629.83        26.91 o
 -12   0  20         14.52         16.10         6.98 o
 -10   0  20         38.31         36.58         6.78 o
  -8   0  20        241.21        255.40        13.68 o
  -6   0  20         55.78         31.68         7.47 o
  -4   0  20       1263.04        931.30        47.15 o
  -2   0  20        976.06       1044.04        45.50 o
   0   0  20        496.54        428.87        20.94 o
   2   0  20       1658.25       1618.52        74.69 o
   4   0  20        780.36        699.11        27.84 o
   6   0  20        787.63        771.66        34.19 o
   8   0  20        251.59        288.99        23.15 o
  10   0  20        659.16        598.67        79.29 o
  14   0  20         32.15         34.84        21.05 o
  16   0  20          0.26         10.21        16.87 o
  18   0  20       2101.92       2145.82       177.09 o
 -21   1  20         20.78         25.85         9.40 o
 -19   1  20         27.73         43.52         9.47 o
 -17   1  20         12.17         16.08         8.68 o
 -15   1  20         26.57         37.72         8.78 o
 -13   1  20         82.36         84.38         9.29 o
 -11   1  20        162.30        147.71         9.62 o
  -9   1  20         83.40         74.55         9.03 o
  -7   1  20        400.71        355.01        20.78 o
  -5   1  20         42.23         36.64         9.00 o
  -3   1  20        246.58        217.48        13.47 o
  -1   1  20        428.33        379.32        15.42 o
   1   1  20        126.41        122.65        10.24 o
   3   1  20        494.42        450.00        21.56 o
   5   1  20        129.95        145.55        10.35 o
   7   1  20        104.35        100.39        10.74 o
   9   1  20        253.78        262.54        22.68 o
  11   1  20        284.85        307.84        24.71 o
  13   1  20         32.77         26.13        21.23 o
  15   1  20        126.90        142.73        19.89 o
  17   1  20         78.66         66.05        25.04 o
 -20   2  20        171.12        170.31        13.89 o
 -18   2  20        188.16        180.25        13.69 o
 -16   2  20        385.31        368.54        19.13 o
 -14   2  20        656.26        695.33        37.03 o
 -12   2  20        469.80        463.03        19.32 o
 -10   2  20        313.35        299.46        14.53 o
  -8   2  20        229.28        247.07        13.71 o
  -6   2  20        250.94        246.37        13.84 o
  -4   2  20       2594.20       2261.26        82.51 o
  -2   2  20        985.02       1037.12        36.28 o
   0   2  20         39.76         38.45         6.45 o
   2   2  20        423.19        434.68        28.65 o
   4   2  20        439.29        353.62        22.06 o
   6   2  20        257.72        243.72        17.34 o
   8   2  20        253.18        288.92        19.92 o
  10   2  20        363.01        405.51        27.31 o
  12   2  20         38.21         44.27        23.23 o
 -19   3  20          6.04         14.28        10.42 o
 -17   3  20          0.03         -6.79         9.94 o
 -15   3  20          5.47          5.93        10.78 o
 -13   3  20         11.64         21.70         8.46 o
 -11   3  20        248.96        261.22        13.64 o
  -9   3  20          7.02         18.02         8.54 o
  -7   3  20         55.98         61.15        10.16 o
  -5   3  20         35.27         34.53         9.51 o
  -3   3  20          6.65          7.47         6.51 o
  -1   3  20         22.23         24.53         6.33 o
   1   3  20         68.89         72.84         7.71 o
   3   3  20        244.96        219.88        20.96 o
   5   3  20        376.19        425.17        29.25 o
   7   3  20          0.97         -5.81        20.32 o
   9   3  20         58.23         44.95        16.66 o
 -18   4  20        110.23         80.36        13.18 o
 -16   4  20        200.39        183.66        15.74 o
 -14   4  20        512.39        457.03        25.68 o
 -12   4  20        246.00        223.03        14.78 o
 -10   4  20        104.75         96.37        11.03 o
  -8   4  20         32.50         48.05        10.29 o
  -6   4  20        125.48        111.15        12.18 o
  -4   4  20        599.55        596.38        28.48 o
  -2   4  20        929.34       1021.62        51.19 o
   0   4  20         27.48         40.81        10.02 o
   2   4  20       1455.19       1649.10        68.00 o
   4   4  20        142.38        171.65        27.22 o
   6   4  20        249.62        298.30        35.20 o
   8   4  20        155.28        245.68        37.02 o
 -15   5  20         18.44          1.95        12.07 o
 -13   5  20          5.85         12.58        11.54 o
 -11   5  20         25.40         24.01        11.61 o
  -9   5  20        228.36        224.74        16.55 o
  -7   5  20          5.18         27.75        16.89 o
  -5   5  20         41.29         33.28        10.96 o
  -3   5  20         83.03         78.29        12.08 o
  -1   5  20          8.61         13.62        11.08 o
   1   5  20          4.83         22.00        11.87 o
   3   5  20        807.85        974.20        53.11 o
   5   5  20        353.89        444.19        44.64 o
   9   5  20         25.55         49.35        30.12 o
 -12   6  20        192.97        179.34        16.46 o
 -10   6  20        117.87        121.47        14.43 o
  -8   6  20         57.26         62.84        16.86 o
  -6   6  20         66.30         59.44        14.93 o
  -4   6  20        305.04        341.98        21.25 o
  -2   6  20        460.21        535.14        30.39 o
   0   6  20         59.49         63.84        14.14 o
   2   6  20        581.90        745.39        72.22 o
   4   6  20         42.03         43.18        30.12 o
  -5   7  20         13.23         23.12        17.02 o
  -3   7  20         30.81         38.96        17.66 o
  -1   7  20         41.21         75.27        21.44 o
   3   7  20        259.94        289.96        47.18 o
   0  -7  21         60.44         35.56        25.77 o
 -11  -6  21          3.05          8.35        12.37 o
  -9  -6  21         24.67         39.27        19.48 o
  -7  -6  21         55.42         24.07        18.28 o
  -5  -6  21         22.18         10.89        26.49 o
  -3  -6  21        222.81        330.96        43.18 o
  -1  -6  21         28.14         12.27        17.10 o
   1  -6  21         88.15        120.49        20.37 o
   3  -6  21         38.01         27.42        17.54 o
   5  -6  21         92.28        113.07        21.04 o
   7  -6  21         81.90         95.89        13.83 o
   9  -6  21        300.20        250.97        28.43 o
 -14  -5  21         96.87         79.35        12.34 o
 -12  -5  21        298.84        309.65        16.44 o
 -10  -5  21         65.19         53.65        10.93 o
  -8  -5  21        257.24        262.59        31.94 o
  -6  -5  21        641.77        551.18        74.39 o
  -4  -5  21        372.83        380.54        63.14 o
  -2  -5  21        111.10        116.06        18.75 o
   0  -5  21        176.52        196.22        22.11 o
   2  -5  21        226.85        205.98        23.06 o
   4  -5  21        338.80        296.49        22.76 o
   6  -5  21        175.65        209.84        14.94 o
   8  -5  21         96.06        108.91        12.13 o
  10  -5  21         51.86         68.50        16.03 o
  12  -5  21         55.60         66.69        13.69 o
 -17  -4  21         62.96         55.41        10.63 o
 -15  -4  21         53.51         49.58        10.31 o
 -13  -4  21         13.08         15.52        11.54 o
 -11  -4  21         27.78         28.74         8.25 o
  -9  -4  21         21.54         17.91         9.96 o
  -7  -4  21         55.21         61.25         9.50 o
  -5  -4  21         12.30         13.78        14.60 o
  -3  -4  21         17.76         27.79        14.36 o
  -1  -4  21        296.81        282.98        20.26 o
   1  -4  21         17.63         37.73        11.92 o
   3  -4  21        329.82        307.71        26.68 o
   5  -4  21         23.17         34.91        12.17 o
   7  -4  21        155.22        182.92        25.58 o
   9  -4  21         16.01          6.92        15.35 o
  11  -4  21        103.23        138.27        26.77 o
  13  -4  21         45.48         33.18        15.26 o
  15  -4  21         22.11         24.71        18.94 o
 -18  -3  21        133.50        141.89        12.18 o
 -16  -3  21         60.03         56.73        10.11 o
 -14  -3  21        279.54        257.35        14.55 o
 -12  -3  21        227.57        239.46        12.56 o
 -10  -3  21        316.94        307.30        14.10 o
  -8  -3  21        102.04        104.06        10.67 o
  -6  -3  21       1992.27       1799.90        59.98 o
  -4  -3  21        819.08        717.19        77.48 o
  -2  -3  21        753.57        761.32        47.09 o
   0  -3  21        135.43        124.30        10.15 o
   2  -3  21        189.96        166.50        11.15 o
   4  -3  21        184.52        185.05        12.07 o
   6  -3  21         79.22         74.03        12.94 o
   8  -3  21        202.66        182.11        24.56 o
  10  -3  21          3.10          0.02        15.05 o
  12  -3  21         95.97        127.01        30.48 o
  14  -3  21          3.69         30.10        19.60 o
  16  -3  21        136.87        129.19        32.66 o
 -19  -2  21         25.26         29.69        10.96 o
 -17  -2  21         46.40         42.47         9.68 o
 -15  -2  21        141.47        123.76        10.08 o
 -13  -2  21         74.96         80.48         9.32 o
 -11  -2  21        136.72        136.65        12.10 o
  -9  -2  21         30.89         47.00         7.78 o
  -7  -2  21        110.99        118.01        11.13 o
  -5  -2  21        138.55        131.55        10.11 o
  -3  -2  21         45.85         71.09        14.23 o
  -1  -2  21        363.88        370.48        31.36 o
   1  -2  21        141.71        141.93        11.53 o
   3  -2  21        163.76        161.49        11.18 o
   5  -2  21        195.04        170.05        15.37 o
   7  -2  21         11.05         19.19         8.25 o
   9  -2  21          7.65         14.39        11.75 o
  11  -2  21        174.18        149.15        27.94 o
  13  -2  21          5.74         -8.35        21.05 o
  15  -2  21         41.67         59.15        26.85 o
  17  -2  21         31.94          5.08        26.13 o
 -20  -1  21         13.93         21.90         9.90 o
 -18  -1  21        268.38        277.85        17.12 o
 -16  -1  21         14.34         24.02         9.94 o
 -14  -1  21        162.95        167.21        11.00 o
 -12  -1  21        221.66        203.40        10.93 o
 -10  -1  21       1175.38       1220.56        42.30 o
  -8  -1  21        227.38        234.20        15.11 o
  -6  -1  21       3104.95       2396.36        98.48 o
  -4  -1  21       1038.67        947.11        54.86 o
  -2  -1  21       1527.69       1309.56        62.15 o
   0  -1  21        156.94        156.73        10.80 o
   2  -1  21        124.51        123.33        10.82 o
   4  -1  21        243.66        202.00        21.16 o
   6  -1  21        279.57        263.34        16.00 o
   8  -1  21        396.78        450.87        26.74 o
  10  -1  21          5.38          9.02        10.58 o
  12  -1  21        357.56        266.73        38.83 o
  14  -1  21         13.26          4.35        21.05 o
  16  -1  21         11.55          9.80        23.59 o
  18  -1  21       2386.23       2604.16       213.02 o
 -21   0  21          0.11         -7.25         9.78 o
 -19   0  21         15.27         19.83         9.66 o
 -17   0  21          0.00         17.43         9.15 o
 -15   0  21         14.00         23.42         9.94 o
 -13   0  21         29.92         29.51         7.49 o
 -11   0  21          0.43         16.75         6.75 o
  -9   0  21         46.35         31.81         8.16 o
  -7   0  21         14.89         23.93         8.32 o
  -5   0  21          0.49          4.15         6.46 o
  -3   0  21         54.69         40.29         6.95 o
  -1   0  21          0.07          5.85         9.37 o
   1   0  21         70.27         72.90        14.51 o
   3   0  21         68.37         65.60         9.00 o
   5   0  21          2.41          3.08         8.41 o
   7   0  21         99.13        111.02        11.13 o
   9   0  21         30.61         38.83        11.37 o
  11   0  21         14.26          0.70        13.98 o
  13   0  21         29.24         40.79        16.04 o
  15   0  21          4.79         33.90        16.55 o
  17   0  21          5.91          2.18        23.59 o
  19   0  21         28.79        -11.98        28.67 o
 -20   1  21         14.03         10.76         9.52 o
 -18   1  21        268.67        289.38        14.44 o
 -16   1  21         14.80         31.52         8.81 o
 -14   1  21        163.37        182.05        11.94 o
 -12   1  21        221.21        186.52        13.46 o
 -10   1  21       1175.14       1242.30        39.38 o
  -8   1  21        226.98        229.95        13.45 o
  -6   1  21       3104.86       2438.56        87.32 o
  -4   1  21       1039.36        849.32        41.69 o
  -2   1  21       1528.41       1355.49        56.26 o
   0   1  21        157.19        155.41        11.65 o
   2   1  21        123.94        115.54        10.85 o
   4   1  21        244.10        212.02        14.13 o
   6   1  21        279.93        280.94        16.32 o
   8   1  21        397.81        441.65        43.91 o
  10   1  21          5.51         24.14        13.38 o
  12   1  21        357.30        387.21        41.01 o
  14   1  21         13.18         -9.44        23.23 o
  16   1  21         11.14         18.48        24.68 o
 -19   2  21         25.26         10.03        10.86 o
 -17   2  21         46.38         50.76        11.87 o
 -15   2  21        141.42        126.88        12.83 o
 -13   2  21         75.14         69.82         9.46 o
 -11   2  21        136.54        121.02        10.10 o
  -9   2  21         30.80         41.43         8.85 o
  -7   2  21        111.00        116.55        10.21 o
  -5   2  21        138.29        133.63        10.49 o
  -3   2  21         45.95         42.71         7.48 o
  -1   2  21        363.41        345.59        15.14 o
   1   2  21        141.80        144.86        13.19 o
   3   2  21        163.74        166.42        17.02 o
   5   2  21        195.22        190.18        11.75 o
   7   2  21         11.07         12.45         9.97 o
   9   2  21          7.64         13.97        10.68 o
  11   2  21        173.98        178.91        30.85 o
  13   2  21          5.70          5.08        23.59 o
  15   2  21         41.67         23.23        23.59 o
 -18   3  21        133.21        132.72        14.56 o
 -16   3  21         60.16         66.36        12.70 o
 -14   3  21        279.76        265.78        16.05 o
 -12   3  21        227.78        208.79        12.96 o
 -10   3  21        317.68        343.21        20.10 o
  -8   3  21        102.41         89.96        11.88 o
  -6   3  21       1990.49       1770.14        74.67 o
  -4   3  21        819.38        771.56        34.75 o
  -2   3  21        751.87        685.58        25.43 o
   0   3  21        135.80        126.39         8.52 o
   2   3  21        189.17        132.48        13.87 o
   4   3  21        185.27        159.54        19.12 o
   6   3  21         79.54         76.76        16.14 o
   8   3  21        202.56        238.79        31.94 o
  10   3  21          3.19         12.79        20.87 o
 -17   4  21         62.77         61.95        12.69 o
 -15   4  21         53.56         82.82        12.68 o
 -13   4  21         13.01          6.68        10.09 o
 -11   4  21         28.11         23.67         9.64 o
  -9   4  21         21.70         28.67         9.97 o
  -7   4  21         55.51         64.81        10.81 o
  -5   4  21         12.39          9.50        10.02 o
  -3   4  21         17.74         19.60         9.89 o
  -1   4  21        297.05        341.23        19.54 o
   1   4  21         17.74          8.09         9.75 o
   3   4  21        330.10        416.24        45.36 o
   5   4  21         23.23         62.78        24.31 o
   7   4  21        155.43        185.44        32.30 o
  11   4  21        102.98        135.00        35.20 o
 -14   5  21         96.91        106.70        13.93 o
 -12   5  21        299.34        337.56        24.99 o
 -10   5  21         65.57         69.68        19.59 o
  -8   5  21        257.44        260.83        21.36 o
  -6   5  21        641.16        549.60        39.13 o
  -4   5  21        373.17        411.00        26.14 o
  -2   5  21        110.36        130.18        13.99 o
   0   5  21        175.98        254.48        20.67 o
   2   5  21        226.12        281.63        19.45 o
   4   5  21        339.77        377.41        43.55 o
 -11   6  21          3.07         11.98        14.59 o
  -9   6  21         24.51         49.09        15.50 o
  -7   6  21         55.42         78.87        19.73 o
  -5   6  21         22.10         11.92        13.93 o
  -3   6  21        222.93        288.96        39.37 o
  -1   6  21         28.39         13.58        13.29 o
   1   6  21         88.04        156.51        16.80 o
   3   6  21         38.32         42.69        20.40 o
   7   6  21         82.11        115.04        38.10 o
  -2   7  21         20.40         38.47        28.31 o
   0   7  21         60.07        113.59        35.20 o
   2   7  21         97.42         94.35        37.38 o
 -10  -6  22         95.21         71.23        56.43 o
  -8  -6  22          7.14         19.63        18.02 o
  -6  -6  22         53.11         60.98        37.74 o
  -4  -6  22         58.13         24.68        26.85 o
  -2  -6  22         54.35         65.32        29.03 o
   0  -6  22         91.44        113.77        33.75 o
   2  -6  22        254.77        242.96        49.35 o
   4  -6  22         15.45          2.92        20.69 o
   6  -6  22         90.73         97.58        24.68 o
   8  -6  22        310.77        324.81        24.51 o
 -13  -5  22         36.00         48.17        11.58 o
 -11  -5  22        107.99         89.20        13.42 o
  -9  -5  22         31.19          5.90        16.40 o
  -7  -5  22         44.00         55.05        17.96 o
  -5  -5  22        182.19        129.96        20.71 o
  -3  -5  22         10.44         22.91        15.91 o
  -1  -5  22        223.00        194.79        47.00 o
   1  -5  22         48.59         33.21        16.88 o
   3  -5  22        278.99        286.68        27.07 o
   5  -5  22          9.97         14.53        12.83 o
   7  -5  22         37.24         59.92        11.04 o
   9  -5  22         36.44         31.34        12.24 o
  11  -5  22         81.58         63.24        13.54 o
 -16  -4  22        194.77        204.42        13.96 o
 -14  -4  22       1167.72       1228.06        43.30 o
 -12  -4  22         83.54         78.80        10.56 o
 -10  -4  22        101.80        117.94        11.13 o
  -8  -4  22         78.56         96.76        11.05 o
  -6  -4  22        232.94        235.10        27.58 o
  -4  -4  22        262.17        221.09        26.85 o
  -2  -4  22         14.25         34.38        16.33 o
   0  -4  22          1.61          3.99        11.53 o
   2  -4  22        103.38        113.96        14.40 o
   4  -4  22         38.71         52.32        12.73 o
   6  -4  22         74.44         83.89        13.93 o
   8  -4  22        387.83        335.88        49.54 o
  10  -4  22        190.91        150.10        22.79 o
  12  -4  22         71.24         67.79        15.78 o
  14  -4  22        136.38        172.38        33.75 o
 -17  -3  22         22.77         26.61         9.46 o
 -15  -3  22         82.71         93.37        10.24 o
 -13  -3  22         41.52         28.50         9.41 o
 -11  -3  22         60.50         49.81         9.20 o
  -9  -3  22         23.44         32.55         8.11 o
  -7  -3  22         36.30         26.07         8.18 o
  -5  -3  22         84.17         88.21        15.77 o
  -3  -3  22          5.27         10.74        13.20 o
  -1  -3  22        145.82        107.71        13.55 o
   1  -3  22         25.31         32.07         8.29 o
   3  -3  22         99.51         84.23         9.57 o
   5  -3  22         26.80         19.85         8.64 o
   7  -3  22         60.25         67.93        15.25 o
   9  -3  22         38.63         22.61        15.45 o
  11  -3  22         99.07         91.98        20.50 o
  13  -3  22         14.61         -4.11        17.58 o
  15  -3  22         10.72         49.35        26.85 o
 -18  -2  22         30.98         20.51         9.43 o
 -16  -2  22         75.12         67.08         8.89 o
 -14  -2  22       2107.93       2232.08        63.96 o
 -12  -2  22        135.77        153.79        10.70 o
 -10  -2  22         56.16         45.23         9.50 o
  -8  -2  22         47.39         27.61         8.64 o
  -6  -2  22        104.12        107.81        10.18 o
  -4  -2  22        462.85        358.51        28.09 o
  -2  -2  22         21.15         30.62        10.60 o
   0  -2  22          4.32         12.67         8.34 o
   2  -2  22        219.86        214.80        12.78 o
   4  -2  22         25.71         23.81         8.17 o
   6  -2  22         56.60         58.65        13.83 o
   8  -2  22       1208.64       1149.34        53.88 o
  10  -2  22        151.34        111.05        27.58 o
  12  -2  22         47.24         23.95        21.05 o
  14  -2  22         26.89         49.72        26.13 o
  16  -2  22         91.72        128.47        29.76 o
 -19  -1  22         26.35         30.19        11.09 o
 -17  -1  22          5.61         12.45        10.28 o
 -15  -1  22         35.76         33.58         8.40 o
 -13  -1  22         31.80         34.38         7.97 o
 -11  -1  22          8.79         22.28         8.46 o
  -9  -1  22         39.02         41.41        15.56 o
  -7  -1  22        101.14         88.24         9.46 o
  -5  -1  22         14.64          7.21         7.11 o
  -3  -1  22         75.43         89.53        15.68 o
  -1  -1  22         60.51         47.03         9.00 o
   1  -1  22         17.36         17.69        11.63 o
   3  -1  22         39.97         37.20         9.11 o
   5  -1  22        269.53        242.51        16.19 o
   7  -1  22         53.81         53.34        11.73 o
   9  -1  22         97.71         90.51        13.34 o
  11  -1  22         73.25         72.45        17.78 o
  13  -1  22         14.94         26.85        20.32 o
  15  -1  22         79.45         90.72        27.94 o
  17  -1  22         63.89          5.08        26.85 o
 -20   0  22         23.17         16.11         9.69 o
 -18   0  22          1.47          0.38        10.21 o
 -16   0  22         23.89         28.90        10.25 o
 -14   0  22       3132.11       3331.06       108.11 o
 -12   0  22        183.75        185.58        10.78 o
 -10   0  22        312.42        259.88        16.52 o
  -8   0  22         45.07         34.58         8.59 o
  -6   0  22        687.21        772.66        34.93 o
  -4   0  22       1682.03       1347.97        52.29 o
  -2   0  22          0.62          8.33         9.32 o
   0   0  22        428.69        425.34        21.20 o
   2   0  22         14.41          9.14         8.10 o
   4   0  22          4.52         14.18         7.54 o
   6   0  22        582.16        605.47        28.24 o
   8   0  22        479.20        451.12        27.03 o
  10   0  22        339.74        397.32        30.57 o
  14   0  22         88.41         91.09        26.13 o
  16   0  22        197.91        218.35        31.57 o
  18   0  22       3233.15       3516.85       281.97 o
 -19   1  22         26.33         34.10        10.66 o
 -17   1  22          5.64         -0.27         9.15 o
 -15   1  22         35.87         31.93         9.29 o
 -13   1  22         31.93         32.27         8.12 o
 -11   1  22          8.75         13.31         9.36 o
  -9   1  22         38.94         41.01        10.63 o
  -7   1  22        100.93        109.40         9.96 o
  -5   1  22         14.70          3.74         7.88 o
  -3   1  22         75.42         82.75         7.93 o
  -1   1  22         60.63         55.76         8.73 o
   1   1  22         17.35         13.10         8.40 o
   3   1  22         39.95         21.85         8.79 o
   5   1  22        269.55        270.71        14.16 o
   7   1  22         53.96         47.78        14.10 o
   9   1  22         97.80        123.44        22.68 o
  11   1  22         73.38         54.95        15.60 o
  13   1  22         14.95          8.53        15.40 o
  15   1  22         79.64         77.01        18.20 o
 -18   2  22         30.77         34.73        13.72 o
 -16   2  22         74.51         75.41        11.31 o
 -14   2  22       2108.09       2256.46        75.26 o
 -12   2  22        134.78        147.90        10.90 o
 -10   2  22         56.48         62.60        11.14 o
  -8   2  22         47.50         40.24         9.86 o
  -6   2  22        102.72        124.45        11.94 o
  -4   2  22        463.44        377.25        17.79 o
  -2   2  22         21.02         20.59         6.27 o
   0   2  22          4.31         20.21        10.01 o
   2   2  22        219.86        207.34        14.13 o
   4   2  22         25.73         21.67         8.95 o
   6   2  22         56.89         71.15        11.93 o
   8   2  22       1208.13       1218.59        65.86 o
  10   2  22        151.20        210.99        21.51 o
  12   2  22         46.86         51.89        23.23 o
 -17   3  22         22.74         28.84        12.73 o
 -15   3  22         82.87         86.90        11.75 o
 -13   3  22         41.56         44.46         9.25 o
 -11   3  22         60.52         72.13        10.62 o
  -9   3  22         23.41         28.44        10.84 o
  -7   3  22         36.38         32.71        10.42 o
  -5   3  22         84.09        102.95        15.98 o
  -3   3  22          5.23          4.80         7.01 o
  -1   3  22        145.64        148.58         9.13 o
   1   3  22         25.37         25.47        10.08 o
   3   3  22         99.44         90.62        12.05 o
   5   3  22         26.85         17.47        14.34 o
   7   3  22         60.13         67.84        16.63 o
   9   3  22         38.26         33.75        23.95 o
  11   3  22         99.11         98.71        27.94 o
 -16   4  22        194.04        202.85        18.33 o
 -14   4  22       1168.50       1248.22        55.02 o
 -12   4  22         82.93         97.45        12.91 o
 -10   4  22        101.90        115.91        17.02 o
  -8   4  22         78.56         74.96        11.96 o
  -6   4  22        230.99        244.17        16.60 o
  -4   4  22        263.05        234.79        16.46 o
  -2   4  22         14.21         15.12        11.86 o
   0   4  22          1.55         -0.67        10.34 o
   2   4  22        103.90        155.32        28.31 o
   4   4  22         38.44         63.87        23.95 o
   6   4  22         75.09         74.03        26.49 o
   8   4  22        386.70        503.70        54.80 o
 -13   5  22         35.93         32.39        12.51 o
 -11   5  22        107.98        116.73        18.36 o
  -9   5  22         31.22         35.52        13.85 o
  -7   5  22         44.14         36.88        14.16 o
  -5   5  22        181.83        164.07        15.41 o
  -3   5  22         10.38          3.30        11.31 o
  -1   5  22        222.61        255.22        20.38 o
   1   5  22         48.69         45.66        17.17 o
   3   5  22        278.81        328.42        42.46 o
   5   5  22         10.03         33.39        27.22 o
   9   5  22         36.08         85.28        33.39 o
  -8   6  22          7.16         19.14        15.35 o
  -6   6  22         52.78         56.90        13.46 o
  -4   6  22         58.30         36.60        12.75 o
  -2   6  22         54.13         68.39        17.60 o
   0   6  22         91.19         76.16        14.68 o
   2   6  22        255.29        314.27        43.91 o
   4   6  22         15.48         11.25        27.94 o
  -7  -6  23          2.66          7.75        16.82 o
  -5  -6  23          4.32         24.68        26.49 o
  -3  -6  23         66.84         68.59        28.67 o
  -1  -6  23        166.41        138.99        32.30 o
   1  -6  23        142.03        120.32        30.30 o
   3  -6  23         89.78        115.92        21.23 o
   5  -6  23         23.97         27.66        17.68 o
 -12  -5  23         27.25         10.23        12.56 o
 -10  -5  23        154.25        115.40        38.29 o
  -8  -5  23         25.29         47.21        17.10 o
  -6  -5  23        889.93        762.07        56.61 o
  -4  -5  23         11.06         19.83        19.05 o
  -2  -5  23         33.63         27.36        44.82 o
   0  -5  23         20.42         -1.69        17.29 o
   2  -5  23        282.55        323.07        28.98 o
   4  -5  23        212.00        232.44        28.85 o
   6  -5  23         23.30         21.02        13.61 o
   8  -5  23        155.52        194.55        14.80 o
  10  -5  23         69.93         81.57        22.00 o
 -15  -4  23        333.14        337.36        17.26 o
 -13  -4  23        150.23        163.40        13.50 o
 -11  -4  23         44.93         55.51        12.10 o
  -9  -4  23        144.53        162.53        13.19 o
  -7  -4  23         78.16         59.28        16.99 o
  -5  -4  23         70.13         44.29        16.42 o
  -3  -4  23        449.47        424.83        45.73 o
  -1  -4  23          8.10         30.66        20.32 o
   1  -4  23        132.54        131.04        15.09 o
   3  -4  23         13.51         16.60        15.39 o
   5  -4  23         28.43         41.28        12.91 o
   7  -4  23         71.38         63.25        19.60 o
   9  -4  23         74.61        101.42        16.24 o
  11  -4  23         53.88         31.21        27.94 o
  13  -4  23         51.39         64.60        29.39 o
 -16  -3  23         25.93         25.87         9.87 o
 -14  -3  23         73.38         63.39        10.31 o
 -12  -3  23          5.83         16.66         9.27 o
 -10  -3  23        449.09        436.18        21.40 o
  -8  -3  23         92.20         79.57        10.31 o
  -6  -3  23        952.99        769.37        50.17 o
  -4  -3  23         98.81        111.91        17.68 o
  -2  -3  23         24.06          7.46        10.97 o
   0  -3  23         74.23         63.38        10.37 o
   2  -3  23        383.51        388.35        19.34 o
   4  -3  23        373.02        378.72        18.52 o
   6  -3  23         32.41         35.67        12.63 o
   8  -3  23        447.08        419.62        48.13 o
  10  -3  23         87.25         25.67        22.14 o
  12  -3  23        260.58        228.36        72.04 o
  14  -3  23        220.55        289.23        41.73 o
 -17  -2  23         19.53         18.60         9.04 o
 -15  -2  23        183.05        206.91        11.73 o
 -13  -2  23         98.59         97.50        10.39 o
 -11  -2  23          3.12         -3.53         9.08 o
  -9  -2  23         45.97         51.59        10.86 o
  -7  -2  23         70.53         83.52         9.88 o
  -5  -2  23          1.86        -12.54        12.54 o
  -3  -2  23        190.12        208.79        32.28 o
  -1  -2  23         12.95         19.70        10.04 o
   1  -2  23         10.25         -0.02         8.08 o
   3  -2  23          7.36          4.73         8.14 o
   5  -2  23         45.15         39.20         8.89 o
   7  -2  23         30.68         19.44         9.27 o
   9  -2  23         72.95         44.64        15.78 o
  11  -2  23         10.31         11.25        22.14 o
  13  -2  23         48.02         41.37        23.59 o
  15  -2  23         29.80         51.89        26.49 o
 -18  -1  23         34.78         23.08         9.79 o
 -16  -1  23         14.35          9.76         9.50 o
 -14  -1  23        194.99        211.30        19.06 o
 -12  -1  23        109.49         86.33         9.67 o
 -10  -1  23        567.90        591.87        28.58 o
  -8  -1  23        253.01        271.04        16.46 o
  -6  -1  23        594.06        489.35        27.27 o
  -4  -1  23        318.50        300.28        24.08 o
  -2  -1  23         59.77         61.07        11.65 o
   0  -1  23        174.37        144.82        15.77 o
   2  -1  23        588.65        560.05        26.17 o
   4  -1  23        254.89        279.11        16.58 o
   6  -1  23          3.79         10.26         9.08 o
   8  -1  23        639.89        694.71        37.40 o
  10  -1  23         63.85         46.36        13.12 o
  12  -1  23        448.68        442.37        50.08 o
  14  -1  23         73.72         49.72        23.95 o
  16  -1  23         73.30         96.89        29.03 o
 -19   0  23          4.05         19.03        11.08 o
 -17   0  23          3.00          2.69         8.89 o
 -15   0  23         50.57         43.58         9.71 o
 -13   0  23         21.89         30.00         8.80 o
 -11   0  23          5.02         12.57         9.01 o
  -9   0  23          0.67          3.26         8.23 o
  -7   0  23          0.03         -2.87         8.50 o
  -5   0  23         13.23         13.69         7.07 o
  -3   0  23         32.68         35.56         8.91 o
  -1   0  23          0.80         -5.01         8.46 o
   1   0  23          8.28          7.24         8.64 o
   3   0  23          9.23          9.70         7.81 o
   5   0  23          0.06          6.33         8.87 o
   7   0  23          0.20         11.22         9.18 o
   9   0  23         56.89         76.31        12.97 o
  11   0  23          4.78         13.07        14.75 o
  13   0  23          0.45          3.22        21.23 o
  15   0  23          0.10        -17.98        17.98 o
  17   0  23         55.20        112.86        29.39 o
 -20   1  23         49.59         48.63        23.23 o
 -18   1  23         34.55         39.70        10.01 o
 -16   1  23         14.81          9.59         8.76 o
 -14   1  23        195.17        204.60        12.29 o
 -12   1  23        109.66         75.13        12.34 o
 -10   1  23        568.09        649.06        35.41 o
  -8   1  23        252.97        258.41        20.87 o
  -6   1  23        594.08        485.87        20.73 o
  -4   1  23        318.53        337.32        22.70 o
  -2   1  23         59.79         66.84         7.19 o
   0   1  23        174.47        152.00        12.13 o
   2   1  23        589.09        538.23        26.38 o
   4   1  23        254.76        277.47        14.93 o
   6   1  23          3.86         32.74        11.20 o
   8   1  23        640.35        657.57        61.33 o
  10   1  23         63.60        109.45        16.88 o
  12   1  23        449.14        485.92        50.44 o
  14   1  23         73.81         82.74        26.49 o
  16   1  23         73.05         82.01        30.48 o
 -17   2  23         19.44          1.93        10.56 o
 -15   2  23        183.12        205.46        13.66 o
 -13   2  23         98.60         72.26        10.21 o
 -11   2  23          3.13          1.77        10.52 o
  -9   2  23         45.82         48.49        10.78 o
  -7   2  23         70.38         58.22        10.92 o
  -5   2  23          1.82         18.64         8.53 o
  -3   2  23        190.21        208.89        12.74 o
  -1   2  23         12.98         21.94         8.78 o
   1   2  23         10.27          6.68         8.66 o
   3   2  23          7.33         12.07         9.24 o
   5   2  23         45.15         38.86        10.20 o
   7   2  23         30.79         37.63        11.39 o
   9   2  23         73.10         75.25        24.31 o
  11   2  23         10.19         22.14        24.31 o
  13   2  23         48.16         54.43        25.77 o
  15   2  23         29.69          7.98        27.58 o
 -16   3  23         26.62         27.24        11.65 o
 -14   3  23         73.27         66.80        10.29 o
 -12   3  23          5.94         19.30        11.70 o
 -10   3  23        449.36        470.80        25.12 o
  -8   3  23         92.21         87.48        11.92 o
  -6   3  23        953.14        905.40        40.19 o
  -4   3  23         98.87        123.51        14.42 o
  -2   3  23         23.91         21.63         7.59 o
   0   3  23         74.76         69.30        10.21 o
   2   3  23        383.27        380.87        40.25 o
   4   3  23        374.07        370.50        30.15 o
   6   3  23         32.66         53.47        16.37 o
   8   3  23        448.64        614.75        55.16 o
 -15   4  23        333.33        335.79        21.51 o
 -13   4  23        150.33        140.59        17.39 o
 -11   4  23         44.92         51.26        11.96 o
  -9   4  23        144.13        172.94        14.90 o
  -7   4  23         78.02         66.67        11.85 o
  -5   4  23         69.94         76.52        12.41 o
  -3   4  23        449.85        508.70        30.09 o
  -1   4  23          8.06         21.84        10.97 o
   1   4  23        132.57        146.25        29.03 o
   3   4  23         13.47         24.68        22.50 o
   5   4  23         28.61         34.84        23.95 o
   7   4  23         71.48         76.57        28.31 o
   9   4  23         74.78         71.13        30.12 o
  11   4  23         53.67         97.26        35.93 o
 -12   5  23         27.43         16.05        14.09 o
 -10   5  23        154.23        165.60        18.03 o
  -8   5  23         25.37         44.11        19.54 o
  -6   5  23        889.76        902.31        52.01 o
  -4   5  23         11.15          6.57        11.64 o
  -2   5  23         33.37         54.86        12.36 o
   0   5  23         20.55         34.33        12.68 o
   2   5  23        282.18        283.42        40.64 o
   4   5  23        212.84        308.46        42.82 o
   6   5  23         23.12         53.35        27.58 o
  10   5  23         69.69         66.05        35.93 o
  -7   6  23          2.61         13.07        19.33 o
  -5   6  23          4.32         15.26        12.19 o
[truncated: 43,956 more chars]
