# Supplementary material for: Isolation and crystal structure of lawinal
Source: Acta Crystallogr E Crystallogr Commun. 2021 Jan 1;77(Pt 1):75–8. doi: 10.1107/S2056989020016540 (PMC7784046; doi:10.1107/S2056989020016540)
Supplement: Supplementary file 3 [file e-77-00075-sup3.txt]

                                                                                            "exp_56    "  PLATON-GENERAL   Page    1
====================================================================================================================================
PLATON(V-290617)-Run for: exp_56    I 1 2 1      R = 0.05                                                 TIME: rday, 24 October 202
====================================================================================================================================
                                                                                                              (C) 1980-2017 A.L.Spek
                                                       ============
====================================================== Crystal Data ================================================================
                                                       ============
                        Input Cell  (Lattice Type: I)   -   Temp = 150K             Reduced Cell     (Acta Cryst.(1976),A32,297-298)
---------------------------------------------------------------------------------   ------------------------------------------------
a =   18.9581(14)  Angstrom                alpha =            90 Degree             a  =    6.646     alpha  =   78.07  V  =  1407.7
b =     6.6461(4)                           beta =     94.163(7)                    b  =   14.525     beta   =   77.66
c =   22.4043(16)                          gamma =            90                    c  =   15.550     gamma  =   76.77
 
V =     2815.4(3) Cubic-Angstrom          d(100) =     18.9081   Angstrom                        Niggli Values
                                          d(010) =      6.6461                              44.171   210.966   241.800
Lambda(MoKa) =   0.71073 Angstrom         d(001) =     22.3452                              46.678    22.086    22.086
 
                                                ==========================
=============================================== Orthogonalization Matrices =========================================================
                                                ==========================
 
(See e.g. J.D.Dunitz, Xray Analysis and Structure Determination of Organic Molecules, Cornell Univ. Press, 1979, P236)
 
(XO)   (  18.95810         0  -1.62642 ) (X)   ,   (X)   (   0.05275         0   0.00384 ) (XO)      Orthogonal Axes AO, BO and CO
(YO) = (         0   6.64610         0 )*(Y)   ,   (Y) = (         0   0.15046         0 )*(YO)             are defined as:
(ZO)   (         0         0  22.34519 ) (Z)   ,   (Z)   (         0         0   0.04475 ) (ZO)     AO // A, CO // C*, BO // CO X AO
 
                                                  ====================
================================================= Space Group Symmetry =============================================================
                                                  ====================
 
(See e.g. G. Burns & A.M. Glazer, Space Groups for Solid State Scientists, Academic Press, 1990 or Int. Tables A)
 
Space Group  H-M:  I2                                         Laue:  2/m
Space Group Hall:  I 2y                            [Schoenflies: C2^3  ]
Lattice Type: mI, Acentric,   Monoclinic, Multiplicity:   4( 2), No:   5
 
CHIRAL  - See P.G. Jones, Acta Cryst. (1986), A42, 57.
 
  Nr            ***** Symmetry Operation(s) *****
 
   1               X ,              Y ,              Z
   2             - X ,              Y ,            - Z
   3         1/2 + X ,        1/2 + Y ,        1/2 + Z
   4         1/2 - X ,        1/2 + Y ,        1/2 - Z
                                                                                            "exp_56    "  PLATON-EXPECT    Page    2
====================================================================================================================================
 
Report Expected Number of Independent Reflections for given Symmetry and Resolution.
 
:: Hmax = 27 Kmax =  9 Lmax= 32 ,  Sorting Order : Fast H,  Medium K, Slow L
 
:: Actual Theta-Max: 30.681 Deg. ( Applied Theta Limit: 30.681 Deg.)
 
Space Group  H-M:  I2                                         Laue:  2/m
Space Group Hall:  I 2y                            [Schoenflies: C2^3  ]
Lattice Type: mI, Acentric,   Monoclinic, Multiplicity:   2( 2), No:   5
 
CHIRAL  - See P.G. Jones, Acta Cryst. (1986), A42, 57.
 
  Nr            ***** Symmetry Operation(s) *****
 
   1               H ,              K ,              L
   2             - H ,              K ,            - L
 
:: Number of Independent   Type  H, K, L Reflections =   4709
:: Number of Independent   Type -H,-K,-L Reflections =   4022
                                                                                            "exp_56    "  PLATON-GEOMETRY  Page    3
====================================================================================================================================
(1:19-Rule Rounded) Coordinates of Unique Residue(s) Identified.  Standard Deviations in the Last Digit are in Parentheses.
------------------------------------------------------------------------------------------------------------------------------------
          Site    = Site Symmetry; SSN = Site Symmetry Number; SSOF = SHELX Site Occupation Factor (= S.O.F / SSN).
*******   Move    = Transformation on Input Data: N.IJK (N = SymOp, IJK = Translation) i.e. 1.555 = nomove
SYMBOLS:  Type    = D/A = Potential Donor or Acceptor atom, D-H = H on Donor atom, MET = Metal.
*******   El Type = AK = Alkali Metal, AE = Alkaline Earth, HL = Halogen, AN = Actinide, LN = Lanthanide, TR = Transition Element.
          ARU     = Asymmetric Residue Unit encoded as sklm.nn, with s = symmetry op, klm = translation, nn = residue #.
          RESIDUE = collection of ARU's constituting an isolated unit (= molecule, ion).
          FLAGS   : d = determined, c = calculated, R = riding G = group
------------------------------------------------------------------------------------------------------------------------------------
Atom Types  :      C      H      O
Cov.Rad(Ang):   0.68   0.35   0.68
Atom Volume :  13.87   5.08  11.39
Atom Number :      6      1      8
Atom Weight : 12.010  1.008  16.00
Scat.Fact.f0:  5.999  1.000  7.999
Scat.Fact.f':  0.003  0.000  0.011
Scat.Fact.f":  0.002  0.000  0.006
Mu/Rho(MoKa):   0.58   0.37   1.22
Elem. Type  :     --     --     --
------------------------------------------------------------------------------------------------------------------------------------
Sources - Cov. Radii : Manual Cambridge Crystallographic Data Base
        - Atom Volume: D.W.M. Hofmann (2002). Acta Cryst. B58, 489-493
        - Atomic Wt. : SHELXL                                                                                                 NOMOVE
        - Scat. Fact.: SHELXL (International Tables)
        - mu/rho     : International Tables C, Table 4.2.4.2, 193-199 - [Multiply by Atom Weight and 1.66054 for Barns/atom values]
 
                                                         =============
******************************************************** Residue =   1 *************************************************************
                                                         =============
 
------------------------------------------------------------------------------------------------------------------------------------
Flags Label         Fractional Coordinates (x,y,z)          Orthogonal Coordinates (XO,YO,ZO)   Site SSN*SSOF =    S.O.F   Move Type
------------------------------------------------------------------------------------------------------------------------------------
d     O1         -0.42429(8)     -0.7564(3)    -0.83961(6) -6.6782(15)   -5.027(2)-18.7612(13)     1  1     1          1    -    D/A
d     O4         -0.26018(8)     -0.8402(3)    -0.71195(7) -3.7746(15)   -5.584(2)-15.9087(16)     1  1     1          1    -    D/A
d     O5         -0.35017(8)     -0.8096(3)    -0.63138(6) -5.6117(15)   -5.381(2)-14.1083(13)     1  1     1          1    -    D/A
d     O7         -0.59266(8)     -0.7794(3)    -0.69265(6)-10.1092(15)   -5.180(2)-15.4774(13)     1  1     1          1    -    D/A
d     O9         -0.62889(8)     -0.7503(3)    -0.80591(7)-10.6118(15)   -4.987(2)-18.0082(16)     1  1     1          1    -    D/A
d     C1P       -0.34673(11)     -0.6916(4)    -0.91734(9)   -5.081(2)   -4.596(3)  -20.498(2)     1  1     1          1    -     -
d     C2        -0.35177(11)     -0.6947(4)    -0.85068(9)   -5.285(2)   -4.617(3)  -19.009(2)     1  1     1          1    -     -
d     C2P       -0.35635(13)     -0.8637(5)   -0.95202(11)   -5.207(2)   -5.740(3)  -21.273(2)     1  1     1          1    -     -
d     C3        -0.29906(11)     -0.8330(4)    -0.81640(9)   -4.342(2)   -5.536(3)  -18.243(2)     1  1     1          1    -     -
d     C3P       -0.35050(15)     -0.8512(6)   -1.01417(12)   -4.995(3)   -5.657(4)  -22.662(3)     1  1     1          1    -     -
d     C4        -0.30987(11)     -0.8189(4)    -0.75060(9)   -4.654(2)   -5.442(3)  -16.772(2)     1  1     1          1    -     -
d     C4B       -0.38285(11)     -0.7870(4)    -0.73589(9)   -6.061(2)   -5.230(3)  -16.444(2)     1  1     1          1    -     -
d     C4P       -0.33488(13)     -0.6690(7)   -1.04015(10)   -4.657(2)   -4.446(5)  -23.242(2)     1  1     1          1    -     -
d     C5        -0.40147(11)     -0.7934(3)    -0.67532(9)   -6.513(2)   -5.273(2)  -15.090(2)     1  1     1          1    -     -
                                                                                            "exp_56    "  PLATON-GEOMETRY  Page    4
====================================================================================================================================
d     C5P       -0.32519(13)     -0.4991(6)   -1.00560(11)   -4.529(2)   -3.317(4)  -22.470(2)     1  1     1          1    -     -
d     C6        -0.47194(11)     -0.7869(4)    -0.65989(9)   -7.874(2)   -5.230(3)  -14.745(2)     1  1     1          1    -     -
d     C6P       -0.33101(12)     -0.5082(5)   -0.94456(10)   -4.739(2)   -3.378(3)  -21.106(2)     1  1     1          1    -     -
d     C7        -0.52451(11)     -0.7780(3)    -0.70687(9)   -8.794(2)   -5.171(2)  -15.795(2)     1  1     1          1    -     -
d     C8        -0.50901(11)     -0.7673(3)    -0.76797(9)   -8.401(2)   -5.100(2)  -17.160(2)     1  1     1          1    -     -
d     C8B       -0.43727(11)     -0.7694(3)    -0.78133(9)   -7.019(2)   -5.114(2)  -17.459(2)     1  1     1          1    -     -
d     C9        -0.56484(11)     -0.7509(4)    -0.81499(9)   -9.383(2)   -4.991(3)  -18.211(2)     1  1     1          1    -     -
d     C10       -0.49040(12)     -0.7947(5)    -0.59564(9)   -8.328(2)   -5.282(3)  -13.310(2)     1  1     1          1    -     -
 
cR    H2            -0.34414       -0.55467       -0.83520     -5.1660     -3.6864    -18.6626     1  1     1          1    -     -
cR    H2P           -0.36676       -0.98863       -0.93401     -5.4340     -6.5705    -20.8707     1  1     1          1    -     -
cR    H3A           -0.30628       -0.97349       -0.83025     -4.4561     -6.4699    -18.5521     1  1     1          1    -     -
cR    H3B           -0.25017       -0.79258       -0.82370     -3.4031     -5.2676    -18.4058     1  1     1          1    -     -
cR    H3P           -0.35728       -0.96796       -1.03835     -5.0845     -6.4332    -23.2022     1  1     1          1    -     -
cR    H4P           -0.33084       -0.66143       -1.08211     -4.5121     -4.3959    -24.1799     1  1     1          1    -     -
cGR   H5            -0.31097       -0.82200       -0.64623     -4.8444     -5.4631    -14.4401     1  1     1          1    -    D-H
cR    H5P           -0.31444       -0.37470       -1.02378     -4.2961     -2.4903    -22.8765     1  1     1          1    -     -
cR    H6P           -0.32436       -0.39008       -0.92093     -4.6514     -2.5925    -20.5783     1  1     1          1    -     -
cGR   H7            -0.61952       -0.77321       -0.72410    -10.5673     -5.1388    -16.1802     1  1     1          1    -    D-H
cR    H9            -0.55207       -0.73996       -0.85509     -9.0754     -4.9178    -19.1070     1  1     1          1    -     -
cGR   H10D          -0.51178       -0.66664       -0.58491     -8.7510     -4.4306    -13.0700     1  1     1          1    -     -
cGR   H10E          -0.44740       -0.81819       -0.56960     -7.5554     -5.4378    -12.7279     1  1     1          1    -     -
cGR   H10F          -0.52404       -0.90431       -0.59063     -8.9742     -6.0101    -13.1976     1  1     1          1    -     -
 
                                                         =============
******************************************************** Residue =   2 *************************************************************
                                                         =============
 
------------------------------------------------------------------------------------------------------------------------------------
Flags Label         Fractional Coordinates (x,y,z)          Orthogonal Coordinates (XO,YO,ZO)   Site SSN*SSOF =    S.O.F   Move Type
------------------------------------------------------------------------------------------------------------------------------------
d     O1A        -0.57608(8)     -0.2961(3)    -0.65905(6) -9.8495(15)   -1.968(2)-14.7266(13)     1  1     1          1    -    D/A
d     O4A        -0.73994(9)     -0.3098(3)    -0.78941(7)-12.7439(17)   -2.059(2)-17.6395(16)     1  1     1          1    -    D/A
d     O5A        -0.64953(9)     -0.2486(3)    -0.86778(6)-10.9025(17)   -1.652(2)-19.3907(13)     1  1     1          1    -    D/A
d     O7A        -0.40719(8)     -0.2556(3)    -0.80465(7) -6.4108(15)   -1.699(2)-17.9801(16)     1  1     1          1    -    D/A
d     O9A        -0.37179(8)     -0.2781(3)    -0.69166(7) -5.9235(15)   -1.848(2)-15.4553(16)     1  1     1          1    -    D/A
d     C4AA      -0.61751(11)     -0.2713(4)    -0.76317(9)  -10.466(2)   -1.803(3)  -17.053(2)     1  1     1          1    -     -
d     C8AA      -0.56323(11)     -0.2792(3)    -0.71714(9)   -9.511(2)   -1.856(2)  -16.025(2)     1  1     1          1    -     -
d     C2A       -0.64784(11)     -0.2426(4)    -0.64372(9)  -11.235(2)   -1.612(3)  -14.384(2)     1  1     1          1    -     -
d     C1PA      -0.65246(12)     -0.3009(4)    -0.57888(9)  -11.428(2)   -2.000(3)  -12.935(2)     1  1     1          1    -     -
d     C3A       -0.70276(11)     -0.3464(4)    -0.68570(9)  -12.208(2)   -2.302(3)  -15.322(2)     1  1     1          1    -     -
d     C2PA      -0.66173(12)     -0.4998(4)    -0.56168(9)  -11.632(2)   -3.322(3)  -12.551(2)     1  1     1          1    -     -
d     C4A       -0.69058(12)     -0.3040(4)    -0.74983(9)  -11.873(2)   -2.020(3)  -16.755(2)     1  1     1          1    -     -
d     C3PA      -0.66698(13)     -0.5485(4)   -0.50162(10)  -11.829(2)   -3.645(3)  -11.209(2)     1  1     1          1    -     -
d     C5A       -0.59813(12)     -0.2562(4)    -0.82358(9)  -10.000(2)   -1.703(3)  -18.403(2)     1  1     1          1    -     -
d     C4PA      -0.66254(12)     -0.3969(5)   -0.45880(10)  -11.814(2)   -2.638(3)  -10.252(2)     1  1     1          1    -     -
d     C6A       -0.52766(12)     -0.2514(4)    -0.83830(9)   -8.640(2)   -1.671(3)  -18.732(2)     1  1     1          1    -     -
d     C5PA      -0.65228(13)     -0.1986(5)   -0.47511(10)  -11.593(2)   -1.320(3)  -10.616(2)     1  1     1          1    -     -
                                                                                            "exp_56    "  PLATON-GEOMETRY  Page    5
====================================================================================================================================
d     C7A       -0.47541(11)     -0.2605(3)    -0.79105(9)   -7.726(2)   -1.731(2)  -17.676(2)     1  1     1          1    -     -
d     C6PA      -0.64735(12)     -0.1510(4)    -0.53520(9)  -11.402(2)   -1.004(3)  -11.959(2)     1  1     1          1    -     -
d     C8A       -0.49137(11)     -0.2732(3)    -0.73009(9)   -8.128(2)   -1.816(2)  -16.314(2)     1  1     1          1    -     -
d     C9A       -0.43549(11)     -0.2802(4)    -0.68281(9)   -7.146(2)   -1.862(3)  -15.258(2)     1  1     1          1    -     -
d     C10A      -0.50876(13)     -0.2401(5)    -0.90260(9)   -8.177(2)   -1.596(3)  -20.169(2)     1  1     1          1    -     -
 
cR    H3AA          -0.70067       -0.49343       -0.67863    -12.1796     -3.2794    -15.1640     1  1     1          1    -     -
cR    H3AB          -0.75051       -0.29913       -0.67717    -13.1270     -1.9881    -15.1316     1  1     1          1    -     -
cR    H2A           -0.65407       -0.09367       -0.64767    -11.3465     -0.6225    -14.4723     1  1     1          1    -     -
cR    H2PA          -0.66451       -0.60317       -0.59105    -11.6365     -4.0088    -13.2072     1  1     1          1    -     -
cR    H3PA          -0.67354       -0.68432       -0.49006    -11.9721     -4.5481    -10.9504     1  1     1          1    -     -
cR    H4PA          -0.66658       -0.42956       -0.41791    -11.9574     -2.8549     -9.3383     1  1     1          1    -     -
cGR   H5A           -0.68891       -0.26494       -0.85353    -11.6722     -1.7608    -19.0724     1  1     1          1    -    D-H
cR    H5PA          -0.64863       -0.09594       -0.44555    -11.5721     -0.6376     -9.9558     1  1     1          1    -     -
cR    H6PA          -0.64043       -0.01507       -0.54655    -11.2525     -0.1001    -12.2129     1  1     1          1    -     -
cGR   H7A           -0.38065       -0.25892       -0.77296     -5.9593     -1.7208    -17.2720     1  1     1          1    -    D-H
cR    H9A           -0.44832       -0.28680       -0.64264     -7.4540     -1.9061    -14.3600     1  1     1          1    -     -
cGR   H10A          -0.54902       -0.28570       -0.92907     -8.8974     -1.8988    -20.7602     1  1     1          1    -     -
cGR   H10B          -0.46782       -0.32656       -0.90800     -7.3922     -2.1704    -20.2893     1  1     1          1    -     -
cGR   H10C          -0.49717       -0.10088       -0.91243     -7.9414     -0.6705    -20.3883     1  1     1          1    -     -
 
NOTE: A # in the Atom Label Indicates a Label that was Modified to Conform with the Label Convention (A4)
 
                                                                                            "exp_56    "  PLATON-GEOMETRY  Page    6
====================================================================================================================================
 
   Ordered Structure                                  Unit Cell Contents (Based on Contents of Atom List, that may be Incomplete)
====================================================================================================================================
Resd Site  X(cen) Y(cen) Z(cen)  Mol.Wt S.O.F   Z      C     H    O
====================================================================================================================================
  1     1 -0.413 -0.756 -0.801   298.28     1   4     17    14    5
  2     1 -0.586 -0.294 -0.697   298.28     1   4     17    14    5
                              ------------------------------------------------------------------------------------------------------
        Unit Cell Weight =      2386.26              136   112   40
 
 Calculated Analysis (%) =                          68.4   4.7 26.8
 
          Moiety_Formula = C17 H14 O5
 
             Sum_Formula = C17 H14 O5
 
          Formula_Weight =      298.28 [Note: Based on SHELXL2014 Atomic Weights]
 
               Formula_Z =           8
 
            SpaceGroup_Z =           4  ===>  Z' =  8 /  4 =   2.000
 
      Calculated Density =   1.4074(1) g cm-3 [= Mg m-3]                              ** WARNING **
                                                                           Please Check the Derived Crystal Data.
                  F(000) =      1248.0 [    1248.73]                       They may be Incorrect for Disordered,
                                                                           Incomplete or Polymeric Structures.
                mu(MoKa) =        1.04 cm-1 =   0.104 mm-1
 
     Resonant Scattering =           7 * 0.0001 - (E. Girard et al. (2003). Acta Cryst. D59, 1914-1922)
 
     Friedif             =           7          - (H. Flack & U. Shmueli (2007). Acta Cryst. A63, 257-265)
 
        Predicted Volume =      2910.9[    2870.0] Ang**3, 298[150]K - (D.W.M. Hofmann (2002). Acta Cryst. B58, 489-493)
 
Note on F000: The first number is a pure electron count, the second number between [] is calculated from f,f' & f"
                                                                                            "exp_56    "  PLATON-ADP-Anal  Page    7
====================================================================================================================================
(An)isotropic, Equivalent and Main Axes Displacement Parameters - Unusual Values Marked with a # - [Optional Coordinate Split-up]
------------------------------------------------------------------------------------------------------------------------------------
 
                                                         =============
******************************************************** Residue =   1 *************************************************************
                                                         =============
 
------------------------------------------------------------------------------------------------------------------------------------
Atom  Label   U11 or Uiso      U22          U33          U23          U13          U12        Ueq(sUeq)     U1     U2     U3  U3/U1
------------------------------------------------------------------------------------------------------------------------------------
   1  O1        0.0133(8)   0.0323(10)    0.0156(6)   -0.0004(6)    0.0015(5)   -0.0003(6)    0.0204(5) 0.0132 0.0156 0.0323   2.45
               [  -0.4243      -0.7466      -0.8396]  [  -0.4243      -0.7662      -0.8396]
   2  O4        0.0143(7)   0.0436(11)    0.0266(8)    0.0037(8)   -0.0028(6)    0.0027(7)    0.0284(5) 0.0128 0.0279 0.0444   3.46
               [  -0.2600      -0.8256      -0.7117]  [  -0.2603      -0.8548      -0.7122]
   3  O5        0.0187(8)   0.0354(11)    0.0197(7)    0.0004(7)   -0.0023(6)    0.0013(7)    0.0248(5) 0.0156 0.0232 0.0355   2.27
               [  -0.3501      -0.8001      -0.6314]  [  -0.3503      -0.8191      -0.6314]
   4  O7        0.0148(8)   0.0283(10)    0.0234(7)    0.0003(6)    0.0056(6)   -0.0002(6)    0.0220(5) 0.0127 0.0248 0.0283   2.22
               [  -0.5926      -0.7711      -0.6926]  [  -0.5927      -0.7877      -0.6927]
   5  O9        0.0131(8)   0.0362(11)    0.0296(8)    0.0019(7)    0.0033(6)    0.0007(7)    0.0262(5) 0.0128 0.0291 0.0367   2.88
               [  -0.6288      -0.7385      -0.8056]  [  -0.6290      -0.7621      -0.8062]
   6  C1P      0.0128(10)   0.0411(15)    0.0194(9)    0.0005(9)    0.0044(7)    0.0030(9)    0.0243(7) 0.0110 0.0204 0.0414   3.77
               [  -0.3465      -0.6768      -0.9173]  [  -0.3469      -0.7064      -0.9174]
   7  C2        0.0135(9)   0.0281(12)    0.0197(9)    0.0003(8)    0.0031(7)   -0.0001(8)    0.0203(6) 0.0128 0.0201 0.0281   2.19
               [  -0.3518      -0.6865      -0.8507]  [  -0.3518      -0.7029      -0.8507]
   8  C2P      0.0277(13)   0.0468(17)   0.0353(13)  -0.0101(12)   0.0054(10)  -0.0016(12)    0.0365(8) 0.0259 0.0306 0.0529   2.04
               [  -0.3566      -0.8535      -0.9526]  [  -0.3561      -0.8739      -0.9515]
   9  C3        0.0126(9)   0.0325(13)    0.0222(9)   -0.0009(9)    0.0028(7)    0.0022(9)    0.0224(6) 0.0120 0.0223 0.0328   2.74
               [  -0.2989      -0.8222      -0.8165]  [  -0.2992      -0.8438      -0.8163]
  10  C3P      0.0294(14)     0.074(2)   0.0335(13)  -0.0242(15)  -0.0012(10)   0.0015(15)    0.0458(9) 0.0217 0.0300 0.0857   3.94
               [  -0.3504      -0.8296      -1.0151]  [  -0.3506      -0.8728      -1.0133]
  11  C4       0.0166(10)   0.0248(12)    0.0198(9)    0.0025(8)    0.0010(7)    0.0009(9)    0.0204(6) 0.0164 0.0190 0.0259   1.57
               [  -0.3098      -0.8140      -0.7504]  [  -0.3099      -0.8238      -0.7508]
  12  C4B      0.0159(10)   0.0202(11)    0.0165(9)   -0.0002(8)   -0.0005(7)    0.0003(8)    0.0176(6) 0.0146 0.0180 0.0203   1.39
               [  -0.3828      -0.7838      -0.7359]  [  -0.3829      -0.7902      -0.7359]
  13  C4P      0.0223(13)     0.090(3)   0.0215(10)   0.0011(15)    0.0028(9)   0.0009(15)   0.0445(11) 0.0205 0.0231 0.0900   4.39
               [  -0.3348      -0.6454      -1.0401]  [  -0.3349      -0.6926      -1.0402]
  14  C5       0.0183(11)   0.0189(11)    0.0177(9)    0.0003(8)   -0.0003(8)    0.0011(8)    0.0184(6) 0.0162 0.0188 0.0202   1.25
               [  -0.4012      -0.7914      -0.6755]  [  -0.4018      -0.7954      -0.6752]
  15  C5P      0.0309(14)     0.069(2)   0.0295(12)   0.0160(14)   0.0033(10)   0.0012(14)    0.0431(9) 0.0237 0.0309 0.0747   3.16
               [  -0.3251      -0.4812      -1.0050]  [  -0.3253      -0.5170      -1.0062]
  16  C6       0.0186(11)   0.0221(12)    0.0174(9)   -0.0001(8)    0.0031(8)    0.0003(8)    0.0193(6) 0.0160 0.0198 0.0221   1.39
               [  -0.4719      -0.7835      -0.6599]  [  -0.4720      -0.7903      -0.6599]
  17  C6P      0.0259(13)   0.0430(16)   0.0287(12)   0.0085(11)    0.0043(9)   0.0053(11)    0.0324(8) 0.0244 0.0247 0.0482   1.98
               [  -0.3306      -0.4988      -0.9442]  [  -0.3314      -0.5176      -0.9449]
  18  C7       0.0158(11)   0.0166(11)    0.0200(9)    0.0000(8)    0.0044(8)    0.0001(8)    0.0173(6) 0.0139 0.0166 0.0214   1.54
               [  -0.5236      -0.7779      -0.7058]  [  -0.5254      -0.7781      -0.7079]
                                                                                            "exp_56    "  PLATON-ADP-Anal  Page    8
====================================================================================================================================
  19  C8       0.0139(10)   0.0176(11)    0.0171(8)   -0.0007(7)    0.0017(7)    0.0003(8)    0.0162(6) 0.0137 0.0167 0.0181   1.32
               [  -0.5090      -0.7647      -0.7681]  [  -0.5090      -0.7699      -0.7678]
  20  C8B      0.0140(10)   0.0170(11)    0.0187(9)   -0.0008(8)    0.0015(8)   -0.0003(8)    0.0166(6) 0.0139 0.0167 0.0190   1.37
               [  -0.4371      -0.7718      -0.7808]  [  -0.4374      -0.7670      -0.7819]
  21  C9       0.0166(11)   0.0221(11)   0.0220(10)   -0.0009(8)    0.0013(8)    0.0002(8)    0.0202(6) 0.0166 0.0211 0.0230   1.38
               [  -0.5649      -0.7476      -0.8153]  [  -0.5648      -0.7542      -0.8147]
  22  C10      0.0226(12)   0.0423(16)   0.0192(10)   0.0009(10)    0.0045(9)  -0.0009(10)    0.0279(7) 0.0172 0.0241 0.0424   2.47
               [  -0.4905      -0.7834      -0.5956]  [  -0.4903      -0.8060      -0.5957]
  23  H2          0.02400                                                                       0.02400
  24  H2P         0.04400                                                                       0.04400
  25  H3A         0.02700                                                                       0.02700
  26  H3B         0.02700                                                                       0.02700
  27  H3P         0.05500                                                                       0.05500
  28  H4P         0.05400                                                                       0.05400
  29  H5          0.03700                                                                       0.03700
  30  H5P         0.05200                                                                       0.05200
  31  H6P         0.03900                                                                       0.03900
  32  H7          0.03300                                                                       0.03300
  33  H9          0.02400                                                                       0.02400
  34  H10D        0.04200                                                                       0.04200
  35  H10E        0.04200                                                                       0.04200
  36  H10F        0.04200                                                                       0.04200
 
U(i,j)-Average     0.0183       0.0364       0.0224      -0.0001       0.0021       0.0008       0.0257 0.0181 0.0225 0.0365   2.02
 
 
                                                         =============
******************************************************** Residue =   2 *************************************************************
                                                         =============
 
------------------------------------------------------------------------------------------------------------------------------------
Atom  Label   U11 or Uiso      U22          U33          U23          U13          U12        Ueq(sUeq)     U1     U2     U3  U3/U1
------------------------------------------------------------------------------------------------------------------------------------
   1  O1A       0.0137(7)    0.0304(9)    0.0163(6)    0.0002(6)    0.0018(5)    0.0004(6)    0.0201(4) 0.0135 0.0164 0.0304   2.26
               [  -0.5761      -0.2873      -0.6590]  [  -0.5761      -0.3049      -0.6591]
   2  O4A       0.0152(8)   0.0451(12)    0.0263(8)    0.0000(8)   -0.0028(6)    0.0015(8)    0.0291(5) 0.0140 0.0281 0.0452   3.24
               [  -0.7398      -0.2956      -0.7894]  [  -0.7400      -0.3240      -0.7894]
   3  O5A       0.0222(9)   0.0427(12)    0.0185(7)   -0.0020(7)   -0.0016(6)    0.0018(8)    0.0280(6) 0.0169 0.0238 0.0431   2.54
               [  -0.6494      -0.2370      -0.8679]  [  -0.6497      -0.2602      -0.8677]
   4  O7A       0.0157(8)   0.0288(10)    0.0257(8)   -0.0023(7)    0.0062(6)   -0.0008(6)    0.0232(5) 0.0135 0.0255 0.0305   2.27
               [  -0.4075      -0.2470      -0.8052]  [  -0.4068      -0.2642      -0.8041]
   5  O9A       0.0138(8)   0.0352(11)    0.0308(8)   -0.0002(7)    0.0016(6)    0.0011(7)    0.0266(5) 0.0137 0.0308 0.0353   2.57
               [  -0.3717      -0.2675      -0.6917]  [  -0.3719      -0.2887      -0.6916]
   6  C4AA     0.0154(10)   0.0230(11)    0.0174(9)   -0.0027(8)   -0.0002(8)    0.0016(8)    0.0187(6) 0.0148 0.0166 0.0246   1.67
               [  -0.6174      -0.2660      -0.7634]  [  -0.6176      -0.2766      -0.7630]
   7  C8AA     0.0151(10)   0.0183(11)    0.0169(9)   -0.0017(8)    0.0015(7)    0.0000(8)    0.0168(6) 0.0149 0.0159 0.0194   1.30
                                                                                            "exp_56    "  PLATON-ADP-Anal  Page    9
====================================================================================================================================
               [  -0.5633      -0.2767      -0.7173]  [  -0.5632      -0.2817      -0.7170]
   8  C2A      0.0154(10)   0.0269(12)    0.0194(9)    0.0009(8)    0.0036(8)    0.0033(8)    0.0205(6) 0.0136 0.0198 0.0280   2.06
               [  -0.6476      -0.2350      -0.6436]  [  -0.6481      -0.2502      -0.6438]
   9  C1PA     0.0155(10)   0.0330(13)    0.0185(9)   -0.0032(9)    0.0030(8)    0.0028(9)    0.0223(6) 0.0137 0.0190 0.0340   2.49
               [  -0.6523      -0.2908      -0.5791]  [  -0.6526      -0.3110      -0.5787]
  10  C3A       0.0136(9)   0.0376(14)    0.0216(9)    0.0003(9)    0.0023(7)   -0.0007(9)    0.0242(6) 0.0134 0.0217 0.0376   2.82
               [  -0.7028      -0.3346      -0.6857]  [  -0.7027      -0.3582      -0.6857]
  11  C2PA     0.0304(13)   0.0319(13)   0.0211(10)  -0.0038(10)    0.0028(9)   0.0036(11)    0.0278(7) 0.0193 0.0285 0.0354   1.83
               [  -0.6611      -0.4926      -0.5618]  [  -0.6623      -0.5070      -0.5616]
  12  C4A      0.0156(10)   0.0259(12)    0.0211(9)   -0.0024(8)   -0.0016(7)    0.0022(9)    0.0210(6) 0.0144 0.0207 0.0279   1.94
               [  -0.6904      -0.2970      -0.7501]  [  -0.6908      -0.3110      -0.7495]
  13  C3PA     0.0333(14)   0.0326(14)   0.0289(11)   0.0029(10)   0.0031(10)   0.0004(11)    0.0316(8) 0.0272 0.0329 0.0345   1.27
               [  -0.6667      -0.5455      -0.5015]  [  -0.6672      -0.5515      -0.5018]
  14  C5A      0.0207(11)   0.0221(12)    0.0173(9)   -0.0022(8)   -0.0010(8)    0.0010(8)    0.0202(6) 0.0158 0.0204 0.0242   1.53
               [  -0.5978      -0.2519      -0.8238]  [  -0.5985      -0.2605      -0.8234]
  15  C4PA     0.0229(12)   0.0444(16)   0.0236(10)   0.0020(10)    0.0046(9)   0.0029(11)    0.0302(7) 0.0201 0.0254 0.0450   2.24
               [  -0.6623      -0.3863      -0.4587]  [  -0.6627      -0.4075      -0.4589]
  16  C6A      0.0231(12)   0.0216(12)    0.0190(9)   -0.0014(8)    0.0045(8)    0.0004(9)    0.0211(6) 0.0168 0.0220 0.0245   1.46
               [  -0.5264      -0.2525      -0.8378]  [  -0.5289      -0.2503      -0.8388]
  17  C5PA     0.0285(13)   0.0403(16)   0.0259(11)  -0.0110(11)    0.0019(9)   0.0016(11)    0.0316(8) 0.0198 0.0284 0.0465   2.35
               [  -0.6522      -0.1875      -0.4756]  [  -0.6524      -0.2097      -0.4746]
  18  C7A      0.0150(11)   0.0178(11)   0.0243(10)   -0.0022(9)    0.0053(8)   -0.0005(8)    0.0188(6) 0.0133 0.0172 0.0260   1.96
               [  -0.4745      -0.2650      -0.7896]  [  -0.4763      -0.2560      -0.7925]
  19  C6PA     0.0261(12)   0.0304(13)   0.0277(11)  -0.0041(10)    0.0044(9)  -0.0032(10)    0.0280(7) 0.0241 0.0248 0.0349   1.45
               [  -0.6477      -0.1464      -0.5355]  [  -0.6470      -0.1556      -0.5349]
  20  C8A      0.0154(11)   0.0173(11)    0.0194(9)   -0.0009(8)    0.0016(8)    0.0002(8)    0.0174(6) 0.0153 0.0170 0.0197   1.29
               [  -0.4913      -0.2752      -0.7296]  [  -0.4915      -0.2712      -0.7306]
  21  C9A      0.0142(10)   0.0228(12)   0.0237(10)   -0.0011(8)    0.0003(8)   -0.0007(8)    0.0203(6) 0.0141 0.0223 0.0245   1.74
               [  -0.4355      -0.2853      -0.6821]  [  -0.4355      -0.2751      -0.6836]
  22  C10A     0.0269(13)   0.0452(16)   0.0205(10)  -0.0018(10)    0.0069(9)   0.0018(11)    0.0306(8) 0.0170 0.0294 0.0455   2.68
               [  -0.5086      -0.2276      -0.9027]  [  -0.5089      -0.2526      -0.9025]
  23  H3AA        0.02900                                                                       0.02900
  24  H3AB        0.02900                                                                       0.02900
  25  H2A         0.02500                                                                       0.02500
  26  H2PA        0.03300                                                                       0.03300
  27  H3PA        0.03800                                                                       0.03800
  28  H4PA        0.03600                                                                       0.03600
  29  H5A         0.04200                                                                       0.04200
  30  H5PA        0.03800                                                                       0.03800
  31  H6PA        0.03400                                                                       0.03400
  32  H7A         0.03500                                                                       0.03500
  33  H9A         0.02400                                                                       0.02400
  34  H10A        0.04600                                                                       0.04600
  35  H10B        0.04600                                                                       0.04600
  36  H10C        0.04600                                                                       0.04600
 
U(i,j)-Average     0.0194       0.0306       0.0220      -0.0017       0.0022       0.0009       0.0240 0.0190 0.0219 0.0310   1.63
 
                                                                                            "exp_56    "  PLATON-ADP-Anal  Page   10
====================================================================================================================================
 
                                                 =====================
                                      The Displacement Factor has the Form of Exp(-T)
 
                                                      where
 
                             T = 8*(pi**2)*Uiso*sin(theta/lambda)**2, for Isotropic Atoms,
 
  T = 2*(pi**2)*(U11*(h*as)**2+U22*(k*bs)**2+U33*(l*cs)**2+2*U23*k*l*bs*cs+2*U13*h*l*as*cs+2*U12*h*k*as*bs),for Anisotr. Atoms
 
                                      Ueq = 1/3 Sum(i,j) (Uij*as(i)*as(j)*a(i).a(j))
 
                                   U1, U2, U3 are the three Main Axes Components of Uij
 
Reference U(eq): R.X. Fischer & E. Tillmanns, Acta Cryst. (1988). C44, 775-776
 
Ueq [or U(iso)] Averages per Element
------------------------------------------------------------------------------------------------------------------------------------
          Non-H    C      H      O
------------------------------------------------------------------------------------------------------------------------------------
Average  0.0248 0.0248 0.0372 0.0249
Minimum  0.0162 0.0162 0.0240 0.0201
Maximum  0.0458 0.0458 0.0550 0.0291
Ratio    2.8272 2.8272 2.2917 1.4478
Number       44     34     28     10
                                                                                            "exp_56    "  PLATON-BIJVOET   Page   11
====================================================================================================================================
 
'W=1/[\S^2^(FO^2^)+(0.0957P)^2^] WHERE P=(FO^2^+2FC^2^)/3'
 
 
:: Reflection Data are READ from File : exp_56.fcf - (FoFc-Data)
 
:: Hmax =   26, Kmax =    9, Lmax =   32
 
:: Sigma Includes SHELXL WGHT Par.   0.0957   0.0000
 
:: K = Mean[Fo^2]/Mean[Fc^2] for Group - (Fo^2, Fc^2 from FCF)
 
Fc/Fc(max)     0.000 0.006 0.010 0.013 0.017 0.021 0.026 0.032 0.042 0.063 1.000
Number in Group    793   791   790   792   792   791   792   791   792   790
           GooF  0.845 0.880 0.958 1.089 1.084 1.057 1.051 1.080 0.980 1.060
              K  1.533 1.104 0.986 1.035 0.997 1.011 1.008 1.006 1.012 1.043
 
Resolution(A)   0.70  0.73  0.76  0.80  0.85  0.90  0.97  1.07  1.23  1.55  9.45
Number in Group    793   791   791   793   790   792   791   792   789   791
           GooF  1.068 0.942 0.962 0.944 0.930 0.981 0.866 0.998 1.089 1.277
              K  0.995 1.034 1.035 1.037 1.021 1.000 1.002 1.013 1.047 1.048
 
Resolution Dependence for Fc/Fc(max) .LT.  0.010
Resolution(A)   0.70  0.73  0.76  0.80  0.85  0.90  0.97  1.07  1.23  1.55  9.45
Number in Group    280   269   199   217   177   138    96    72    71    65
           GooF  0.802 0.798 0.838 0.827 0.905 0.863 0.825 0.929 0.805 1.166
              K  1.137 1.217 1.203 1.302 1.269 1.175 1.114 1.142 1.133 0.949
 
Abs(H)        0    1    2    3    4    5    6    7    8    9   10   11   12   13
Number      219  428  437  438  434  433  439  421  408  396  379  367  353  339
PerObs Fo2   83   76   86   77   85   73   86   74   85   71   84   69   84   69
PerObs Fc2   79   74   86   77   85   73   85   71   84   73   85   67   85   67
 
Abs(K)        0    1    2    3    4    5    6    7    8    9
Number      668 1308 1250 1161 1031  883  729  529  296   59
PerObs Fo2   59   78   78   80   78   78   76   66   50   37
PerObs Fc2   59   77   78   80   78   77   75   65   48   41
 
Abs(L)        0    1    2    3    4    5    6    7    8    9   10   11   12   13
Number      191  365  367  364  355  350  345  346  342  340  336  337  329  316
PerObs Fo2   87   80   80   80   79   80   78   71   77   72   74   73   78   77
PerObs Fc2   86   80   81   80   81   79   76   69   75   72   74   73   76   76
 
ST/L    d     #  Nobs    R1   wR2     S 0  Percent Distr. for I .gt. 2*s(I)  100
================================================================================
0.30 1.66   636   620 0.045 0.135 1.303 ***************************************.
0.38 1.32   639   600 0.052 0.129 1.164 *************************************...
0.44 1.15   653   615 0.041 0.116 1.003 *************************************...
0.48 1.04   631   588 0.039 0.114 0.929 *************************************...
0.52 0.97   612   550 0.043 0.120 0.879 ************************************....
0.55 0.91   608   527 0.055 0.143 0.978 **********************************......
0.58 0.87   632   529 0.061 0.151 0.947 *********************************.......
0.60 0.83   599   456 0.063 0.166 0.942 ******************************..........
0.63 0.80   623   478 0.066 0.164 0.935 ******************************..........
0.65 0.77   588   437 0.068 0.178 0.949 *****************************...........
0.67 0.75   582   375 0.072 0.191 0.937 **************************..............
0.69 0.72   551   352 0.086 0.220 0.989 *************************...............
0.71 0.70   501   292 0.094 0.250 1.055 ***********************.................
0.73 0.69    59    33 0.134 0.419 1.443 **********************..................
                                       I                   I                   I
                   Percent Observed:   0                  50                 100
 
:: R1 = 0.053, wR2 = 0.146, S = 1.012, Nref =   7914, Nobs =   6452, Npar =  403
                                                                                            "exp_56    "  PLATON-BIJVOET   Page   12
====================================================================================================================================
                     I------------I-----------I------------I-----------I------------I-----------I------------I-----------I
          5.047=Max-                                                                                                     x -
                   I Normal Probability Plot      (S.C.Abrahams and E.T.Keve (1971). Acta Cryst. A27, 157-165.)       x    I
                   I                                                                                               xx      I
                   I Sample Size    =      7914    NPP for (Fobs**2 - Fcalc**2) / Sigma(Fobs**2)                 xx        I
                   I CC             =    0.9967                                                                xxx         I
          3.528    - Est. Intercept =    0.0624    Sigma Includes SHELXL WGHT Par.   0.0957   0.0000         xxx           -
                   I Est. Slope     =    0.9810                                                            xx              I
                   I                                                                                    xxxx               I
                   I                                                                                 xxxx                  I
                   I                                                                              xxxx                     I
          2.010    -                                                                           xxxx                        -
                   I                                                                        xxxx                           I
                   I                                                                    xxxxx                              I
                   I                                                                xxxxx                                  I
                   I                                                           xxxxxx                                      I
          0.491    -                                                       xxxxx                                           -
                   I                                                   xxxxx                                               I
                   I                                              xxxxxx                                                   I
                   I                                          xxxxx                                                        I
                   I                                      xxxxx                                                            I
         -1.028=Mid-                                  xxxxx                                                                -
                   I                              xxxxx                                                                    I
                   I                          xxxxx                                                                        I
                   I                       xxxx                                                                            I
                   I                   xxxxx                                                                               I
         -2.547    -                 xxx                                                                                   -
                   I              xxxx                                                                                     I
                   I           xxxx                                                                                        I
                   I          xx                                                                                           I
                   I       xxx                                                                                             I
         -4.065    -    x x                                                                                                -
                   I                                                                                                       I
                   I                                                                                                       I
                   I                                                                                                       I
                   I                                                                                                       I
         -5.584    -                                                                                                       -
                   I                                                                                                       I
                   I                                                                                                       I
                   I                                                                                                       I
                   I                                                                                                       I
         -7.103=Min- x                                         Vertical: Experimental Data, Horizontal: Theoretical Data   -
                     I------------I-----------I------------I-----------I------------I-----------I------------I-----------I
                   -3.752                   -1.876                    0.000                    1.876                    3.752
                                                                                            "exp_56    "  PLATON-BIJVOET   Page   13
====================================================================================================================================
 
Excluded Outliers with Observed Bijvoet Difference >    23.26, or FCKD=0.0
===============================================================================
Nr    H1 K1 L1      FOK1   H2 K2 L2      FOK2        FOKD      FCKD      SIGD
===============================================================================
  1    7 -7  0    517.03    7  7  0    449.51       67.52      0.07     56.71
  2   11 -7  0    256.76   11  7  0    210.00       46.76      0.38     30.24
  3   13 -7  0     78.73   13  7  0    123.75      -45.02      0.10     29.90
  4   15 -7  0    462.02   15  7  0    516.85      -54.83     -0.29     59.39
  5    2 -6  0   6442.31    2  6  0   6340.09      102.22      1.67    573.99
  6    4 -6  0     43.91    4  6  0     14.20       29.71     -0.98     20.88
  7    6 -6  0    970.03    6  6  0    993.65      -23.62     -0.89     90.14
  8    8 -6  0    243.13    8  6  0    212.56       30.57     -0.22     33.42
  9   10 -6  0    602.64   10  6  0    674.81      -72.17      1.38     67.10
 10   14 -6  0     74.83   14  6  0    127.76      -52.93     -0.48     28.95
 11    7 -5  0    581.31    7  5  0    522.32       58.99      0.63     43.31
 12    9 -5  0    720.02    9  5  0    787.28      -67.26     -0.32     72.18
 13   13 -5  0    229.68   13  5  0    179.44       50.24      0.51     30.61
 14   17 -5  0    372.25   17  5  0    450.60      -78.35      0.57     52.41
 15   21 -5  0    249.54   21  5  0    327.21      -77.67      0.36     49.76
 16    0 -4  0  63182.80    0  4  0  62747.19      435.61     -4.88   5389.43
 17    2 -4  0  10993.33    2  4  0  11514.12     -520.79      4.96    575.00
 18    6 -4  0    933.64    6  4  0    879.27       54.37      0.85     88.74
 19   10 -4  0    773.64   10  4  0    715.97       57.67      1.35     68.27
 20   12 -4  0    538.84   12  4  0    502.74       36.10     -1.96     59.56
 21   16 -4  0    648.23   16  4  0    501.43      146.80     -0.85     47.55
 22   22 -4  0    199.87   22  4  0    238.40      -38.53     -0.65     42.26
 23   24 -4  0    101.02   24  4  0    228.21     -127.19     -0.04     46.67
 24    1 -3  0   1608.32    1  3  0   1446.92      161.40      0.11     81.83
 25    3 -3  0   1662.55    3  3  0   1606.79       55.76     -0.21     70.48
 26   15 -3  0    525.03   15  3  0    477.68       47.35     -0.31     36.76
 27   21 -3  0    234.89   21  3  0    206.42       28.47      0.28     37.95
 28    0 -2  0 317844.56    0  2  0 303326.25    14518.31     -8.28  11809.52
 29    2 -2  0  25942.16    2  2  0  26644.76     -702.60     10.28    797.99
 30    4 -2  0   4630.76    4  2  0   4564.90       65.86     -7.98    180.95
 31    6 -2  0   3108.25    6  2  0   3019.92       88.33      2.01     97.65
 32    8 -2  0   4894.56    8  2  0   4766.51      128.05     -4.98    154.29
 33   10 -2  0    378.41   10  2  0    429.88      -51.47     -1.17     22.78
 34   14 -2  0   2921.93   14  2  0   3080.65     -158.72     -0.97    172.31
 35   18 -2  0   2293.52   18  2  0   2113.51      180.01      1.31    177.95
 36   20 -2  0    370.77   20  2  0    340.51       30.26     -0.50    100.27
 37   22 -2  0    612.67   22  2  0    575.60       37.07     -0.67     95.20
 38   24 -2  0   1081.08   24  2  0    954.84      126.24      0.04     93.06
 39    1 -1  0    408.12    1  1  0    359.17       48.95      0.01     29.97
 40    3 -1  0   6421.91    3  1  0   6243.06      178.85      0.26    237.44
 41    9 -1  0   4127.62    9  1  0   4194.67      -67.05     -0.37    166.84
 42   11 -1  0   1071.14   11  1  0   1152.21      -81.07      0.00     50.88
 43   17 -1  0    387.12   17  1  0    426.26      -39.14      0.14     57.98
 44   19 -1  0     70.90   19  1  0    108.44      -37.54      0.04     27.90
                                                                                            "exp_56    "  PLATON-BIJVOET   Page   14
====================================================================================================================================
 45  -14 -7  1     78.81  -14  7  1     34.58       44.23      0.12     27.35
 46  -12 -7  1     11.48  -12  7  1     36.40      -24.92     -0.25     26.43
 47  -10 -7  1    192.23  -10  7  1    266.03      -73.80      0.47     44.80
 48   -8 -7  1    335.61   -8  7  1    299.55       36.06     -0.80     44.28
 49    4 -7  1    146.87    4  7  1    120.11       26.76     -0.03     29.03
 50   10 -7  1     47.91   10  7  1     22.93       24.98      0.12     29.60
 
                    etc.
 
                                                                                            "exp_56    "  PLATON-BIJVOET   Page   15
====================================================================================================================================
Analyses of Bijvoet-Pair (Friedel-Pair) Differences for abs(Fcalcl**2 - Fcalc2**2))/Sigma .GT.   0.00
=====================================================================================================                        |I+-I-|
                                                                                                                             -------
 H1 K1 L1    FO1**2    FC1**2  SIGMA1 H2 K2 L2    FO2**2    FC2**2  SIGMA2  DELOBS DELCALC SIG(DEL) DLC/SIG DLO/DLC DC-DO/S  I+ + I-
====================================================================================================================================
 -4 -2  8     64.57     72.42    3.80 -4  2  8     72.60     73.64    3.23   -8.03   -1.22     4.99    0.25    6.57   1.365  0.00837
 -6 -1 11    229.22    271.95   11.19 -6  1 11    237.22    269.59    8.18   -8.00    2.36    13.86    0.17   -3.39   0.747  0.00435
 -6 -1 13    162.16    154.78    7.21 -6  1 13    148.55    156.43    8.29   13.61   -1.65    10.99    0.15   -8.26  -1.389  0.00530
 -6 -1  3    272.57    250.18    6.33 -6  1  3    250.68    248.37   10.26   21.89    1.82    12.06    0.15   12.05  -1.665  0.00364
 -4 -1  5    744.04    591.16   16.28 -4  1  5    762.10    587.70   21.56  -18.06    3.46    27.02    0.13   -5.21   0.797  0.00294
 -2 -2 10   1156.88   1341.50   42.49 -2  2 10   1176.40   1334.89   30.00  -19.52    6.61    52.01    0.13   -2.95   0.502  0.00247
-20 -1 17    233.30    216.66   15.84-20  1 17    220.68    213.98   13.41   12.62    2.68    20.75    0.13    4.70  -0.479  0.00623
  2 -2 14    802.73    820.44   30.20  2  2 14    819.14    825.53   23.64  -16.41   -5.09    38.35    0.13    3.23   0.295  0.00309
 -8 -2 18    267.40    263.46   11.61 -8  2 18    250.48    265.59   13.05   16.92   -2.13    17.47    0.12   -7.94  -1.091  0.00403
  4 -1 11     25.38     28.11    2.22  4  1 11     16.45     27.62    3.38    8.93    0.48     4.04    0.12   18.53  -2.089  0.00865
 -4 -4  8    344.22    335.55   16.75 -4  4  8    327.01    338.24   17.23   17.21   -2.69    24.03    0.11   -6.41  -0.828  0.00399
  0 -1 11    783.50    814.80   27.28  0  1 11    769.21    810.87   20.96   14.29    3.93    34.40    0.11    3.63  -0.301  0.00242
  2 -4 14    133.29    126.05    8.14  2  4 14    119.81    127.65   12.47   13.48   -1.60    14.89    0.11   -8.44  -1.013  0.00630
-10 -2 10    414.60    451.51   14.91-10  2 10    407.82    453.89   14.34    6.78   -2.38    20.69    0.11   -2.85  -0.443  0.00263
 10 -2  6    445.04    561.95   15.76 10  2  6    426.44    558.53   26.58   18.60    3.42    30.90    0.11    5.44  -0.491  0.00305
-14 -4 10    232.91    235.84   12.82-14  4 10    211.36    238.31   18.09   21.55   -2.46    22.17    0.11   -8.75  -1.083  0.00520
 -4 -1 17    385.09    382.78   14.89 -4  1 17    366.50    380.54   13.63   18.59    2.24    20.19    0.11    8.31  -0.810  0.00293
 -4 -3 17    105.94    104.72    7.20 -4  3 17    114.17    103.55    8.38   -8.23    1.17    11.05    0.11   -7.05   0.851  0.00560
  4 -1  9    578.51    609.81   12.63  4  1  9    600.26    608.06   11.65  -21.75    1.75    17.18    0.10  -12.40   1.368  0.00144
-16 -2 16    208.13    217.81   11.61-16  2 16    208.96    216.36   11.90   -0.83    1.45    16.63    0.09   -0.57   0.137  0.00334
 -6 -2 22    108.13    106.63   10.21 -6  2 22    124.82    105.26   11.98  -16.69    1.37    15.74    0.09  -12.19   1.147  0.00646
-14 -3 19    135.58    141.75   11.14-14  3 19    126.64    140.18   13.55    8.94    1.57    17.54    0.09    5.69  -0.420  0.00557
-12 -1  9    637.28    475.68   22.55-12  1  9    614.43    478.36   20.51   22.85   -2.69    30.48    0.09   -8.51  -0.838  0.00281
 -6 -4 20     91.52    127.17    9.81 -6  4 20    111.48    125.71   12.22  -19.96    1.46    15.67    0.09  -13.65   1.367  0.00578
-10 -2  8    147.01    139.85    7.71-10  2  8    141.59    140.77    7.17    5.42   -0.92    10.53    0.09   -5.90  -0.602  0.00328
 -8 -3 11     85.07     81.58    6.16 -8  3 11     86.17     80.73    6.66   -1.10    0.85     9.07    0.09   -1.30   0.215  0.00522
  5 -2  1     48.71     68.30    2.44  5  2  1     44.44     67.96    2.85    4.27    0.34     3.75    0.09   12.58  -1.048  0.00249
-18 -2 14    195.83    172.83   15.76-18  2 14    189.40    171.02   12.86    6.43    1.80    20.34    0.09    3.56  -0.227  0.00525
 12 -2  0    268.15    273.78   12.69 12  2  0    278.34    275.58   20.10  -10.19   -1.80    23.77    0.08    5.67   0.353  0.00327
-20 -1 15     54.79     32.15   10.04-20  1 15     35.72     33.34    9.74   19.07   -1.18    13.99    0.08  -16.10  -1.448  0.01809
  0 -1  7    294.97    387.78    9.30  0  1  7    317.89    388.70    7.55  -22.92   -0.93    11.98    0.08   24.70   1.836  0.00120
 -6 -3  9    114.30    128.28    9.44 -6  3  9    129.99    129.17    7.09  -15.69   -0.89    11.81    0.08   17.62   1.254  0.00346
 -5 -2  5    215.27    241.91    7.10 -5  2  5    215.36    241.23    5.08   -0.09    0.69     8.73    0.08   -0.13   0.089  0.00142
 -4 -3 15    784.92    770.16   23.32 -4  3 15    762.04    767.18   27.00   22.88    2.97    35.68    0.08    7.69  -0.558  0.00194
 -2 -4 10    639.97    576.72   25.40 -2  4 10    621.81    573.89   24.15   18.16    2.83    35.05    0.08    6.41  -0.437  0.00246
  6 -1 15     87.41    104.96    8.51  6  1 15     86.25    104.05    8.46    1.16    0.91    12.00    0.08    1.28  -0.021  0.00434
  8 -2 16     66.74     60.18   12.19  8  2 16     61.06     61.31    8.51    5.68   -1.12    14.87    0.08   -5.05  -0.458  0.00925
 -6 -2 20    266.88    250.83   15.95 -6  2 20    247.10    249.08   13.88   19.78    1.75    21.14    0.08   11.33  -0.853  0.00349
  0 -3  9    678.12    668.06   27.71  0  3  9    669.93    665.47   20.23    8.19    2.59    34.31    0.08    3.17  -0.163  0.00194
-12 -3  9    118.09    118.00    8.90-12  3  9    115.58    118.91    8.56    2.51   -0.91    12.35    0.07   -2.76  -0.277  0.00384
-16 -1 15   1072.18   1019.65   37.58-16  1 15   1087.00   1023.32   37.44  -14.82   -3.67    53.05    0.07    4.04   0.210  0.00179
 -6 -2 10    368.87    428.91   17.13 -6  2 10    380.08    427.44   11.50  -11.21    1.46    20.63    0.07   -7.65   0.614  0.00171
 -8 -3 17    485.77    478.78   17.75 -8  3 17    488.18    480.69   19.36   -2.41   -1.91    26.27    0.07    1.26   0.019  0.00199
                                                                                            "exp_56    "  PLATON-BIJVOET   Page   16
====================================================================================================================================
 -2 -2 18    218.71    201.50   10.82 -2  2 18    201.61    202.52   10.25   17.10   -1.03    14.90    0.07  -16.68  -1.216  0.00254
 12 -3  5    288.66    267.66   16.09 12  3  5    306.47    265.04   32.76  -17.81    2.62    36.50    0.07   -6.80   0.560  0.00492
  0 -4 16    450.87    482.82   19.42  0  4 16    449.36    480.88   19.99    1.51    1.94    27.87    0.07    0.78   0.015  0.00201
 12 -3  3    113.52    122.93    7.09 12  3  3     96.06    121.81   15.01   17.46    1.12    16.60    0.07   15.63  -0.984  0.00456
 -2 -1  5    262.43    360.49    6.32 -2  1  5    264.08    361.18    7.29   -1.65   -0.69     9.65    0.07    2.40   0.100  0.00095
-10 -4 10    728.76    849.96   46.45-10  4 10    750.42    854.02   29.03  -21.66   -4.06    54.78    0.07    5.34   0.321  0.00238
 -4 -5 15     80.15     78.72   10.11 -4  5 15     90.64     77.80    9.76  -10.49    0.91    14.05    0.07  -11.47   0.812  0.00584
 -8 -4 18    128.03    157.21    9.39 -8  4 18    135.06    158.23   10.83   -7.03   -1.02    14.33    0.07    6.92   0.420  0.00322
  1 -3 12    138.39    136.96    7.69  1  3 12    138.53    137.86    9.35   -0.14   -0.90    12.11    0.07    0.16  -0.063  0.00327
 -2 -2  4    762.66    767.74   16.58 -2  2  4    778.46    766.21   21.75  -15.80    1.53    27.35    0.06  -10.30   0.634  0.00100
  0 -2  4   1654.55   1759.82   31.27  0  2  4   1661.84   1762.83   38.77   -7.29   -3.00    49.81    0.06    2.43   0.086  0.00085
 -6 -4 22    235.80    230.80   27.66 -6  4 22    244.90    228.86   16.65   -9.10    1.94    32.28    0.06   -4.70   0.342  0.00421
 -7 -4 15    404.66    422.55   18.73 -7  4 15    382.27    424.08   17.70   22.39   -1.53    25.77    0.06  -14.60  -0.928  0.00181
  0 -3  5    356.42    380.10   17.06  0  3  5    343.52    378.67   14.49   12.90    1.43    22.38    0.06    9.02  -0.512  0.00188
 -7 -5 14    125.85    140.47   16.74 -7  5 14    132.17    139.28   10.68   -6.32    1.19    19.86    0.06   -5.30   0.378  0.00426
 -3 -3  6     49.04     44.51    5.31 -3  3  6     51.46     44.12    3.87   -2.42    0.40     6.57    0.06   -6.11   0.429  0.00447
 20 -3  3    153.41    162.24   22.21 20  3  3    154.91    164.01   20.17   -1.50   -1.77    30.00    0.06    0.85  -0.009  0.00543
  0 -4 14    329.36    328.41   13.96  0  4 14    319.33    329.62   15.50   10.03   -1.21    20.86    0.06   -8.30  -0.539  0.00184
 -5 -4 17    172.31    206.37   10.65 -5  4 17    192.44    205.42   12.68  -20.13    0.94    16.56    0.06  -21.31   1.273  0.00229
 -8 -1  7    192.47    159.68   10.99 -8  1  7    170.05    158.75   12.24   22.42    0.93    16.45    0.06   24.04  -1.306  0.00293
  0 -2 12     23.73     24.33    4.12  0  2 12     22.17     24.00    3.41    1.56    0.33     5.35    0.06    4.79  -0.231  0.00673
 10 -4  4    285.08    294.96   13.33 10  4  4    306.10    292.81   33.49  -21.02    2.14    36.05    0.06   -9.82   0.643  0.00364
-12 -5 19     84.09     70.21   10.81-12  5 19     77.18     71.13   12.66    6.91   -0.92    16.65    0.06   -7.51  -0.470  0.00651
-14 -3  1    539.52    462.29   20.30-14  3  1    531.01    464.71   38.60    8.51   -2.43    43.61    0.06   -3.51  -0.251  0.00262
-14 -1 17    156.61    163.48    9.51-14  1 17    177.01    164.37   10.95  -20.40   -0.90    14.50    0.06   22.72   1.345  0.00274
  6 -5 13     43.62     42.64    9.08  6  5 13     44.77     41.79   11.42   -1.15    0.85    14.59    0.06   -1.36   0.137  0.01005
-12 -2  8    149.85    149.63    8.27-12  2  8    133.99    150.27    7.81   15.86   -0.64    11.37    0.06  -24.74  -1.451  0.00214
-12 -2 22    154.24    133.28   10.73-12  2 22    148.34    132.30   10.94    5.90    0.98    15.32    0.06    6.02  -0.321  0.00369
-12 -3 19     87.78    100.57    9.63-12  3 19     72.78    101.39    9.24   15.00   -0.83    13.35    0.06  -18.14  -1.186  0.00409
  6 -3 13    289.98    285.93   24.32  6  3 13    307.92    283.49   32.03  -17.94    2.44    40.22    0.06   -7.36   0.507  0.00428
 -8 -5  5    221.16    184.83   15.09 -8  5  5    220.31    185.91   15.89    0.85   -1.08    21.91    0.05   -0.79  -0.088  0.00291
  4 -4  0   2038.90   1945.95   53.46  4  4  0   2035.66   1950.36   73.20    3.24   -4.41    90.64    0.05   -0.74  -0.084  0.00113
 14 -2  2   1110.87   1051.79   41.05 14  2  2   1109.61   1054.63   45.72    1.26   -2.84    61.44    0.05   -0.44  -0.067  0.00135
  0 -3 15     45.72     47.56    6.91  0  3 15     45.22     47.09    5.51    0.50    0.47     8.84    0.05    1.06  -0.003  0.00500
  6 -4  2    209.73    212.95    9.46  6  4  2    208.53    213.70   12.97    1.20   -0.75    16.05    0.05   -1.60  -0.121  0.00175
-10 -1 27    139.72    147.55   13.18-10  1 27    136.53    148.62   14.89    3.19   -1.06    19.89    0.05   -3.00  -0.214  0.00359
  2 -3 13    133.08    135.34    8.57  2  3 13    140.21    134.74    8.71   -7.13    0.60    12.22    0.05  -11.88   0.633  0.00222
 -8 -2 20    242.29    226.18   10.84 -8  2 20    247.80    225.22   13.75   -5.51    0.96    17.51    0.05   -5.77   0.369  0.00212
-18 -4 12    177.62    174.28   15.32-18  4 12    169.25    172.92   20.43    8.37    1.36    25.54    0.05    6.13  -0.274  0.00393
-20 -3 17    232.24    271.87   14.74-20  3 17    254.42    269.84   38.22  -22.18    2.03    40.96    0.05  -10.92   0.591  0.00375
-14 -1  3    345.91    369.47   12.69-14  1  3    347.16    370.36   12.95   -1.25   -0.89    18.13    0.05    1.40   0.020  0.00120
-16 -3  1    399.37    428.18   23.98-16  3  1    397.26    426.43   23.45    2.11    1.74    33.54    0.05    1.21  -0.011  0.00204
 -6 -1 17    177.64    181.69    8.94 -6  1 17    184.12    182.47   11.88   -6.48   -0.78    14.87    0.05    8.26   0.383  0.00215
 12 -2  4    321.77    358.21   14.66 12  2  4    344.21    356.97   18.22  -22.44    1.24    23.39    0.05  -18.11   1.013  0.00173
  8 -4  0    158.18    149.53    9.17  8  4  0    152.01    150.23   10.22    6.17   -0.70    13.73    0.05   -8.82  -0.500  0.00233
 -9 -3 10    178.15    189.63   11.60 -9  3 10    176.61    188.84    9.02    1.54    0.79    14.69    0.05    1.95  -0.051  0.00209
 -2 -5 19    231.88    225.84   18.95 -2  5 19    235.55    224.70   16.64   -3.67    1.14    25.22    0.05   -3.22   0.191  0.00253
  1 -1  8     74.48     80.98    2.94  1  1  8     73.29     80.75    3.04    1.19    0.22     4.23    0.05    5.35  -0.229  0.00137
                                                                                            "exp_56    "  PLATON-BIJVOET   Page   17
====================================================================================================================================
 10 -2 14    377.97    423.69   28.39 10  2 14    391.09    421.81   22.27  -13.12    1.87    36.08    0.05   -7.00   0.416  0.00222
 -6 -6  2    131.81     95.59   11.50 -6  6  2    132.00     94.70   14.89   -0.19    0.89    18.81    0.05   -0.21   0.058  0.00469
-16 -3 23     25.95     26.70    9.90-16  3 23     27.32     27.39   11.68   -1.37   -0.69    15.31    0.05    1.97   0.044  0.01283
 -1 -3  2     64.56     75.46    2.87 -1  3  2     65.28     75.17    5.21   -0.72    0.29     5.95    0.05   -2.47   0.170  0.00193
 -6 -5  5    214.48    163.51   13.62 -6  5  5    204.57    162.61   11.94    9.91    0.91    18.11    0.05   10.92  -0.497  0.00278
 -6 -3 13    101.74     96.66    5.98 -6  3 13    100.79     96.19    7.17    0.95    0.47     9.34    0.05    2.01  -0.051  0.00245
 10 -1 13     19.53     16.54    7.11 10  1 13     15.68     15.87   11.14    3.85    0.67    13.22    0.05    5.71  -0.240  0.02080
 -7 -5 10    181.17    166.03   14.07 -7  5 10    196.46    165.09   13.59  -15.29    0.94    19.56    0.05  -16.32   0.830  0.00283
  5 -3  4     55.69     70.69    3.54  5  3  4     48.40     70.40    4.25    7.29    0.30     5.53    0.05   24.58  -1.264  0.00210
 -5 -3  4    360.54    439.16    9.73 -5  3  4    344.13    438.50    9.70   16.41    0.66    13.74    0.05   24.73  -1.146  0.00076
 20 -1  1    206.89    214.26   21.83 20  1  1    220.96    215.71   22.63  -14.07   -1.46    31.44    0.05    9.66   0.401  0.00339
  1 -4 13    400.54    379.96   16.34  1  4 13    413.01    378.89   16.39  -12.47    1.07    23.14    0.05  -11.65   0.585  0.00141
 -8 -5  7     81.04     71.01   10.38 -8  5  7     86.65     71.74    9.82   -5.61   -0.73    14.29    0.05    7.73   0.342  0.00508
  4 -3  7    779.95    755.77   20.97  4  3  7    772.22    753.55   42.04    7.73    2.22    46.98    0.05    3.48  -0.117  0.00147
  1 -1 10    376.51    414.68    8.73  1  1 10    378.04    415.34    8.88   -1.53   -0.66    12.45    0.05    2.31   0.070  0.00080
-10 -6  2    394.94    413.13   22.36-10  6  2    406.22    410.74   39.13  -11.28    2.39    45.07    0.05   -4.72   0.303  0.00290
 -2 -4 12   1035.85   1028.76   39.39 -2  4 12   1042.09   1026.16   37.92   -6.24    2.61    54.68    0.05   -2.40   0.162  0.00127
 -8 -4 12    306.74    347.01   19.01 -8  4 12    318.22    346.06   14.96  -11.48    0.95    24.19    0.04  -12.05   0.514  0.00137
 -6 -4 12    262.39    289.14   12.31 -6  4 12    260.48    289.83   11.80    1.91   -0.69    17.05    0.04   -2.78  -0.152  0.00119
-14 -3  7    211.79    238.36   10.71-14  3  7    199.20    237.76   10.96   12.59    0.60    15.32    0.04   20.98  -0.782  0.00126
-10 -3  5   2086.11   2033.22   61.38-10  3  5   2068.86   2029.88   72.75   17.25    3.35    95.18    0.04    5.16  -0.146  0.00082
 -4 -6  4    101.47     94.46   13.95 -4  6  4     96.58     93.65   15.21    4.89    0.81    20.64    0.04    6.02  -0.198  0.00432
  2 -5  3     42.92     28.71    7.99  2  5  3     31.53     29.29   12.68   11.39   -0.58    14.99    0.04  -19.69  -0.799  0.00997
-16 -2 22     67.28     77.47    8.92-16  2 22     75.64     76.85   11.34   -8.36    0.62    14.43    0.04  -13.46   0.622  0.00402
-13 -2  7     91.41     81.74    6.61-13  2  7     83.60     82.14    6.48    7.81   -0.40     9.26    0.04  -19.64  -0.887  0.00243
  0 -3 19     43.54     38.40    7.68  0  3 19     44.75     38.77    6.40   -1.21   -0.36    10.00    0.04    3.34   0.085  0.00470
 -8 -4  8    380.04    391.01   17.69 -8  4  8    378.38    389.94   16.30    1.66    1.07    24.05    0.04    1.55  -0.025  0.00137
 -9 -2  7    100.34     90.82    6.32 -9  2  7     87.32     91.20    6.77   13.02   -0.37     9.26    0.04  -34.82  -1.446  0.00205
  6 -3 15    221.11    216.67   13.66  6  3 15    229.52    215.85   16.57   -8.41    0.82    21.47    0.04  -10.26   0.430  0.00190
 -8 -5 13    145.48    162.48   18.02 -8  5 13    162.41    161.64   15.18  -16.93    0.83    23.56    0.04  -20.35   0.754  0.00257
  5 -4  1    143.12    116.91    7.77  5  4  1    137.95    116.14   19.65    5.17    0.77    21.13    0.04    6.68  -0.208  0.00332
 -2 -1 27     66.53     69.29   15.55 -2  1 27     64.28     68.48   11.06    2.25    0.82    19.08    0.04    2.75  -0.075  0.00594
-10 -6 12    680.33    662.69   49.52-10  6 12    681.21    664.94   31.75   -0.88   -2.25    58.82    0.04    0.39  -0.023  0.00169
  2 -1 21    123.70    122.10   10.86  2  1 21    115.89    121.53   10.88    7.81    0.58    15.37    0.04   13.55  -0.471  0.00237
  8 -2 20    294.83    250.98   22.65  8  2 20    289.77    249.71   19.98    5.06    1.26    30.20    0.04    4.01  -0.126  0.00252
 18 -4  0    237.19    225.82   25.19 18  4  0    230.37    224.16   31.30    6.82    1.66    40.18    0.04    4.10  -0.128  0.00369
 -6 -5 17    163.84    183.45   11.30 -6  5 17    149.97    182.72   11.83   13.87    0.73    16.36    0.04   19.10  -0.803  0.00198
 -6 -2 12    419.22    469.44   12.53 -6  2 12    419.14    470.17   14.91    0.08   -0.73    19.48    0.04   -0.11  -0.042  0.00078
 -3 -5  6    192.37    207.58   11.64 -3  5  6    207.59    206.93   13.89  -15.22    0.64    18.12    0.04  -23.63   0.875  0.00155
  0 -3 23     63.57     74.60   10.40  0  3 23     69.50     75.13   10.24   -5.93   -0.53    14.60    0.04   11.17   0.370  0.00355
 20 -1  5     59.23     77.84   18.04 20  1  5     70.61     78.69   13.58  -11.38   -0.86    22.58    0.04   13.29   0.466  0.00547
  0 -2 14    231.08    209.35   16.62  0  2 14    225.81    208.53    8.76    5.27    0.82    18.79    0.04    6.42  -0.237  0.00197
  0 -5  9    125.12    123.85    9.05  0  5  9    112.03    123.18   12.56   13.09    0.66    15.48    0.04   19.70  -0.803  0.00269
  6 -2 20    246.30    256.33   13.84  6  2 20    244.44    257.17   17.39    1.86   -0.84    22.23    0.04   -2.23  -0.121  0.00163
  0 -4 18     73.42     77.78   12.16  0  4 18     78.34     78.43   10.26   -4.92   -0.65    15.91    0.04    7.62   0.269  0.00413
 -6 -4 16    590.77    576.68   22.70 -6  4 16    576.97    575.50   23.96   13.80    1.18    33.01    0.04   11.73  -0.382  0.00102
-10 -2 18    765.50    769.34   22.34-10  2 18    747.72    770.85   27.74   17.78   -1.51    35.62    0.04  -11.79  -0.542  0.00098
-12 -4 22     79.04     81.61   10.59-12  4 22     97.73     81.01   12.95  -18.69    0.60    16.73    0.04  -31.13   1.153  0.00369
                                                                                            "exp_56    "  PLATON-BIJVOET   Page   18
====================================================================================================================================
  0 -1 17    493.20    507.53   16.49  0  1 17    475.77    506.55   16.59   17.43    0.97    23.39    0.04   17.93  -0.704  0.00096
 18 -3  7     44.50     47.30   13.10 18  3  7     65.41     48.02   15.30  -20.91   -0.73    20.14    0.04   28.80   1.002  0.00762
 -1 -4 11    213.00    162.43   10.25 -1  4 11    192.57    161.84   10.66   20.43    0.59    14.79    0.04   34.43  -1.341  0.00183
  1 -3  8    108.38    124.31    6.82  1  3  8    113.00    123.88    8.07   -4.62    0.43    10.57    0.04  -10.76   0.478  0.00173
 14 -4  0    138.24    146.97   10.93 14  4  0    154.00    147.90   23.16  -15.76   -0.93    25.61    0.04   16.89   0.579  0.00317
 -2 -3 27     56.16     65.49   11.45 -2  3 27     33.77     64.72   15.96   22.39    0.77    19.64    0.04   29.19  -1.101  0.00589
  8 -4 14    234.26    241.90   17.90  8  4 14    243.86    243.15   29.85   -9.60   -1.25    34.81    0.04    7.69   0.240  0.00257
 12 -5 15     37.24     42.12   12.25 12  5 15     36.40     42.91   18.26    0.84   -0.79    21.99    0.04   -1.06  -0.074  0.00930
-16 -4 14     74.98     76.88   12.43-16  4 14     70.38     77.47    9.68    4.60   -0.59    15.75    0.04   -7.78  -0.329  0.00383
  8 -2  4    127.67    111.74    7.13  8  2  4    118.98    112.33   14.77    8.69   -0.59    16.40    0.04  -14.75  -0.566  0.00263
 -8 -4 16    273.70    285.02   13.51 -8  4 16    275.28    285.86   13.30   -1.58   -0.84    18.96    0.04    1.89   0.039  0.00146
 -8 -5 11    244.25    302.50   16.08 -8  5 11    242.25    301.64   15.24    2.00    0.86    22.15    0.04    2.33  -0.052  0.00142
 -1 -4  7     49.27     40.13    6.00 -1  4  7     51.49     39.79    6.05   -2.22    0.34     8.52    0.04   -6.55   0.300  0.00424
 -8 -5 19    312.55    335.57   15.81 -8  5 19    299.80    336.60   18.97   12.75   -1.03    24.69    0.04  -12.43  -0.558  0.00153
 -2 -4 14     46.49     39.71    5.63 -2  4 14     45.93     40.04    7.13    0.56   -0.34     9.08    0.04   -1.67  -0.099  0.00421
 -7 -2 19    235.75    224.57   10.41 -7  2 19    228.06    225.20   11.65    7.69   -0.63    15.62    0.04  -12.18  -0.533  0.00140
-16 -1 23      9.79     13.68    9.53-16  1 23      9.62     14.14    8.78    0.17   -0.47    12.96    0.04   -0.37  -0.049  0.01672
 -6 -1 25     45.44     55.64    9.44 -6  1 25     49.28     55.30    9.20   -3.84    0.35    13.18    0.03  -11.09   0.318  0.00312
 -4 -4 22    221.74    260.91   26.93 -4  4 22    235.48    261.79   16.50  -13.74   -0.88    31.58    0.03   15.62   0.407  0.00168
-15 -4 13    176.69    165.62   14.91-15  4 13    170.62    164.94   14.89    6.07    0.68    21.07    0.03    8.97  -0.256  0.00205
-11 -6 15    294.32    322.84   19.08-11  6 15    306.63    323.61   19.28  -12.31   -0.77    27.12    0.03   16.01   0.425  0.00119
-12 -4  8     18.47     30.87   10.77-12  4  8     21.51     31.24    6.59   -3.04   -0.37    12.63    0.03    8.27   0.212  0.00592
  1 -1 16    195.23    202.57    7.93  1  1 16    198.59    202.92    8.54   -3.36   -0.34    11.65    0.03    9.75   0.259  0.00085
  8 -5  1    204.02    239.12   12.78  8  5  1    215.55    239.91   19.66  -11.53   -0.79    23.45    0.03   14.65   0.458  0.00164
-10 -4 18    173.36    196.87   10.52-10  4 18    163.81    197.31   11.93    9.55   -0.44    15.91    0.03  -21.67  -0.628  0.00112
-13 -4  1    231.28    263.54   13.14-13  4  1    235.13    264.32   21.62   -3.85   -0.79    25.30    0.03    4.88   0.121  0.00149
-10 -4  8    148.26    157.77   10.34-10  4  8    146.32    158.14    9.83    1.94   -0.36    14.27    0.03   -5.34  -0.161  0.00115
  8 -5  9    169.14    183.38   14.02  8  5  9    182.31    184.20   21.68  -13.17   -0.83    25.82    0.03   15.91   0.478  0.00225
 -9 -1 10    118.05    118.76    6.67 -9  1 10    135.11    119.06    7.76  -17.06   -0.30    10.23    0.03   55.97   1.637  0.00128
 -4 -2 14    433.61    460.74   13.93 -4  2 14    435.55    460.17   16.35   -1.94    0.57    21.48    0.03   -3.39   0.117  0.00062
  8 -6  2    102.40    101.64   11.39  8  6  2     88.08    100.99   22.20   14.32    0.65    24.95    0.03   22.04  -0.548  0.00321
  3 -1  8    185.69    198.10    4.41  3  1  8    185.29    197.91    6.45    0.40    0.20     7.81    0.03    2.04  -0.026  0.00049
  1 -4 17     70.17     76.41    8.79  1  4 17     69.44     76.06   10.51    0.73    0.35    13.70    0.03    2.09  -0.028  0.00229
  1 -2 13    310.95    375.11   14.72  1  2 13    332.82    374.65    9.91  -21.87    0.45    17.75    0.03  -48.13   1.258  0.00061
 -3 -2  9    143.16    164.92    7.38 -3  2  9    139.02    164.61    9.58    4.14    0.31    12.09    0.03   13.30  -0.317  0.00094
-16 -2 14    334.79    322.84   17.29-16  2 14    330.20    323.41   15.10    4.59   -0.58    22.96    0.03   -7.98  -0.225  0.00089
 -8 -3 19   1755.92   1866.13   53.49 -8  3 19   1776.65   1868.60   65.53  -20.73   -2.47    84.59    0.03    8.40   0.216  0.00066
 -8 -3  5   2690.51   2442.85   72.77 -8  3  5   2671.16   2446.53  101.02   19.35   -3.69   124.50    0.03   -5.25  -0.185  0.00075
  0 -4 12    493.13    478.07   18.48  0  4 12    490.61    477.06   24.21    2.52    1.01    30.46    0.03    2.49  -0.050  0.00106
-10 -3 15    456.93    435.99   18.69-10  3 15    453.08    435.33   18.22    3.85    0.66    26.10    0.03    5.84  -0.122  0.00076
  3 -5  4    171.14    184.79   10.73  3  5  4    151.41    184.15   22.57   19.73    0.64    24.99    0.03   30.71  -0.764  0.00174
 -3 -1 18    280.77    306.47   13.10 -3  1 18    269.00    306.02   12.06   11.77    0.45    17.81    0.03   26.25  -0.636  0.00073
 -3 -4 13    342.80    444.22   27.48 -3  4 13    357.94    443.16   15.94  -15.14    1.06    31.77    0.03  -14.34   0.510  0.00119
 -2 -5 21    116.40    111.91   18.81 -2  5 21    130.56    111.16   14.03  -14.16    0.75    23.47    0.03  -18.96   0.635  0.00335
 -9 -2 19    189.61    175.53   10.14 -9  2 19    177.53    175.92   11.02   12.08   -0.38    14.98    0.03  -31.39  -0.832  0.00109
 -3 -4 15    235.89    256.31   10.93 -3  4 15    258.05    256.81   14.72  -22.16   -0.50    18.33    0.03   44.38   1.181  0.00097
 -8 -5 15    213.42    203.70   14.60 -8  5 15    226.10    203.04   14.96  -12.68    0.66    20.90    0.03  -19.14   0.638  0.00163
-12 -4  4    342.72    342.03   15.15-12  4  4    365.32    341.05   31.12  -22.60    0.98    34.61    0.03  -23.11   0.681  0.00143
                                                                                            "exp_56    "  PLATON-BIJVOET   Page   19
====================================================================================================================================
-10 -3  7    105.50    101.25    7.27-10  3  7    117.46    100.92   10.57  -11.96    0.33    12.83    0.03  -35.81   0.958  0.00165
 -8 -5  1    753.31    653.44   30.01 -8  5  1    775.52    655.22   47.74  -22.21   -1.78    56.39    0.03   12.50   0.362  0.00136
  0 -3  7    206.42    280.41   12.23  0  3  7    203.27    280.93    8.85    3.15   -0.51    15.10    0.03   -6.13  -0.243  0.00092
-14 -4  8     38.37     39.32   12.69-14  4  8     25.34     39.81   12.39   13.03   -0.49    17.74    0.03  -26.62  -0.762  0.00619
 -9 -4 11    116.99    127.49   13.17 -9  4 11    117.78    127.07    8.91   -0.79    0.42    15.90    0.03   -1.90   0.076  0.00164
 -3 -1  6     82.89     91.64    2.66 -3  1  6     86.40     91.47    4.37   -3.51    0.17     5.12    0.03  -21.06   0.719  0.00091
  5 -5  6     65.69     51.29    7.90  5  5  6     82.10     50.77   15.48  -16.41    0.52    17.38    0.03  -31.49   0.974  0.00511
  5 -1  6    113.08    131.14    4.21  5  1  6    116.26    131.35    4.71   -3.18   -0.21     6.32    0.03   15.29   0.470  0.00079
 -8 -1 19   2593.47   2831.08   85.79 -8  1 19   2609.24   2835.29   85.58  -15.77   -4.22   121.18    0.03    3.74   0.095  0.00074
 -8 -7  3    198.21    220.59   22.01 -8  7  3    195.10    221.62   24.57    3.11   -1.03    32.99    0.03   -3.02  -0.125  0.00233
-10 -1 19    143.64    128.74    8.42-10  1 19    127.07    129.07    8.26   16.57   -0.33    11.80    0.03  -49.80  -1.433  0.00129
-22 -1 17    231.75    223.12   14.24-22  1 17    251.01    224.01   26.38  -19.26   -0.89    29.98    0.03   21.75   0.613  0.00198
 -9 -5  2    148.30    163.24   12.85 -9  5  2    164.85    163.70   10.90  -16.55   -0.46    16.85    0.03   35.96   0.955  0.00141
 -2 -4 16    692.36    678.82   36.12 -2  4 16    669.72    677.27   30.12   22.64    1.55    47.03    0.03   14.57  -0.448  0.00115
-16 -4 22    205.02    198.38   14.00-16  4 22    203.46    197.65   18.39    1.56    0.73    23.11    0.03    2.13  -0.036  0.00185
 -6 -5 13     69.88     66.19    9.41 -6  5 13     62.15     66.60    8.95    7.73   -0.41    12.99    0.03  -18.86  -0.627  0.00309
-14 -6  4    665.83    693.10   48.24-14  6  4    687.55    695.19   62.24  -21.72   -2.08    78.75    0.03   10.42   0.249  0.00150
  6 -1 17     22.36     17.34    7.15  6  1 17     18.90     17.64    7.59    3.46   -0.30    10.43    0.03  -11.71  -0.360  0.00845
 -5 -6  3    153.22    109.51   12.63 -5  6  3    135.13    108.46   36.58   18.09    1.04    38.70    0.03   17.33  -0.440  0.00479
 -3 -6  3    141.80    110.67   10.73 -3  6  3    147.07    111.09   12.63   -5.27   -0.42    16.57    0.03   12.62   0.293  0.00188
  6 -6  4    161.53    136.74   12.65  6  6  4    175.44    135.77   25.84  -13.91    0.97    28.77    0.03  -14.28   0.517  0.00357
  8 -4 16     70.20     62.27   12.27  8  4 16     77.53     63.00   20.38   -7.33   -0.74    23.79    0.03    9.96   0.277  0.00588
  0 -5 13    331.34    322.49   18.80  0  5 13    344.71    323.12   16.96  -13.37   -0.63    25.32    0.03   21.11   0.503  0.00098
 -7 -3 10    119.46    104.24    9.37 -7  3 10    106.17    104.57    7.31   13.29   -0.32    11.88    0.03  -41.33  -1.145  0.00154
 -3 -5  4    135.30    148.45    9.39 -3  5  4    155.77    147.88   15.38  -20.47    0.57    18.02    0.03  -35.82   1.168  0.00193
 -7 -2 11     36.64     39.41    4.03 -7  2 11     33.49     39.58    4.13    3.15   -0.17     5.77    0.03  -18.72  -0.575  0.00213
  0 -4 26    126.80    110.93   19.69  0  4 26    107.01    111.88   30.57   19.79   -0.95    36.36    0.03  -20.92  -0.570  0.00425
-10 -1 29     17.34     10.25   11.05-10  1 29      5.75     10.80   11.86   11.59   -0.54    16.21    0.03  -21.27  -0.749  0.02589
-10 -3  9    154.96    177.87   10.96-10  3  9    149.34    178.35    9.04    5.62   -0.47    14.21    0.03  -11.84  -0.429  0.00133
-20 -3 13    288.91    290.48   18.94-20  3 13    307.51    291.53   32.58  -18.60   -1.04    37.69    0.03   17.86   0.466  0.00179
 -3 -2 11    139.28    189.99    5.21 -3  2 11    147.72    190.22    7.84   -8.44   -0.24     9.41    0.03   35.37   0.871  0.00063
-14 -2  8     16.31     18.57    6.10-14  2  8     21.03     18.81    6.22   -4.72   -0.25     8.71    0.03   19.18   0.514  0.00658
-10 -3 13   1030.63   1054.74   39.26-10  3 13   1016.09   1053.35   35.02   14.54    1.39    52.61    0.03   10.49  -0.250  0.00066
-20 -1 19     32.76     40.14    9.23-20  1 19     52.94     40.52    9.70  -20.18   -0.37    13.39    0.03   54.15   1.479  0.00462
 -7 -1 14    129.24    113.88    6.83 -7  1 14    115.50    114.17    6.93   13.74   -0.30     9.73    0.03  -46.35  -1.443  0.00130
 12 -3  9    226.36    229.05   14.41 12  3  9    249.45    228.14   24.57  -23.09    0.91    28.48    0.03  -25.37   0.843  0.00199
 -1 -5 16     45.70     48.61   11.73 -1  5 16     31.94     48.17   10.13   13.76    0.44    15.50    0.03   31.22  -0.859  0.00455
 14 -3  9     41.83     56.68    9.51 14  3  9     54.96     57.41   18.93  -13.13   -0.73    21.18    0.03   18.02   0.585  0.00639
 -7 -2  1    101.39    130.49    5.35 -7  2  1     92.00    130.28    4.17    9.39    0.21     6.78    0.03   43.73  -1.353  0.00082
 -7 -4 19      9.45     20.00    8.07 -7  4 19     19.02     19.65    8.54   -9.57    0.34    11.75    0.03  -27.90   0.844  0.00865
 20 -1  7     42.83     31.85   13.75 20  1  7     30.41     31.33   12.72   12.42    0.52    18.73    0.03   23.81  -0.635  0.00826
 -5 -3 20     43.06     36.10    8.00 -5  3 20     34.63     35.77    9.54    8.43    0.33    12.45    0.03   25.83  -0.651  0.00454
-12 -1 21    204.00    222.43   10.97-12  1 21    187.08    221.98   13.50   16.92    0.44    17.40    0.03   38.26  -0.947  0.00100
  0 -2 26    158.41    157.90   13.75  0  2 26    160.49    158.45   14.00   -2.08   -0.55    19.62    0.03    3.76   0.078  0.00175
-15 -2  9     26.78     27.82    6.85-15  2  9     26.73     27.50    6.89    0.05    0.32     9.72    0.03    0.16   0.028  0.00578
 -1 -4 17     34.50     45.30   10.32 -1  4 17     32.65     44.86    9.09    1.85    0.44    13.75    0.03    4.21  -0.103  0.00488
-12 -2 18    133.25    142.28    9.99-12  2 18    128.59    141.78   11.08    4.66    0.50    14.92    0.03    9.25  -0.279  0.00177
 12 -4 10     26.14     40.87    9.32 12  4 10     33.36     41.35   16.57   -7.22   -0.48    19.01    0.03   15.13   0.355  0.00580
                                                                                            "exp_56    "  PLATON-BIJVOET   Page   20
====================================================================================================================================
 -8 -2 16    352.42    357.70   12.72 -8  2 16    330.99    358.26   13.29   21.43   -0.56    18.40    0.03  -38.38  -1.195  0.00078
  7 -4 15    125.72    119.31   11.94  7  4 15    135.08    119.95   16.88   -9.36   -0.64    20.68    0.03   14.54   0.422  0.00269
-12 -6  4    137.22    170.69   12.38-12  6  4    141.59    169.95   26.93   -4.37    0.74    29.64    0.03   -5.87   0.173  0.00219
-12 -2 20    443.67    458.09   17.52-12  2 20    464.40    457.22   19.38  -20.73    0.86    26.13    0.03  -24.01   0.827  0.00094
  4 -5 13    118.45    121.96   10.67  4  5 13    139.40    122.60   22.20  -20.95   -0.64    24.63    0.03   32.74   0.825  0.00262
-10 -1 15    107.72     95.98    7.75-10  1 15    109.08     96.33    7.36   -1.36   -0.34    10.69    0.03    3.94   0.095  0.00179
 -3 -6 13     32.16     27.89   12.81 -3  6 13     32.62     27.42   11.73   -0.46    0.47    17.37    0.03   -0.97   0.054  0.00855
-11 -4 21     28.82     27.74    8.28-11  4 21     23.74     28.07    9.67    5.08   -0.34    12.73    0.03  -15.09  -0.425  0.00603
  1 -3 10    204.86    253.31    8.42  1  3 10    210.47    252.91    9.08   -5.61    0.39    12.38    0.03  -14.37   0.485  0.00077
-12 -1 19    224.88    225.73   14.07-12  1 19    230.74    226.23   13.75   -5.86   -0.50    19.67    0.03   11.75   0.273  0.00110
 -3 -3 10    367.26    349.55   11.51 -3  3 10    362.41    350.05   13.68    4.85   -0.50    17.88    0.03   -9.70  -0.299  0.00071
-16 -1 21     24.09     16.88    9.97-16  1 21     31.62     17.33    8.84   -7.53   -0.46    13.32    0.03   16.50   0.531  0.01334
 18 -1  1    197.99    186.90   17.50 18  1  1    196.79    186.20   16.74    1.20    0.70    24.22    0.03    1.72  -0.021  0.00187
 18 -3 13    125.43    129.43   19.93 18  3 13    105.19    130.38   25.11   20.24   -0.95    32.06    0.03  -21.33  -0.661  0.00365
-13 -2 17    208.44    206.22   11.24-13  2 17    212.70    205.78   10.89   -4.26    0.43    15.65    0.03   -9.81   0.300  0.00105
-13 -6  3    270.33    246.01   16.24-13  6  3    280.76    246.99   25.61  -10.43   -0.98    30.33    0.03   10.63   0.312  0.00199
 -3 -2 17     83.12     78.23    6.95 -3  2 17     71.93     77.96    6.86   11.19    0.27     9.77    0.03   41.17  -1.118  0.00174
  0 -4  4   1048.60    883.60   38.44  0  4  4   1050.15    885.82   68.39   -1.55   -2.22    78.45    0.03    0.70  -0.009  0.00125
 -6 -3  7    609.00    647.59   17.08 -6  3  7    600.41    646.82   19.08    8.59    0.77    25.61    0.03   11.21  -0.306  0.00059
-10 -2 26    352.93    311.96   21.79-10  2 26    343.22    310.98   22.12    9.71    0.98    31.05    0.03    9.93  -0.281  0.00157
  0 -3 21    124.67    133.12   10.18  0  3 21    126.77    133.50    8.54   -2.10   -0.38    13.29    0.03    5.51   0.129  0.00143
 -4 -3 13    340.21    343.32   11.01 -4  3 13    332.57    343.77   12.30    7.64   -0.45    16.51    0.03  -17.01  -0.490  0.00065
  7 -1  4    157.73    135.82    8.52  7  1  4    135.70    135.54    4.95   22.03    0.28     9.85    0.03   77.39  -2.207  0.00105
  0 -3 13   1500.53   1544.91   43.73  0  3 13   1516.75   1547.18   54.45  -16.22   -2.27    69.84    0.03    7.14   0.200  0.00074
-12 -1 29    124.54    109.23   17.60-12  1 29    144.29    108.50   17.78  -19.75    0.73    25.02    0.03  -26.91   0.819  0.00337
  0 -2 20     38.70     42.77    7.67  0  2 20     38.57     42.50    6.47    0.13    0.28    10.03    0.03    0.47   0.015  0.00325
-14 -1 21    167.71    165.40   11.03-14  1 21    182.59    165.83   11.97  -14.88   -0.43    16.28    0.03   34.99   0.888  0.00128
-10 -6 20    106.59    118.28   11.29-10  6 20    121.83    117.66   14.47  -15.24    0.62    18.35    0.03  -24.77   0.864  0.00261
 -2 -5 13    597.41    600.47   30.10 -2  5 13    611.17    599.33   32.78  -13.76    1.14    44.50    0.03  -12.09   0.335  0.00095
  4 -3 23    379.84    378.37   18.58  4  3 23    371.60    379.40   30.24    8.24   -1.03    35.49    0.03   -8.02  -0.261  0.00136
-17 -3  4    194.24    191.84   11.84-17  3  4    200.91    191.23   19.54   -6.67    0.61    22.85    0.03  -10.91   0.319  0.00160
 24 -1  7     88.16     62.67   17.07 24  1  7     66.71     61.86   20.38   21.45    0.81    26.58    0.03   26.42  -0.776  0.00652
-10 -4 20    117.18    105.16   11.35-10  4 20     96.66    104.68   11.06   20.52    0.48    15.85    0.03   42.87  -1.265  0.00228
  5 -5 10    267.04    252.18   14.63  5  5 10    287.54    250.98   33.20  -20.50    1.20    36.28    0.03  -17.07   0.598  0.00239
  8 -3  3    479.49    519.36   20.19  8  3  3    488.45    518.33   31.67   -8.96    1.02    37.56    0.03   -8.75   0.266  0.00099
  0 -5  5     57.55     53.07    7.85  0  5  5     45.36     53.56   12.54   12.19   -0.49    14.79    0.03  -24.82  -0.857  0.00461
  0 -2 30     69.28     63.80   12.47  0  2 30     87.72     64.48   15.28  -18.44   -0.68    19.72    0.03   27.00   0.900  0.00532
  8 -4  4    430.11    392.03   16.88  8  4  4    446.96    390.81   42.22  -16.85    1.22    45.47    0.03  -13.78   0.397  0.00156
 18 -1  7     21.27     29.86   14.78 18  1  7     28.23     30.54   17.11   -6.96   -0.67    22.61    0.03   10.31   0.278  0.01118
 -4 -5 13    530.11    518.25   28.56 -4  5 13    521.33    519.02   27.51    8.78   -0.77    39.65    0.02  -11.45  -0.241  0.00074
  0 -3 11    998.92   1137.99   33.00  0  3 11    985.06   1136.96   29.64   13.86    1.02    44.36    0.02   13.58  -0.289  0.00045
  2 -3 11    933.89    987.91   40.08  2  3 11    943.38    989.23   34.37   -9.49   -1.31    52.80    0.02    7.23   0.155  0.00066
  6 -2 22     58.83     51.39   13.87  6  2 22     71.36     51.67   11.97  -12.53   -0.29    18.32    0.02   43.85   0.668  0.00277
-14 -5  3    175.33    188.84   14.97-14  5  3    181.99    189.58   26.57   -6.66   -0.74    30.50    0.02    9.02   0.194  0.00195
-20 -2 14     97.17     76.18   12.88-20  2 14     79.42     76.63   22.75   17.75   -0.45    26.14    0.02  -39.42  -0.696  0.00295
-10 -5 15    596.19    531.91   24.04-10  5 15    591.31    531.17   27.98    4.88    0.74    36.89    0.02    6.60  -0.112  0.00070
 -1 -6  7     40.33     36.53    8.39 -1  6  7     38.24     36.19   15.08    2.09    0.35    17.26    0.02    6.05  -0.101  0.00475
-12 -3  5    333.24    354.15   17.72-12  3  5    311.31    353.73   16.83   21.93    0.42    24.44    0.02   52.19  -0.880  0.00059
                                                                                            "exp_56    "  PLATON-BIJVOET   Page   21
====================================================================================================================================
  0 -1 13    117.98    106.63    6.80  0  1 13     96.60    106.84   11.50   21.38   -0.21    13.36    0.02  -99.99  -1.616  0.00099
 -5 -2 11     59.39     62.31    4.19 -5  2 11     62.83     62.19    5.15   -3.44    0.12     6.64    0.02  -29.24   0.536  0.00095
-18 -4 20     87.59    111.52   11.59-18  4 20     80.60    111.24   13.22    6.99    0.28    17.58    0.02   25.18  -0.382  0.00125
  6 -4 22     84.14     69.84   13.97  6  4 22     74.25     70.47   26.57    9.89   -0.64    30.02    0.02  -15.53  -0.351  0.00454
  2 -2 24     29.18     31.60    8.51  2  2 24     26.61     31.81    9.71    2.57   -0.21    12.91    0.02  -12.04  -0.216  0.00337
 -4 -4  6    708.66    691.37   26.98 -4  4  6    697.42    690.63   24.16   11.24    0.74    36.22    0.02   15.11  -0.290  0.00054
  9 -4  1    465.87    398.28   18.17  9  4  1    454.61    397.26   41.49   11.26    1.02    45.29    0.02   11.00  -0.226  0.00129
 -5 -1 18    182.95    187.59    9.62 -5  1 18    184.78    187.81    9.64   -1.83   -0.22    13.62    0.02    8.42   0.118  0.00058
  7 -1 20    115.66    106.68   12.94  7  1 20    100.68    106.35   10.77   14.98    0.33    16.84    0.02   45.90  -0.870  0.00153
 -6 -5  9    106.13    119.17   16.01 -6  5  9    109.10    119.56   10.66   -2.97   -0.39    19.23    0.02    7.55   0.134  0.00165
  2 -1 19    427.43    388.36   27.82  2  1 19    424.11    387.70   20.59    3.32    0.66    34.61    0.02    5.05  -0.077  0.00085
 -7 -6 11     37.52     38.11   11.40 -7  6 11     39.95     38.43   14.87   -2.43   -0.32    18.74    0.02    7.55   0.113  0.00421
 -9 -4 23    163.01    143.88   13.22 -9  4 23    173.45    143.48   14.94  -10.44    0.39    19.95    0.02  -26.51   0.543  0.00137
  2 -3 29    293.71    264.00   19.33  2  3 29    297.73    263.14   42.59   -4.02    0.86    46.77    0.02   -4.70   0.104  0.00162
 -9 -2  9    135.47    148.90    7.43 -9  2  9    133.11    149.07    6.55    2.36   -0.17     9.90    0.02  -13.75  -0.256  0.00058
-10 -3 19     53.19     43.01    7.75-10  3 19     42.65     43.21    8.06   10.54   -0.20    11.18    0.02  -52.87  -0.960  0.00231
-20 -3  5     28.61     13.03   11.66-20  3  5     23.66     12.60   19.29    4.95    0.43    22.54    0.02   11.46  -0.200  0.01684
 -9 -3  6    113.71    109.71    6.82 -9  3  6    119.06    109.93    8.05   -5.35   -0.22    10.55    0.02   24.07   0.486  0.00101
-12 -4  2     52.69     53.77    7.70-12  4  2     46.64     53.51   15.10    6.05    0.26    16.95    0.02   23.28  -0.342  0.00242
 -7 -1 10    288.83    305.69   19.79 -7  1 10    295.24    305.30   15.68   -6.41    0.40    25.25    0.02  -16.14   0.270  0.00065
 -2 -2 24    541.39    539.90   25.99 -2  2 24    536.52    540.72   21.57    4.87   -0.82    33.77    0.02   -5.94  -0.168  0.00076
 -9 -1 16     42.50     44.24    6.18 -9  1 16     48.63     44.42    6.61   -6.13   -0.18     9.05    0.02   33.96   0.657  0.00204
-18 -1 23     23.15     35.62    9.82-18  1 23     39.82     35.39   10.04  -16.67    0.23    14.04    0.02  -73.51   1.203  0.00319
 -1 -3 12     40.16     46.63    3.90 -1  3 12     35.30     46.72    4.45    4.86   -0.09     5.92    0.02  -53.95  -0.837  0.00097
 11 -3  0    168.82    173.32    8.85 11  3  0    165.80    173.03   12.14    3.02    0.29    15.02    0.02   10.53  -0.182  0.00083
-18 -2 18     17.76     17.76    8.40-18  2 18     19.82     17.99    9.87   -2.06   -0.24    12.96    0.02    8.68   0.141  0.00664
-16 -2 18     43.34     35.15    8.50-16  2 18     30.76     34.81   11.34   12.58    0.34    14.17    0.02   36.90  -0.864  0.00487
-14 -6 12    500.64    485.89   52.80-14  6 12    478.99    487.00   51.32   21.65   -1.11    73.63    0.02  -19.50  -0.309  0.00114
-19 -4 11    102.34    112.31   13.46-19  4 11    108.83    111.74   25.84   -6.49    0.58    29.14    0.02  -11.27   0.243  0.00257
  8 -1  9    529.59    498.58   23.29  8  1  9    511.87    499.42   26.40   17.72   -0.83    35.20    0.02  -21.24  -0.527  0.00084
-18 -1 13     46.71     43.53   10.41-18  1 13     35.57     43.86    9.58   11.14   -0.33    14.15    0.02  -33.64  -0.811  0.00379
-14 -5  1     26.19     25.46    8.69-14  5  1     32.39     25.77   17.83   -6.20   -0.31    19.83    0.02   20.02   0.297  0.00604
-13 -1 20     87.22     83.66    8.73-13  1 20     84.63     83.41    9.32    2.59    0.26    12.77    0.02   10.15  -0.183  0.00153
-15 -3 24     55.80     48.25    9.92-15  3 24     42.32     48.02   10.95   13.48    0.23    14.78    0.02   59.26  -0.897  0.00236
 16 -3  7    132.04    128.34   14.58 16  3  7    114.35    127.88   16.79   17.69    0.46    22.24    0.02   38.48  -0.775  0.00179
-15 -3 16    728.03    796.90   28.64-15  3 16    743.01    796.23   34.44  -14.98    0.67    44.79    0.02  -22.25   0.349  0.00042
-18 -3 11    224.06    194.00   16.05-18  3 11    213.87    193.16   32.76   10.19    0.84    36.48    0.02   12.07  -0.256  0.00218
  7 -2  7     33.57     29.03    3.42  7  2  7     30.91     28.93    5.13    2.66    0.10     6.17    0.02   27.05  -0.415  0.00170
 -1 -1 20    370.63    429.05   28.11 -1  1 20    380.44    428.55   15.46   -9.81    0.51    32.08    0.02  -19.34   0.322  0.00059
-12 -4 18    131.00    136.36   10.04-12  4 18    118.08    135.88   17.64   12.92    0.48    20.30    0.02   26.66  -0.613  0.00178
 -9 -7 10    117.16     84.70   14.72 -9  7 10    103.04     84.38   14.36   14.12    0.31    20.56    0.02   45.28  -0.671  0.00184
 12 -4  8     65.84     62.36    8.41 12  4  8     73.16     61.86   21.47   -7.32    0.50    23.06    0.02  -14.62   0.339  0.00403
 12 -1 19     92.77     60.09   17.37 12  1 19     80.07     59.48   22.93   12.70    0.62    28.77    0.02   20.62  -0.420  0.00515
-11 -6 11    348.01    374.47   30.90-11  6 11    359.24    375.09   20.29  -11.23   -0.62    36.97    0.02   18.12   0.287  0.00083
  5 -3 14     34.52     40.58    6.60  5  3 14     41.91     40.39    5.98   -7.39    0.19     8.91    0.02  -39.44   0.851  0.00231
 16 -1 19    160.15    175.21   30.94 16  1 19    176.08    174.31   21.09  -15.93    0.90    37.44    0.02  -17.78   0.449  0.00256
-15 -6  3     71.19     73.12   15.15-15  6  3     64.03     72.53   25.30    7.16    0.59    29.49    0.02   12.14  -0.223  0.00405
 -5 -2  7    119.09    122.86    3.97 -5  2  7    116.28    123.02    6.45    2.81   -0.16     7.57    0.02  -17.63  -0.392  0.00065
                                                                                            "exp_56    "  PLATON-BIJVOET   Page   22
====================================================================================================================================
  0 -1 25     15.63      6.34    9.63  0  1 25     24.52      6.55    9.14   -8.89   -0.21    13.28    0.02   43.09   0.654  0.01600
 -5 -3  6   1166.07   1113.73   27.50 -5  3  6   1143.09   1114.35   28.80   22.98   -0.62    39.82    0.02  -37.17  -0.593  0.00028
-13 -2 11     71.47     60.20    7.74-13  2 11     63.10     60.37    7.88    8.37   -0.17    11.05    0.02  -48.40  -0.773  0.00143
 -6 -3 15    459.35    450.16   16.47 -6  3 15    445.25    450.64   19.10   14.10   -0.47    25.22    0.02  -29.86  -0.578  0.00052
-10 -2 22     45.36     57.46    9.53-10  2 22     62.78     57.79   11.18  -17.42   -0.33    14.69    0.02   52.02   1.163  0.00291
-10 -5 21     53.81     63.18   10.96-10  5 21     69.88     63.56   19.65  -16.07   -0.38    22.50    0.02   41.99   0.697  0.00302
  8 -6 10    134.83    128.94   14.05  8  6 10    149.96    128.45   26.21  -15.13    0.49    29.74    0.02  -30.94   0.525  0.00190
 -6 -6 16    119.25    138.96   18.25 -6  6 16    137.50    138.56   14.42  -18.25    0.40    23.26    0.02  -45.17   0.802  0.00146
  1 -5 14     58.74     56.83    9.03  1  5 14     71.18     56.61    9.37  -12.44    0.21    13.01    0.02  -58.53   0.972  0.00187
-22 -1 13     14.40     16.31   15.83-22  1 13     26.29     15.78   16.34  -11.89    0.53    22.75    0.02  -22.64   0.546  0.01637
 -6 -5 11      8.04     12.39    9.07 -6  5 11     10.36     12.12    7.23   -2.32    0.26    11.60    0.02   -8.79   0.223  0.01078
-12 -2 28    166.37    157.95   15.74-12  2 28    150.66    158.33   15.76   15.71   -0.37    22.27    0.02  -41.91  -0.722  0.00119
-15 -4  3    237.36    258.30   24.55-15  4  3    245.05    257.65   22.57   -7.69    0.65    33.35    0.02  -11.81   0.250  0.00126
 12 -1  7    187.33    212.36   17.84 12  1  7    176.00    211.93   15.42   11.33    0.44    23.58    0.02   25.97  -0.462  0.00103
  8 -3  1   1063.44   1225.98   32.12  8  3  1   1064.79   1227.58   64.56   -1.35   -1.60    72.11    0.02    0.84  -0.004  0.00065
  4 -2  8    613.98    589.65   17.19  4  2  8    627.34    589.21   16.26  -13.36    0.44    23.66    0.02  -30.07   0.583  0.00038
 -8 -2  8   1800.54   1624.97   47.65 -8  2  8   1822.16   1623.66   47.37  -21.62    1.31    67.19    0.02  -16.48   0.341  0.00040
-14 -6  2      9.50     33.80   10.64-14  6  2     32.65     33.52   15.42  -23.15    0.29    18.73    0.02  -80.62   1.251  0.00427
 13 -4  1     49.00     69.11    8.04 13  4  1     41.04     69.38   11.57    7.96   -0.27    14.09    0.02  -29.62  -0.584  0.00194
 -8 -4 26     40.42     22.71   16.72 -8  4 26     19.45     23.06   12.14   20.97   -0.36    20.66    0.02  -58.93  -1.032  0.00777
-10 -1  5    656.17    502.26   23.64-10  1  5    660.08    501.13   46.16   -3.91    1.13    51.86    0.02   -3.47   0.097  0.00112
 18 -3  9     51.58     61.06   13.59 18  3  9     49.14     61.48   21.84    2.44   -0.42    25.72    0.02   -5.81  -0.111  0.00343
 -8 -4  6    223.89    226.60   12.08 -8  4  6    218.89    226.93   18.68    5.00   -0.33    22.25    0.02  -14.96  -0.240  0.00074
 -5 -2  1    338.35    341.92    8.59 -5  2  1    347.18    341.69   11.68   -8.83    0.22    14.50    0.02  -39.42   0.624  0.00033
 -7 -3 14    281.51    318.10   12.83 -7  3 14    271.34    317.68   12.42   10.17    0.42    17.86    0.02   24.25  -0.546  0.00066
 -4 -1 19    852.31    925.39   32.54 -4  1 19    861.26    924.47   29.96   -8.95    0.92    44.23    0.02   -9.75   0.223  0.00050
-13 -5 12    542.07    521.18   31.83-13  5 12    529.83    521.90   26.29   12.24   -0.72    41.28    0.02  -16.90  -0.314  0.00069
 -9 -5 12    367.05    387.59   35.30 -9  5 12    378.33    388.22   19.88  -11.28   -0.63    40.51    0.02   17.95   0.263  0.00081
 20 -5  7    221.79    231.48   22.12 20  5  7    241.32    230.61   38.95  -19.53    0.86    44.79    0.02  -22.63   0.455  0.00187
  1 -4 15    690.65    636.71   24.77  1  4 15    672.90    635.92   27.24   17.75    0.79    36.82    0.02   22.52  -0.461  0.00062
 -5 -2 21    131.94    139.01   10.14 -5  2 21    134.03    138.75   10.52   -2.09    0.26    14.61    0.02   -7.89   0.161  0.00095
 -7 -2 13    110.05    113.19    7.17 -7  2 13    116.70    113.34    6.14   -6.65   -0.16     9.44    0.02   42.69   0.688  0.00069
-11 -4  7      9.36     21.29   10.22-11  4  7     27.87     21.55    7.37  -18.51   -0.26    12.60    0.02   70.59   1.448  0.00612
  5 -2  9    562.96    537.95   16.29  5  2  9    576.45    538.37   15.34  -13.49   -0.41    22.38    0.02   32.52   0.584  0.00039
 -4 -3 19    359.07    369.35   15.55 -4  3 19    342.23    369.89   16.54   16.84   -0.54    22.70    0.02  -31.04  -0.766  0.00073
-18 -1  1    209.40    206.99   24.57-18  1  1    200.66    206.20   23.27    8.74    0.78    33.84    0.02   11.17  -0.235  0.00189
-14 -2 20    674.64    667.48   22.58-14  2 20    697.39    668.49   37.14  -22.75   -1.01    43.47    0.02   22.43   0.500  0.00076
 22 -3  5    158.59    159.63   27.66 22  3  5    139.49    158.90   20.96   19.10    0.74    34.70    0.02   25.98  -0.529  0.00231
 -4 -6 20    337.04    302.76   45.13 -4  6 20    343.00    303.78   21.31   -5.96   -1.03    49.91    0.02    5.81   0.099  0.00169
-22 -2  6     57.69     50.11   19.35-22  2  6     57.87     50.69   21.47   -0.18   -0.59    28.90    0.02    0.31  -0.014  0.00581
 -3 -3 16    769.49    813.46   24.86 -3  3 16    758.97    812.76   24.81   10.52    0.70    35.12    0.02   15.11  -0.280  0.00043
-14 -3 15    551.52    551.38   24.41-14  3 15    547.19    550.83   23.45    4.33    0.56    33.85    0.02    7.77  -0.111  0.00051
  3 -3 18    411.31    404.82   18.51  3  3 18    410.56    404.28   16.53    0.75    0.54    24.82    0.02    1.39  -0.008  0.00067
 10 -3 25    339.23    274.29   38.58 10  3 25    346.14    273.24   40.40   -6.91    1.05    55.86    0.02   -6.58   0.143  0.00192
-10 -2  6   1376.80   1454.41   45.02-10  2  6   1372.82   1456.08   49.50    3.98   -1.67    66.91    0.02   -2.39  -0.084  0.00057
-16 -2  6    353.04    390.21   23.92-16  2  6    339.46    388.91   59.15   13.58    1.30    63.80    0.02   10.49  -0.193  0.00166
  4 -1 21    202.60    236.70   21.22  4  1 21    212.65    237.12   14.17  -10.05   -0.42    25.52    0.02   23.88   0.377  0.00089
-16 -1  3    984.83    907.01   47.59-16  1  3    998.22    905.59   67.47  -13.39    1.42    82.57    0.02   -9.46   0.179  0.00078
                                                                                            "exp_56    "  PLATON-BIJVOET   Page   23
====================================================================================================================================
  6 -1 21    264.13    264.51   16.05  6  1 21    281.77    264.86   16.37  -17.64   -0.34    22.93    0.02   51.13   0.754  0.00065
 -7 -6 13    109.63     94.27   11.65 -7  6 13     88.02     93.97   12.26   21.61    0.29    16.91    0.02   73.93  -1.260  0.00155
  3 -4 11     11.64      9.43    5.89  3  4 11     11.47      9.25    6.42    0.17    0.17     8.71    0.02    0.97   0.001  0.00934
-16 -1  5    965.46    845.33   39.55-16  1  5    954.58    844.09   52.04   10.88    1.24    65.36    0.02    8.80  -0.148  0.00073
-22 -2 10    120.54    135.43   20.06-22  2 10    130.37    136.24   28.94   -9.83   -0.81    35.21    0.02   12.08   0.256  0.00299
  4 -2 12   1020.56   1027.01   37.04  4  2 12   1011.11   1025.82   37.49    9.45    1.19    52.70    0.02    7.95  -0.157  0.00058
  9 -1  4    156.49    170.07    6.85  9  1  4    151.44    169.91    4.91    5.05    0.16     8.43    0.02   30.91  -0.580  0.00048
-16 -1 17    135.73    134.82    9.26-16  1 17    156.99    134.60   10.63  -21.26    0.22    14.10    0.02  -96.05   1.524  0.00082
  6 -6  2    122.15    117.60   12.78  6  6  2    107.01    117.17   22.57   15.14    0.44    25.94    0.02   34.74  -0.567  0.00186
 -2 -5 17     19.29     23.36   11.47 -2  5 17     27.49     22.99   10.87   -8.20    0.36    15.80    0.02  -22.52   0.542  0.00786
 -4 -2 22    359.57    460.34   28.17 -4  2 22    378.37    460.94   17.84  -18.80   -0.60    33.34    0.02   31.59   0.546  0.00065
  2 -4  6    260.94    295.43   11.99  2  4  6    252.96    295.98   26.93    7.98   -0.55    29.48    0.02  -14.52  -0.289  0.00093
-13 -4 17    107.22    109.29   10.50-13  4 17    116.56    109.57   12.23   -9.34   -0.28    16.12    0.02   33.61   0.562  0.00127
  7 -5 12    191.92    215.23   12.91  7  5 12    198.00    214.71   27.66   -6.08    0.52    30.52    0.02  -11.77   0.216  0.00120
 -3 -5 12   1146.38   1148.47   52.54 -3  5 12   1158.60   1149.69   42.84  -12.22   -1.22    67.79    0.02   10.05   0.162  0.00053
-12 -2 24    101.98     85.09   11.62-12  2 24     84.10     84.67   12.96   17.88    0.42    17.41    0.02   42.43  -1.003  0.00248
-13 -4  7     93.22     86.83   11.32-13  4  7     78.00     87.13    7.93   15.22   -0.30    13.82    0.02  -50.99  -1.123  0.00172
-18 -1 15   1519.41   1357.73   55.96-18  1 15   1502.90   1356.04   50.97   16.51    1.69    75.69    0.02    9.78  -0.196  0.00062
 -2 -1 15   2183.28   2307.27   64.13 -2  1 15   2199.28   2309.20   66.83  -16.00   -1.93    92.62    0.02    8.31   0.152  0.00042
  0 -2 24     52.33     40.81   11.50  0  2 24     48.49     40.52   11.50    3.84    0.28    16.26    0.02   13.48  -0.219  0.00350
  4 -6 10    229.73    209.76   14.57  4  6 10    239.74    209.17   25.72  -10.01    0.59    29.56    0.02  -16.83   0.359  0.00142
  9 -2  7    157.32    154.10    8.42  9  2  7    146.21    153.86   13.26   11.11    0.24    15.71    0.02   46.20  -0.692  0.00078
-12 -3 17    698.77    703.78   26.38-12  3 17    696.54    704.58   26.07    2.23   -0.80    37.09    0.02   -2.78  -0.082  0.00057
-20 -4 10    189.42    186.14   13.49-20  4 10    179.63    185.76   21.14    9.79    0.38    25.08    0.02   25.84  -0.375  0.00102
-17 -2 19     40.56     42.59    8.76-17  2 19     52.60     42.87   10.40  -12.04   -0.29    13.60    0.02   42.18   0.864  0.00334
 13 -2  3    294.95    278.41   12.49 13  2  3    279.45    278.89   14.68   15.50   -0.48    19.27    0.02  -32.19  -0.829  0.00086
-18 -3  1    107.13    126.04   15.71-18  3  1    117.83    125.54   16.60  -10.70    0.50    22.86    0.02  -21.52   0.490  0.00198
  3 -1 10     87.25    104.95    3.41  3  1 10     85.01    104.81    4.78    2.24    0.14     5.87    0.02   15.99  -0.358  0.00067
 -1 -6 15     50.87     50.55   13.30 -1  6 15     49.41     50.98   12.18    1.46   -0.43    18.03    0.02   -3.39  -0.105  0.00425
 -2 -3  1   2854.70   2783.58   72.22 -2  3  1   2843.68   2786.06  128.49   11.02   -2.49   147.40    0.02   -4.43  -0.092  0.00045
-14 -4  4   1630.25   1662.38   66.60-14  4  4   1629.80   1665.77  192.73    0.45   -3.39   203.91    0.02   -0.13  -0.019  0.00102
 -1 -2 11      5.77      2.42    2.87 -1  2 11      1.87      2.50    3.48    3.90   -0.08     4.51    0.02  -46.90  -0.883  0.01690
 16 -2 16     35.31     50.42   21.84 16  2 16     38.22     49.94   21.47   -2.91    0.48    30.63    0.02   -6.08   0.111  0.00477
 -7 -2 15    396.29    404.22   13.46 -7  2 15    394.46    403.81   14.42    1.83    0.41    19.73    0.02    4.42  -0.072  0.00051
 18 -4 14     34.70     30.70   18.59 18  4 14     42.22     31.34   25.48   -7.52   -0.64    31.54    0.02   11.81   0.218  0.01026
  1 -5 16     60.02     60.22    9.11  1  5 16     61.89     59.98   10.12   -1.87    0.24    13.62    0.02   -7.78   0.155  0.00200
  8 -1 21    452.21    400.34   26.82  8  1 21    442.96    401.37   44.04    9.25   -1.03    51.56    0.02   -8.97  -0.199  0.00129
-16 -3  3    732.20    761.90   60.21-16  3  3    709.77    760.33   60.24   22.43    1.57    85.17    0.02   14.25  -0.245  0.00103
-20 -1  1      3.45     12.22   12.52-20  1  1     13.08     11.94   12.36   -9.63    0.28    17.59    0.02  -34.40   0.563  0.01159
-10 -5  7    219.97    216.66   14.47-10  5  7    239.34    216.16   14.53  -19.37    0.51    20.51    0.02  -38.27   0.969  0.00117
 -9 -7 14     84.93     86.70   20.28 -9  7 14     98.18     86.22   16.49  -13.25    0.48    26.14    0.02  -27.57   0.525  0.00278
-16 -5  9     68.26     75.34   13.47-16  5  9     78.62     75.81   23.29  -10.36   -0.47    26.90    0.02   21.97   0.368  0.00312
  5 -3 10     49.99     58.04    6.66  5  3 10     45.10     57.82   11.67    4.89    0.22    13.44    0.02   21.93  -0.347  0.00192
 18 -5  7    109.10    101.20   13.17 18  5  7    126.30    101.95   31.30  -17.20   -0.76    33.96    0.02   22.69   0.484  0.00373
 -4 -4 16    538.93    541.19   19.47 -4  4 16    550.44    541.74   22.92  -11.51   -0.55    30.07    0.02   21.12   0.365  0.00050
  0 -3  3    368.17    471.12   12.34  0  3  3    381.74    471.65   26.42  -13.57   -0.53    29.16    0.02   25.84   0.447  0.00056
  5 -1  8    295.07    353.42    8.12  5  1  8    300.53    353.17   11.04   -5.46    0.25    13.70    0.02  -21.99   0.417  0.00035
 12 -1 11    428.26    432.34   23.47 12  1 11    425.33    431.70   23.59    2.93    0.65    33.28    0.02    4.54  -0.069  0.00075
                                                                                            "exp_56    "  PLATON-BIJVOET   Page   24
====================================================================================================================================
  5 -4  5    178.19    145.90    9.36  5  4  5    194.00    145.31   23.66  -15.81    0.58    25.44    0.02  -27.17   0.644  0.00200
 -7 -2  7    421.64    385.15   12.73 -7  2  7    410.00    384.87    9.90   11.64    0.28    16.13    0.02   41.21  -0.704  0.00037
-18 -6  4    218.70    241.66   30.36-18  6  4    214.75    242.56   33.12    3.95   -0.91    44.93    0.02   -4.36  -0.108  0.00187
-18 -2 20    174.99    190.45   11.17-18  2 20    180.78    190.16   13.73   -5.79    0.29    17.70    0.02  -19.85   0.344  0.00077
  5 -1 12    154.24    145.66    6.68  5  1 12    136.67    145.84    6.16   17.57   -0.18     9.09    0.02  -95.59  -1.954  0.00063
 -8 -3 21    104.37    103.17   10.70 -8  3 21     90.23    103.52   11.92   14.14   -0.35    16.02    0.02  -40.17  -0.905  0.00170
 -7 -5  6     73.13     79.20   10.37 -7  5  6     70.27     79.50   10.80    2.86   -0.30    14.97    0.02   -9.61  -0.211  0.00188
-12 -5 17    271.88    288.25   15.39-12  5 17    278.44    288.77   17.79   -6.56   -0.53    23.52    0.02   12.44   0.256  0.00091
 -3 -3 18    254.37    266.33   11.85 -3  3 18    259.05    266.76   13.46   -4.68   -0.42    17.93    0.02   11.05   0.237  0.00079
 18 -1  3     90.89     83.97   13.81 18  1  3    101.34     83.59   13.37  -10.45    0.38    19.22    0.02  -27.33   0.564  0.00228
  0 -1 21    157.19    153.81   10.83  0  1 21    155.87    154.08   11.68    1.32   -0.26    15.93    0.02   -4.99  -0.099  0.00086
 -8 -1 21    234.89    237.63   15.16 -8  1 21    230.64    237.24   13.49    4.25    0.39    20.29    0.02   10.95  -0.190  0.00082
 -9 -5 10     16.33     13.63   10.54 -9  5 10     14.84     13.40    8.85    1.49    0.23    13.76    0.02    6.37  -0.091  0.00865
 -7 -4 21     61.43     55.33    9.53 -7  4 21     65.00     55.63   10.84   -3.57   -0.30    14.43    0.02   11.89   0.227  0.00271
-11 -4  3     76.71     87.73    8.26-11  4  3     85.11     87.45   13.24   -8.40    0.28    15.61    0.02  -29.50   0.557  0.00163
-16 -1 13    294.02    257.42   13.94-16  1 13    296.02    256.96   17.14   -2.00    0.47    22.09    0.02   -4.29   0.112  0.00091
 -2 -3 13    927.08    809.29   24.14 -2  3 13    925.51    808.37   28.93    1.57    0.92    37.68    0.02    1.70  -0.017  0.00057
 -9 -1 14     47.51     35.58    5.43 -9  1 14     31.75     35.45    5.38   15.76    0.13     7.64    0.02  118.40  -2.044  0.00187
 12 -5  1    110.69    133.65   10.73 12  5  1    132.49    134.23   22.93  -21.80   -0.58    25.32    0.02   37.30   0.838  0.00218
 -4 -3  9    892.98    848.08   24.08 -4  3  9    880.31    848.62   25.32   12.67   -0.54    34.94    0.02  -23.59  -0.378  0.00032
 -7 -4  7     83.76     83.23    9.27 -7  4  7     82.28     83.05    6.36    1.48    0.18    11.24    0.02    8.23  -0.116  0.00108
 -3 -4  3    354.27    320.35   16.08 -3  4  3    367.34    320.81   15.52  -13.07   -0.47    22.35    0.02   27.89   0.564  0.00073
  2 -2 26    226.48    233.34   16.28  2  2 26    237.90    232.94   16.35  -11.42    0.40    23.07    0.02  -28.56   0.512  0.00086
-20 -3 15     20.52     23.73   11.81-20  3 15     12.74     24.06   15.70    7.78   -0.33    19.65    0.02  -23.53  -0.413  0.00692
  3 -5  0    727.63    654.11   28.78  3  5  0    709.38    653.05   44.09   18.25    1.06    52.65    0.02   17.20  -0.326  0.00081
 -5 -3 10    188.30    244.01    8.73 -5  3 10    193.49    243.71    8.82   -5.19    0.29    12.41    0.02  -17.71   0.442  0.00060
-18 -3 21    142.31    137.63   12.22-18  3 21    133.12    137.34   14.60    9.19    0.29    19.04    0.02   31.36  -0.467  0.00107
  8 -3 13     58.47     81.82   10.30  8  3 13     73.52     82.18   21.11  -15.05   -0.36    23.49    0.02   41.52   0.625  0.00221
 14 -6  2    261.14    287.63   18.91 14  6  2    261.33    288.52   36.76   -0.19   -0.88    41.34    0.02    0.21  -0.017  0.00154
-14 -5 19    119.83    109.92   12.87-14  5 19     99.28    109.46   14.18   20.55    0.46    19.15    0.02   44.61  -1.049  0.00210
-14 -5 17    320.67    296.62   30.94-14  5 17    305.82    295.78   19.10   14.85    0.84    36.36    0.02   17.60  -0.385  0.00142
 11 -4  1    508.68    496.90   19.71 11  4  1    518.29    496.22   30.54   -9.61    0.68    36.35    0.02  -14.15   0.283  0.00068
 -8 -3  7    140.85    115.15    7.85 -8  3  7    142.82    115.38    9.39   -1.97   -0.23    12.24    0.02    8.60   0.142  0.00099
 -9 -5 18     19.47     35.85    8.94 -9  5 18     23.28     36.08   10.19   -3.81   -0.24    13.56    0.02   16.07   0.264  0.00330
 -9 -2 13    237.97    231.10   10.48 -9  2 13    229.74    231.46   10.07    8.23   -0.36    14.53    0.02  -23.10  -0.591  0.00077
  7 -4 13    114.92    115.59   18.25  7  4 13     93.18    115.16   20.38   21.74    0.44    27.36    0.02   49.95  -0.779  0.00189
  6 -5 15     61.69     60.02   10.02  6  5 15     63.33     59.48   19.29   -1.64    0.54    21.74    0.02   -3.04   0.100  0.00452
  8 -3 17    707.70    650.95   45.26  8  3 17    723.04    652.38   71.34  -15.34   -1.42    84.49    0.02   10.77   0.165  0.00109
-15 -2  7    146.88    120.82    9.53-15  2  7    132.47    120.65    9.65   14.41    0.17    13.56    0.01   85.32  -1.050  0.00070
-10 -6 16    172.90    190.25   13.81-10  6 16    190.28    190.39   16.23  -17.38   -0.15    21.31    0.01  118.02   0.809  0.00039
-17 -3  8     33.14     32.49    7.73-17  3  8     22.91     32.39   13.24   10.23    0.10    15.33    0.01  105.88  -0.661  0.00149
  1 -1 18     55.88     59.69    7.31  1  1 18     58.75     59.63    5.85   -2.87    0.07     9.36    0.01  -42.14   0.314  0.00057
  5 -8  5     38.43     63.20   11.53  5  8  5     32.76     62.97   22.57    5.67    0.23    25.34    0.01   24.43  -0.215  0.00184
  5 -3  0    588.45    577.07   14.53  5  3  0    569.05    577.34   15.65   19.40   -0.26    21.36    0.01  -73.66  -0.921  0.00023
  7 -4  1    207.10    184.15   10.29  7  4  1    209.29    184.33   23.66   -2.19   -0.18    25.80    0.01   12.51   0.078  0.00048
-14 -2 16    653.38    610.85   22.84-14  2 16    636.78    610.39   22.45   16.60    0.46    32.03    0.01   36.26  -0.504  0.00037
-19 -3  2    132.98    147.89   17.06-19  3  2    142.68    148.07   26.93   -9.70   -0.19    31.88    0.01   52.05   0.298  0.00063
-13 -1 16    165.72    180.07    9.97-13  1 16    176.28    180.25   10.42  -10.56   -0.18    14.42    0.01   57.34   0.719  0.00051
                                                                                            "exp_56    "  PLATON-BIJVOET   Page   25
====================================================================================================================================
-20 -2  4    179.44    165.53   18.44-20  2  4    191.89    165.90   19.89  -12.45   -0.37    27.12    0.01   33.26   0.445  0.00113
  3 -3 12     34.58     25.47    5.47  3  3 12     24.46     25.41    5.98   10.12    0.07     8.10    0.01  149.55  -1.240  0.00133
-12 -2 16      7.83     20.60    6.87-12  2 16      9.44     20.47    6.31   -1.61    0.13     9.33    0.01  -12.23   0.187  0.00321
 -9 -5  4    413.59    430.77   21.70 -9  5  4    431.51    430.45   19.01  -17.92    0.31    28.85    0.01  -57.34   0.632  0.00036
 11 -8  3    106.01    109.81   17.91 11  8  3     86.99    109.54   26.57   19.02    0.27    32.04    0.01   70.21  -0.585  0.00123
 13 -8  3     97.23    101.71   27.36 13  8  3     87.35    101.28   26.21    9.88    0.43    37.89    0.01   22.89  -0.249  0.00213
  3 -4  1      3.31     12.21    5.15  3  4  1     -1.51     12.33    6.16    4.82   -0.12     8.03    0.01  -41.19  -0.615  0.00477
 -3 -3 14   1384.60   1395.76   37.15 -3  3 14   1388.41   1395.32   45.30   -3.81    0.44    58.59    0.01   -8.70   0.073  0.00016
 -6 -6  6    440.78    498.62   26.86 -6  6  6    428.76    498.05   46.22   12.02    0.58    53.46    0.01   20.76  -0.214  0.00058
 11 -1  6     44.46     45.58    6.52 11  1  6     63.22     45.68   14.38  -18.76   -0.09    15.79    0.01  202.14   1.182  0.00102
-16 -5 13    159.92    172.88   19.91-16  5 13    165.97    173.25   28.39   -6.05   -0.37    34.68    0.01   16.48   0.164  0.00106
-16 -5  1    114.17    124.47   13.84-16  5  1    134.55    124.11   30.21  -20.38    0.36    33.23    0.01  -57.04   0.624  0.00144
 19 -3  4     28.39     26.58   17.15 19  3  4     22.34     26.40   17.47    6.05    0.18    24.48    0.01   32.90  -0.240  0.00347
 21 -3  4     38.31     26.78   19.38 21  3  4     37.18     26.60   16.27    1.13    0.19    25.30    0.01    6.10  -0.037  0.00347
-11 -3 18     39.96     43.29    7.69-11  3 18     46.09     43.15    8.65   -6.13    0.15    11.57    0.01  -41.86   0.542  0.00169
-13 -3 18     12.06      9.69    8.19-13  3 18     11.08      9.60    8.72    0.98    0.09    11.96    0.01   10.74  -0.074  0.00473
 -9 -2  3     16.23     17.31    2.76 -9  2  3     14.04     17.34    3.44    2.19   -0.03     4.41    0.01  -74.77  -0.503  0.00085
 -5 -5 14    267.62    275.60   22.61 -5  5 14    279.90    275.89   14.96  -12.28   -0.30    27.11    0.01   41.04   0.442  0.00054
 12 -7  5    516.91    526.11   28.26 12  7  5    524.85    525.74   55.69   -7.94    0.38    62.45    0.01  -20.98   0.133  0.00036
  8 -7  5    118.29    115.65   12.66  8  7  5    108.10    116.01   25.84   10.19   -0.36    28.77    0.01  -28.54  -0.367  0.00154
 24 -2  2    204.39    170.37   21.62 24  2  2    223.98    169.86   50.59  -19.59    0.51    55.02    0.01  -38.40   0.365  0.00150
-11 -4 13    749.15    772.27   30.07-11  4 13    726.54    772.83   29.46   22.61   -0.57    42.10    0.01  -39.79  -0.551  0.00037
-13 -6 17    199.51    228.48   15.72-13  6 17    216.78    228.21   19.66  -17.27    0.27    25.17    0.01  -64.77   0.697  0.00058
 21 -3  2     96.57     81.18   21.29 21  3  2     77.33     81.01   20.38   19.24    0.17    29.47    0.01  115.26  -0.647  0.00103
-24 -1  9    131.88     81.44   40.77-24  1  9    112.00     81.18   19.51   19.88    0.26    45.20    0.01   77.12  -0.434  0.00159
 21 -5  4     33.44     27.14   22.72 21  5  4     33.12     26.89   27.66    0.32    0.26    35.79    0.01    1.24  -0.002  0.00476
-20 -5  1     53.19     57.75   17.21-20  5  1     56.05     58.08   26.93   -2.86   -0.33    31.96    0.01    8.73   0.079  0.00283
-21 -2 15    394.42    398.94   20.42-21  2 15    383.26    399.36   31.52   11.16   -0.41    37.56    0.01  -26.90  -0.308  0.00052
-17 -2 15    312.75    294.83   15.45-17  2 15    305.19    295.01   16.47    7.56   -0.18    22.58    0.01  -42.23  -0.343  0.00030
-17 -4 19    130.10    148.96   12.16-17  4 19    119.94    148.74   13.78   10.16    0.22    18.38    0.01   46.61  -0.541  0.00073
-15 -1 20     31.95     26.35    8.15-15  1 20     37.83     26.28    8.80   -5.88    0.06    11.99    0.01  -93.07   0.496  0.00120
 -9 -2 15    198.77    202.60    9.99 -9  2 15    197.00    202.51    9.61    1.77    0.08    13.86    0.01   20.98  -0.122  0.00021
 -9 -4  7    297.04    283.95   16.60 -9  4  7    280.67    283.63   15.10   16.37    0.33    22.44    0.01   50.34  -0.715  0.00057
 -9 -6 15    297.96    299.65   55.47 -9  6 15    287.02    300.32   18.47   10.94   -0.67    58.46    0.01  -16.34  -0.199  0.00112
  9 -8  3     37.90     27.64   15.76  9  8  3     44.41     27.50   22.20   -6.51    0.14    27.23    0.01  -46.59   0.244  0.00253
-11 -3  4    380.26    397.03   15.27-11  3  4    365.92    397.27   15.26   14.34   -0.25    21.59    0.01  -58.50  -0.676  0.00031
 -6 -6 22     61.16     50.87   37.85 -6  6 22     57.07     50.54   13.50    4.09    0.32    40.19    0.01   12.61  -0.094  0.00320
 -4 -6 22     24.75     60.24   26.93 -4  6 22     36.71     60.40   12.79  -11.96   -0.16    29.81    0.01   75.75   0.396  0.00131
-17 -4  1     62.91     58.90   10.74-17  4  1     48.77     59.12   18.56   14.14   -0.23    21.44    0.01  -62.69  -0.670  0.00191
-11 -1 16     98.40     95.79    7.79-11  1 16     89.27     95.88    7.29    9.13   -0.08    10.67    0.01  -99.99  -0.863  0.00043
-17 -2  7     23.76     20.14    6.79-17  2  7     30.21     20.28   12.84   -6.45   -0.14    14.52    0.01   47.13   0.435  0.00339
 11 -8  1    114.83    101.85   21.66 11  8  1    129.21    101.58   28.39  -14.38    0.27    35.71    0.01  -54.14   0.410  0.00131
  9 -2 27     29.12     17.52   16.86  9  2 27     46.22     17.68   24.75  -17.10   -0.15    29.95    0.01  110.74   0.566  0.00439
 11 -7 10     30.49     38.03   12.93 11  7 10     36.76     37.77   23.29   -6.27    0.25    26.64    0.01  -24.84   0.245  0.00333
  3 -1 18    689.53    765.77   24.67  3  1 18    683.23    766.04   30.17    6.30   -0.27    38.97    0.01  -23.22  -0.169  0.00018
 -3 -7 20     32.39     33.08   30.21 -3  7 20     39.08     32.82   17.72   -6.69    0.26    35.02    0.01  -26.12   0.198  0.00389
  7 -8  5     94.31    118.57   15.01  7  8  5    102.28    118.84   26.57   -7.97   -0.27    30.52    0.01   29.32   0.252  0.00114
-11 -3  8    481.74    496.78   26.55-11  3  8    484.70    496.95   19.69   -2.96   -0.17    33.05    0.01   17.06   0.084  0.00017
                                                                                            "exp_56    "  PLATON-BIJVOET   Page   26
====================================================================================================================================
 -9 -3  8     90.27    100.89    7.17 -9  3  8    104.45    100.81    6.55  -14.18    0.08     9.71    0.01  -99.99   1.469  0.00041
 14 -6 14    525.78    554.96   28.82 14  6 14    521.58    554.27   56.78    4.20    0.68    63.68    0.01    6.13  -0.055  0.00062
-14 -4  2     14.87     15.26    7.86-14  4  2     33.43     15.39   13.01  -18.56   -0.13    15.20    0.01  142.31   1.212  0.00426
 -5 -1 10    180.14    215.10    5.80 -5  1 10    184.29    215.04    9.18   -4.15    0.06    10.86    0.01  -71.80   0.388  0.00013
-12 -5  3      6.96     16.35    8.27-12  5  3     10.19     16.55   17.11   -3.23   -0.20    19.00    0.01   16.52   0.160  0.00594
 11 -7  6     35.39     15.13   11.22 11  7  6     15.65     15.28   22.93   19.74   -0.15    25.53    0.01  -99.99  -0.779  0.00509
-10 -7  7    133.70    107.97   13.55-10  7  7    126.30    107.73   29.12    7.40    0.24    32.12    0.01   31.18  -0.223  0.00110
 19 -2  7     43.36     59.65   13.17 19  2  7     42.11     59.41   15.81    1.25    0.25    20.58    0.01    5.10  -0.049  0.00206
-24 -1  7     10.56      6.50   22.57-24  1  7     19.29      6.74   24.39   -8.73   -0.24    33.23    0.01   35.93   0.255  0.01835
 -5 -5  4     43.15     44.02    8.20 -5  5  4     59.21     44.16   11.81  -16.06   -0.14    14.38    0.01  118.27   1.108  0.00154
 12 -6 16    408.08    436.65   24.59 12  6 16    397.46    436.93   46.59   10.62   -0.28    52.68    0.01  -38.05  -0.207  0.00032
-15 -1 24     13.38     13.35    8.58-15  1 24     20.45     13.24   10.10   -7.07    0.11    13.25    0.01  -63.30   0.542  0.00420
  0 -4 24    264.93    252.51   55.87  0  4 24    280.99    252.06   38.95  -16.06    0.45    68.11    0.01  -36.07   0.242  0.00088
 -8 -4 20     45.15     30.70    9.57 -8  4 20     48.19     30.87   10.33   -3.04   -0.17    14.08    0.01   18.09   0.204  0.00273
 -7 -4  3    258.07    244.13   11.58 -7  4  3    236.45    244.34   11.69   21.62   -0.21    16.45    0.01  -99.99  -1.327  0.00043
  8 -6 12    197.63    203.57   16.36  8  6 12    219.00    203.93   52.96  -21.37   -0.36    55.43    0.01   58.79   0.379  0.00089
 -2 -6 22     65.52     56.00   29.12 -2  6 22     68.59     55.77   17.65   -3.07    0.23    34.05    0.01  -13.39   0.097  0.00205
  3 -1  4    198.46    245.91    4.86  3  1  4    220.08    245.76   10.94  -21.62    0.15    11.97    0.01  -99.99   1.819  0.00031
  9 -2 17     37.77     42.18    9.24  9  2 17     44.26     42.31   10.54   -6.49   -0.14    14.02    0.01   47.49   0.453  0.00162
 -1 -1 28    117.00    109.44   17.97 -1  1 28    122.64    109.31   13.10   -5.64    0.12    22.24    0.01  -46.30   0.259  0.00056
-20 -4  6    143.05    132.95   11.03-20  4  6    144.52    133.10   26.93   -1.47   -0.15    29.10    0.01    9.70   0.045  0.00057
 13 -3  2    316.35    308.00   12.70 13  3  2    317.47    307.86   18.79   -1.12    0.14    22.68    0.01   -7.99   0.056  0.00023
-19 -3 14     43.21     42.01   12.98-19  3 14     39.67     42.16   21.84    3.54   -0.15    25.41    0.01  -23.61  -0.145  0.00178
-18 -4 16     25.07     39.86   10.75-18  4 16      8.87     39.68   16.72   16.20    0.18    19.88    0.01   90.19  -0.806  0.00226
 17 -7  0    233.31    219.10   42.59 17  7  0    232.22    218.63   38.22    1.09    0.47    57.22    0.01    2.33  -0.011  0.00107
 -1 -3 20     34.27     22.80    8.29 -1  3 20     24.60     22.65    6.35    9.67    0.15    10.44    0.01   65.71  -0.912  0.00324
  9 -8  1     96.58     88.52   17.60  9  8  1     76.80     88.36   25.11   19.78    0.17    30.66    0.01  118.48  -0.640  0.00094
  7 -8  1     63.38     46.37   14.01  7  8  1     79.71     46.55   23.29  -16.33   -0.18    27.18    0.01   89.40   0.594  0.00197
-13 -3  6     89.64     80.14   11.59-13  3  6     76.73     80.02    6.57   12.91    0.11    13.32    0.01  113.70  -0.961  0.00071
  2 -2  2   3679.36   3633.66  145.06  2  2  2   3699.80   3632.27   89.86  -20.44    1.39   170.64    0.01  -14.65   0.128  0.00019
-21 -3 18     79.15    101.87   11.86-21  3 18     75.36    101.65   19.37    3.79    0.22    22.71    0.01   17.16  -0.157  0.00109
 11 -7  8    286.45    284.82   20.17 11  7  8    276.26    285.26   38.22   10.19   -0.44    43.22    0.01  -23.25  -0.246  0.00077
 -5 -2 29     19.67     34.16   16.47 -5  2 29     41.89     34.31   16.17  -22.22   -0.16    23.08    0.01  142.61   0.956  0.00228
 13 -6 11     62.17     52.86   12.98 13  6 11     51.68     53.00   24.39   10.49   -0.14    27.63    0.01  -74.88  -0.385  0.00132
  6 -7  1     15.63      9.50   11.27  6  7  1     22.57      9.34   18.20   -6.94    0.16    21.41    0.01  -44.27   0.332  0.00832
  8 -6  8    152.34    124.36   17.34  8  6  8    155.78    124.70   25.48   -3.44   -0.35    30.82    0.01    9.97   0.100  0.00139
-13 -1 22     34.48     32.04    8.00-13  1 22     32.36     32.18    8.15    2.12   -0.14    11.42    0.01  -15.29  -0.198  0.00216
-13 -5  4     70.86     80.45   10.21-13  5  4     85.53     80.18   21.11  -14.67    0.26    23.45    0.01  -55.89   0.637  0.00163
 13 -6  1     31.09     26.70    9.99 13  6  1     16.64     26.90   14.90   14.45   -0.21    17.94    0.01  -70.27  -0.817  0.00384
  3 -3 16   1275.92   1293.78   63.13  3  3 16   1270.90   1294.43   38.42    5.02   -0.65    73.90    0.01   -7.78  -0.077  0.00025
-15 -6  9     12.99     23.82   13.74-15  6  9     22.93     23.43   22.93   -9.94    0.38    26.73    0.01  -25.90   0.386  0.00812
 23 -2  3    127.95    129.77   18.00 23  2  3    117.48    129.91   20.19   10.47   -0.14    27.05    0.01  -75.88  -0.392  0.00053
 18 -2 14    310.90    302.91   51.87 18  2 14    323.94    303.25   39.31  -13.04   -0.34    65.08    0.01   38.35   0.195  0.00056
-15 -1 14     45.53     47.07    7.68-15  1 14     46.35     47.18    7.71   -0.82   -0.10    10.88    0.01    7.99   0.066  0.00109
-14 -2 18    159.27    150.22   12.05-14  2 18    146.90    149.99    9.95   12.37    0.22    15.63    0.01   55.89  -0.777  0.00074
 -5 -5  8     21.52     15.13    8.73 -5  5  8     19.20     15.20    8.81    2.32   -0.07    12.40    0.01  -31.80  -0.193  0.00240
 11 -1 22     72.67     73.40   17.83 11  1 22     55.12     73.53   15.64   17.55   -0.14    23.72    0.01  -99.99  -0.746  0.00093
  0 -2 16   1124.45   1226.80   54.21  0  2 16   1119.98   1226.17   37.11    4.47    0.63    65.70    0.01    7.10  -0.058  0.00026
                                                                                            "exp_56    "  PLATON-BIJVOET   Page   27
====================================================================================================================================
-11 -1 20    155.45    160.24    9.69-11  1 20    148.15    160.36    9.65    7.30   -0.12    13.68    0.01  -61.01  -0.543  0.00037
 18 -2 16     96.09    105.04   27.30 18  2 16     98.27    105.52   24.75   -2.18   -0.48    36.85    0.01    4.54   0.046  0.00228
 -1 -1  4    128.28    147.77    5.56 -1  1  4    132.94    147.70    6.48   -4.66    0.07     8.54    0.01  -63.23   0.554  0.00025
 14 -5  1    402.34    335.87   19.15 14  5  1    416.02    335.21   40.04  -13.68    0.66    44.38    0.01  -20.79   0.323  0.00098
 22 -5  1     97.20    105.84   22.22 22  5  1     91.36    105.53   30.57    5.84    0.31    37.79    0.01   18.69  -0.146  0.00148
-23 -4  1     46.63     43.48   17.81-23  4  1     36.03     43.65   26.93   10.60   -0.16    32.29    0.01  -64.32  -0.333  0.00189
  7 -1  6    113.19    112.44    4.24  7  1  6    117.44    112.49    5.69   -4.25   -0.05     7.10    0.01   83.96   0.592  0.00023
-22 -3 11     20.20     39.54   16.99-22  3 11     25.06     39.24   19.84   -4.86    0.30    26.12    0.01  -16.11   0.198  0.00383
-15 -4 23    338.36    333.60   17.31-15  4 23    336.78    333.78   21.57    1.58   -0.19    27.66    0.01   -8.51  -0.064  0.00028
-15 -4  1     41.45     44.19   10.53-15  4  1     34.26     44.39   12.84    7.19   -0.20    16.61    0.01  -36.18  -0.445  0.00224
 -6 -3 11    696.92    771.23   27.05 -6  3 11    717.30    771.54   27.34  -20.38   -0.31    38.46    0.01   65.27   0.522  0.00020
 -7 -4  1     79.88     63.69    7.86 -7  4  1     91.21     63.77    7.21  -11.33   -0.08    10.67    0.01  145.13   1.055  0.00061
 -7 -4 23     59.45     76.10   17.04 -7  4 23     66.87     75.96   11.88   -7.42    0.13    20.77    0.01  -56.17   0.364  0.00087
 -7 -8 15     19.90     13.29   16.53 -7  8 15      2.91     13.11   28.03   16.99    0.17    32.54    0.01   97.93  -0.517  0.00657
  2 -6 10     90.83     79.30   10.81  2  6 10     73.16     79.14   19.29   17.67    0.16    22.11    0.01  111.00  -0.792  0.00100
  0 -1 31     36.75     26.01   11.92  0  1 31     20.26     25.79   13.72   16.49    0.22    18.17    0.01   73.76  -0.895  0.00432
  7 -1 18     59.51     60.58   10.78  7  1 18     64.34     60.68    9.07   -4.83   -0.11    14.09    0.01   45.26   0.335  0.00088
-19 -5 14     25.44     44.70   12.61-19  5 14     39.67     44.86   24.39  -14.23   -0.16    27.46    0.01   90.32   0.513  0.00176
 17 -4  1     21.47     37.61   36.76 17  4  1     17.11     37.84   20.02    4.36   -0.23    41.86    0.01  -18.68  -0.110  0.00309
 20 -4 12     24.37     27.48   17.93 20  4 12     13.10     27.07   25.84   11.27    0.41    31.45    0.01   27.52  -0.345  0.00751
  7 -3  8    226.36    238.45   11.34  7  3  8    223.84    238.08   27.66    2.52    0.37    29.89    0.01    6.77  -0.072  0.00078
 17 -3  8     55.93     54.29   12.94 17  3  8     36.40     54.17   19.65   19.53    0.12    23.53    0.01  162.60  -0.825  0.00111
-12 -3 23     16.71      6.11    9.29-12  3 23     19.36      6.23   11.74   -2.65   -0.11    14.97    0.01   23.26   0.169  0.00923
 -2 -3 23      7.48     27.35   11.00 -2  3 23     21.69     27.20    7.61  -14.21    0.16    13.38    0.01  -91.61   1.074  0.00284
-11 -5 10    660.31    673.07   44.27-11  5 10    678.91    672.53   30.93  -18.60    0.54    54.00    0.01  -34.68   0.354  0.00040
  2 -6  6    233.92    221.51   14.09  2  6  6    245.42    221.69   19.62  -11.50   -0.18    24.16    0.01   65.32   0.469  0.00040
  9 -5  4    208.91    231.71   13.11  9  5  4    216.57    231.43   29.85   -7.66    0.28    32.60    0.01  -27.32   0.244  0.00061
 13 -3  0     92.15     79.39    7.08 13  3  0     83.54     79.26   10.27    8.61    0.12    12.47    0.01   70.95  -0.681  0.00076
  9 -6 17     51.91     34.55   12.61  9  6 17     36.40     34.70   21.47   15.51   -0.15    24.90    0.01  -99.99  -0.629  0.00215
 -4 -4 14    249.74    265.12   11.54 -4  4 14    260.37    264.95   13.96  -10.63    0.17    18.11    0.01  -62.12   0.596  0.00032
  9 -6  5    220.97    216.29   14.51  9  6  5    202.37    215.94   29.48   18.60    0.34    32.86    0.01   54.37  -0.556  0.00079
 12 -2  8    110.13    112.78    9.89 12  2  8    103.73    112.93   11.43    6.40   -0.15    15.11    0.01  -43.15  -0.433  0.00066
  0 -5 15     16.01     16.97    9.72  0  5 15     16.27     16.78   10.14   -0.26    0.20    14.05    0.01   -1.31   0.033  0.00588
-18 -2 22     20.57     32.10    9.45-18  2 22     34.83     31.88   13.76  -14.26    0.22    16.69    0.01  -65.30   0.867  0.00341
-11 -4 19     32.24     27.87    7.92-11  4 19     23.13     27.78    8.81    9.11    0.09    11.85    0.01  102.60  -0.762  0.00160
  9 -3 22     22.68     40.02   15.49  9  3 22     33.85     39.65   24.02  -11.17    0.36    28.58    0.01  -30.61   0.404  0.00458
  7 -5 16     46.57     39.96    9.77  7  5 16     33.12     39.84   18.93   13.45    0.12    21.30    0.01  114.56  -0.626  0.00147
  7 -2 23     19.50     30.04    9.30  7  2 23     37.74     30.15   11.42  -18.24   -0.11    14.73    0.01  164.54   1.231  0.00184
 -7 -4  5    336.32    307.69   16.33 -7  4  5    339.58    307.87   19.84   -3.26   -0.18    25.70    0.01   18.60   0.120  0.00028
 -5 -3 14    739.96    777.50   22.11 -5  3 14    733.61    777.29   27.05    6.35    0.20    34.94    0.01   31.15  -0.176  0.00013
 -8 -2 22     27.69     45.24    8.67 -8  2 22     40.36     45.35    9.89  -12.67   -0.11    13.15    0.01  115.65   0.955  0.00121
 10 -7 11     95.17     81.27   14.83 10  7 11    110.28     80.95   26.21  -15.11    0.33    30.11    0.01  -46.36   0.513  0.00201
  3 -3 14    281.84    325.26   14.83  3  3 14    298.99    325.43   12.18  -17.15   -0.17    19.19    0.01  101.00   0.885  0.00026
  1 -3 20     81.43     69.59    8.92  1  3 20     73.06     69.66    7.73    8.37   -0.07    11.80    0.01  -99.99  -0.715  0.00052
  5 -7  8     49.63     42.09   18.91  5  7  8     31.67     41.82   21.11   17.96    0.27    28.34    0.01   65.95  -0.624  0.00325
-15 -4  7     67.61     59.70   11.28-15  4  7     64.92     59.58   13.61    2.69    0.12    17.68    0.01   23.28  -0.146  0.00097
-19 -2  3     24.09     16.84   10.48-19  2  3     21.62     16.63   22.75    2.47    0.20    25.05    0.01   12.09  -0.090  0.00610
  0 -1 23    145.25    176.98   15.81  0  1 23    152.45    177.08   12.16   -7.20   -0.10    19.95    0.01   69.11   0.356  0.00029
                                                                                            "exp_56    "  PLATON-BIJVOET   Page   28
====================================================================================================================================
-26 -1  1     64.83     53.12   25.84-26  1  1     64.06     53.54   25.84    0.77   -0.41    36.54    0.01   -1.86  -0.032  0.00388
-22 -1  1    277.78    237.33   21.96-22  1  1    270.50    237.70   54.05    7.28   -0.37    58.34    0.01  -19.74  -0.131  0.00078
-21 -2 19     21.43     22.07   11.77-21  2 19     30.50     22.22   10.48   -9.07   -0.15    15.76    0.01   60.48   0.566  0.00339
 16 -1 23     97.18     70.62   29.12 16  1 23     82.26     70.37   30.57   14.92    0.26    42.22    0.01   57.91  -0.347  0.00183
 -1 -3 16    278.78    286.53   20.70 -1  3 16    261.26    286.33   10.72   17.52    0.20    23.31    0.01   85.56  -0.743  0.00036
 10 -6  8     81.57     64.50   10.97 10  6  8     63.70     64.68   24.02   17.87   -0.17    26.41    0.01  -99.99  -0.683  0.00135
-13 -2 19    130.36    114.62    9.74-13  2 19    140.65    114.84   13.86  -10.29   -0.22    16.94    0.01   46.72   0.594  0.00096
  4 -5 11     37.63     29.38    8.61  4  5 11     29.41     29.19   12.84    8.22    0.19    15.46    0.01   43.47  -0.519  0.00323
-23 -4 11     51.68     52.79   28.03-23  4 11     41.86     52.33   25.48    9.82    0.46    37.88    0.01   21.39  -0.247  0.00437
 10 -3 15    214.48    247.65   28.94 10  3 15    237.31    247.86   28.75  -22.83   -0.21    40.79    0.01  110.53   0.555  0.00042
 -5 -2 19    268.04    249.74   13.71 -5  2 19    262.41    249.89   13.77    5.63   -0.15    19.43    0.01  -37.52  -0.297  0.00030
-19 -2 15    135.86    120.62   11.07-19  2 15    115.40    120.45   11.13   20.46    0.17    15.70    0.01  123.31  -1.293  0.00069
 -2 -6 12     41.72     43.34   12.89 -2  6 12     49.78     43.51   11.72   -8.06   -0.17    17.42    0.01   48.11   0.453  0.00193
-13 -2 15    254.24    261.32   12.10-13  2 15    266.47    261.47   16.28  -12.23   -0.15    20.28    0.01   83.14   0.596  0.00028
 -2 -4 24    119.54    102.14   37.49 -2  4 24    103.51    101.78   14.91   16.03    0.37    40.35    0.01   43.89  -0.388  0.00179
  8 -1  3    495.03    551.17   17.08  8  1  3    515.81    551.02   12.01  -20.78    0.15    20.88    0.01  -99.99   1.002  0.00013
 -9 -1 20     91.64     83.04   10.30 -9  1 20     74.77     82.94    9.06   16.87    0.10    13.72    0.01  164.65  -1.222  0.00062
  7 -6  9    265.08    243.50   18.03  7  6  9    267.16    243.20   32.76   -2.08    0.30    37.39    0.01   -6.89   0.064  0.00062
  9 -6  9    218.95    215.12   16.68  9  6  9    206.01    215.59   31.30   12.94   -0.47    35.47    0.01  -27.67  -0.378  0.00109
-16 -6  2     79.10     86.05   15.96-16  6  2     83.64     86.28   18.37   -4.54   -0.23    24.33    0.01   19.83   0.177  0.00133
-12 -6  2    169.71    152.99   15.48-12  6  2    147.41    153.25   28.03   22.30   -0.26    32.02    0.01  -87.37  -0.704  0.00083
  9 -1 14    323.83    359.81   25.04  9  1 14    304.37    359.61   17.49   19.46    0.20    30.54    0.01   95.16  -0.630  0.00028
-19 -2  7     68.51     65.95    7.78-19  2  7     62.60     65.76   20.75    5.91    0.19    22.16    0.01   30.90  -0.258  0.00145
 12 -8  0     51.37     59.75   16.32 12  8  0     51.55     59.88   18.93   -0.18   -0.13    24.99    0.01    1.37   0.002  0.00110
 12 -2 10    208.60    182.32   28.30 12  2 10    226.52    181.82   32.46  -17.92    0.50    43.06    0.01  -36.10   0.428  0.00136
 12 -6  2     46.47     63.66   12.06 12  6  2     63.33     64.02   22.20  -16.86   -0.35    25.26    0.01   47.79   0.653  0.00276
-14 -1 27    147.94    139.16   19.23-14  1 27    143.81    138.91   15.81    4.13    0.25    24.89    0.01   16.50  -0.156  0.00090
-17 -5  2    294.58    308.45   33.20-17  5  2    308.69    308.02   27.12  -14.11    0.43    42.87    0.01  -32.66   0.339  0.00070
-19 -4  9    228.39    263.20   14.09-19  4  9    230.67    263.40   21.84   -2.28   -0.20    25.99    0.01   11.45   0.080  0.00038
-15 -4  9     33.62     31.60    8.02-15  4  9     50.13     31.87   28.57  -16.51   -0.27    29.67    0.01   60.78   0.547  0.00428
 -3 -5  2     55.82     49.51    7.76 -3  5  2     65.41     49.72   12.28   -9.59   -0.21    14.53    0.01   45.39   0.646  0.00213
 -6 -6  4    181.27    191.50   14.92 -6  6  4    183.44    191.18   25.11   -2.17    0.33    29.21    0.01   -6.63   0.086  0.00086
 13 -5  2    400.17    355.54   17.78 13  5  2    377.44    355.28   40.04   22.73    0.26    43.81    0.01   87.34  -0.513  0.00037
 -6 -2 24     22.89     40.77   13.83 -6  2 24     42.13     40.52    9.25  -19.24    0.25    16.64    0.01  -77.43   1.171  0.00306
-13 -6 15     65.44     50.60   15.68-13  6 15     67.21     50.71   14.24   -1.77   -0.11    21.18    0.01   15.96   0.078  0.00109
  7 -7  6     19.05     30.25   10.57  7  7  6     32.76     29.91   20.38  -13.71    0.34    22.96    0.01  -40.41   0.612  0.00564
 13 -2  7     75.06     74.66    9.03 13  2  7     82.26     74.50   14.56   -7.20    0.17    17.13    0.01  -43.18   0.430  0.00112
-18 -4  2    106.73    125.05   13.51-18  4  2    112.88    124.55   39.13   -6.15    0.50    41.40    0.01  -12.37   0.161  0.00199
  4 -2 24    260.96    218.12   17.76  4  2 24    244.70    218.36   19.08   16.26   -0.23    26.07    0.01  -69.67  -0.633  0.00053
  6 -2 24     16.98     27.02    8.90  6  2 24     24.95     27.12   11.30   -7.97   -0.10    14.38    0.01   79.30   0.547  0.00186
-16 -6  6    298.73    302.14   23.57-16  6  6    275.53    301.82   37.49   23.20    0.32    44.28    0.01   72.94  -0.517  0.00053
 17 -4  9     14.85     18.46    9.82 17  4  9     13.83     18.69   22.20    1.02   -0.23    24.27    0.01   -4.37  -0.052  0.00628
  5 -3 12     13.53     12.23    5.48  5  3 12      5.27     12.34    5.33    8.26   -0.11     7.64    0.01  -73.00  -1.095  0.00461
 -7 -3  2    568.50    511.80   17.21 -7  3  2    565.11    512.06   33.21    3.39   -0.26    37.40    0.01  -13.05  -0.098  0.00025
 -2 -2  8   3399.09   3738.26   79.45 -2  2  8   3412.97   3736.29  114.37  -13.88    1.97   139.26    0.01   -7.04   0.114  0.00026
-13 -3  2    334.99    335.42   19.34-13  3  2    347.36    335.19   21.73  -12.37    0.23    29.09    0.01  -53.29   0.433  0.00035
-11 -3  2     22.37     21.44    5.64-11  3  2     19.02     21.52    4.50    3.35   -0.07     7.22    0.01  -45.10  -0.475  0.00173
 -8 -3  9     76.25    104.86    7.69 -8  3  9     85.24    104.97    5.58   -8.99   -0.11     9.50    0.01   84.46   0.935  0.00051
                                                                                            "exp_56    "  PLATON-BIJVOET   Page   29
====================================================================================================================================
-11 -2  1     59.04     77.42    4.87-11  2  1     70.77     77.47    4.66  -11.73   -0.05     6.74    0.01  238.18   1.733  0.00032
 16 -2  0    516.67    497.96   27.53 16  2  0    534.64    498.48   28.61  -17.97   -0.52    39.70    0.01   34.88   0.440  0.00052
-15 -3  4      7.20     12.60    9.86-15  3  4     17.12     12.70   10.62   -9.92   -0.10    14.49    0.01   97.38   0.678  0.00403
 10 -3  9    398.86    345.92   19.96 10  3  9    401.46    345.65   39.67   -2.60    0.27    44.41    0.01   -9.53   0.065  0.00039
  1 -5 18     28.58     18.76   15.42  1  5 18     27.67     18.90   11.11    0.91   -0.14    19.01    0.01   -6.31  -0.055  0.00383
 11 -3  2    205.37    204.28    9.19 11  3  2    208.99    204.46   13.68   -3.62   -0.18    16.48    0.01   20.25   0.209  0.00044
 20 -2 12    -16.50      4.60   17.15 20  2 12      2.18      4.36   23.66  -18.68    0.24    29.22    0.01  -79.45   0.647  0.02623
-11 -3 20    245.23    251.85   13.56-11  3 20    261.99    252.04   13.68  -16.76   -0.20    19.26    0.01   85.01   0.860  0.00039
 -9 -3 20      8.39      7.17    6.84 -9  3 20     18.08      7.32    8.57   -9.69   -0.15    10.96    0.01   64.33   0.870  0.01040
-15 -7  8     61.14     58.84   16.43-15  7  8     72.07     58.67   25.84  -10.93    0.17    30.62    0.01  -64.51   0.362  0.00144
 -4 -5 25     75.60     68.28   18.59 -4  5 25     82.65     68.13   13.78   -7.05    0.15    23.14    0.01  -47.08   0.311  0.00110
 -5 -4 15    426.94    457.06   16.25 -5  4 15    427.13    457.29   23.49   -0.19   -0.23    28.56    0.01    0.83  -0.001  0.00025
 -2 -2 22     30.71     24.43   10.63 -2  2 22     20.65     24.28    6.29   10.06    0.15    12.35    0.01   66.82  -0.802  0.00309
 -9 -4 25    105.66    111.14   38.22 -9  4 25    111.90    111.44   14.23   -6.24   -0.29    40.78    0.01   21.18   0.146  0.00132
-20 -2 20    185.24    163.86   20.51-20  2 20    170.82    164.22   13.94   14.42   -0.36    24.80    0.01  -39.51  -0.596  0.00111
 -7 -2  9     56.60     56.02    4.80 -7  2  9     66.56     56.07    4.35   -9.96   -0.04     6.48    0.01  239.47   1.531  0.00037
 -5 -2  9    847.86    848.13   22.64 -5  2  9    847.97    848.42   27.01   -0.11   -0.29    35.24    0.01    0.38  -0.005  0.00017
 17 -6 11     89.72     55.31   27.15 17  6 11     91.72     55.55   30.21   -2.00   -0.24    40.62    0.01    8.23   0.043  0.00219
 -6 -6  8     47.13     66.28   15.73 -6  6  8     48.97     66.43   11.05   -1.84   -0.15    19.22    0.01   12.15   0.088  0.00114
-10 -2 20    302.23    310.16   13.68-10  2 20    300.35    309.93   14.58    1.88    0.23    19.99    0.01    8.18  -0.083  0.00037
  7 -3  6      6.71      7.89    5.64  7  3  6     20.75      7.81   13.83  -14.04    0.08    14.94    0.01  -99.99   0.945  0.00486
 -2 -7  1    261.47    301.18   18.29 -2  7  1    281.35    301.79   40.04  -19.88   -0.61    44.02    0.01   32.43   0.438  0.00102
 -4 -3 25     17.34     20.56   14.27 -4  3 25     26.97     20.40   11.20   -9.63    0.16    18.14    0.01  -59.67   0.540  0.00394
 -7 -1 22     88.50    100.53    9.49 -7  1 22    109.73    100.32    9.99  -21.23    0.20    13.78    0.01  -99.99   1.556  0.00102
  4 -2 20    369.69    421.37   17.22  4  2 20    354.67    421.18   22.13   15.02    0.19    28.04    0.01   78.99  -0.529  0.00023
 -5 -1 22      7.23     13.98    7.13 -5  1 22      3.75     14.03    7.91    3.48   -0.06    10.65    0.01  -59.87  -0.332  0.00208
 -1 -1 22     47.17     59.57    9.03 -1  1 22     55.92     59.69    8.76   -8.75   -0.12    12.58    0.01   75.62   0.686  0.00097
 20 -2  6     59.86     49.99   17.97 20  2  6     78.42     49.80   16.98  -18.56    0.19    24.72    0.01  -96.32   0.759  0.00193
 12 -2 20     34.21     35.42   20.75 12  2 20     44.41     35.01   23.29  -10.20    0.41    31.19    0.01  -24.92   0.340  0.00581
-18 -1  9    917.66    892.47   32.69-18  1  9    905.66    892.04   54.88   12.00    0.43    63.88    0.01   28.16  -0.181  0.00024
 10 -1  9    990.29    956.16   45.05 10  1  9    991.95    956.90   86.63   -1.66   -0.74    97.64    0.01    2.25   0.009  0.00039
 14 -1  9     37.13     49.42   12.21 14  1  9     59.76     49.86   27.48  -22.63   -0.45    30.07    0.01   50.74   0.738  0.00449
 16 -1  9    986.93   1078.60   59.83 16  1  9    982.00   1079.52   59.25    4.93   -0.92    84.20    0.01   -5.37  -0.069  0.00043
 -3 -2 25     92.89     92.46   22.41 -3  2 25    103.12     92.29    9.14  -10.23    0.16    24.20    0.01  -62.18   0.429  0.00089
 24 -1  9     51.71     77.76   16.76 24  1  9     61.50     77.46   49.32   -9.79    0.30    52.09    0.01  -32.18   0.194  0.00196
 -7 -1  6    285.31    279.45    7.87 -7  1  6    277.70    279.54   11.06    7.61   -0.09    13.57    0.01  -84.53  -0.567  0.00016
 -1 -1  6    139.01    154.01    4.35 -1  1  6    137.35    154.09    4.81    1.66   -0.07     6.49    0.01  -23.13  -0.267  0.00023
 -5 -1 20     31.06     42.55    7.95 -5  1 20     36.75     42.38    9.03   -5.69    0.17    12.03    0.01  -34.36   0.487  0.00195
  7 -6 13     30.63     23.33   11.32  7  6 13     49.50     22.98   20.75  -18.87    0.35    23.64    0.01  -53.50   0.813  0.00762
-14 -7  3    127.87    156.57   17.60-14  7  3    146.32    156.85   29.48  -18.45   -0.27    34.33    0.01   67.14   0.529  0.00088
  1 -7 10     56.00     38.41   11.07  1  7 10     50.44     38.65   17.91    5.56   -0.24    21.05    0.01  -23.62  -0.275  0.00305
  3 -7 10    128.15    149.26   19.02  3  7 10    106.28    148.99   25.84   21.87    0.26    32.09    0.01   82.96  -0.673  0.00088
-16 -1 25     11.15      4.78   10.73-16  1 25      6.21      4.88    9.83    4.94   -0.10    14.55    0.01  -50.59  -0.346  0.01011
 -9 -6 21     39.39     24.85   19.54 -9  6 21     49.24     24.69   15.54   -9.85    0.16    24.97    0.01  -61.22   0.401  0.00325
-10 -5 13   1659.71   1682.67  128.68-10  5 13   1673.43   1681.52   67.11  -13.72    1.15   145.13    0.01  -11.90   0.102  0.00034
-15 -3  8     63.45     69.75    8.51-15  3  8     52.96     69.68    9.04   10.49    0.07    12.42    0.01  158.66  -0.840  0.00047
  0 -6 10    198.18    195.00   13.32  0  6 10    195.41    195.30   21.48    2.77   -0.30    25.27    0.01   -9.32  -0.121  0.00076
 -3 -1 16    242.54    236.92    9.52 -3  1 16    225.05    237.11   11.15   17.49   -0.20    14.66    0.01  -88.92  -1.206  0.00041
                                                                                            "exp_56    "  PLATON-BIJVOET   Page   30
====================================================================================================================================
-10 -7 15    468.22    457.65   39.14-10  7 15    475.76    457.90   25.64   -7.54   -0.25    46.79    0.01   30.67   0.156  0.00027
  5 -4 23     41.40     26.85   12.95  5  4 23     34.94     27.02   24.02    6.46   -0.17    27.29    0.01  -37.37  -0.243  0.00321
 -6 -7  5     76.92     67.04   18.62 -6  7  5     90.73     66.86   16.74  -13.81    0.17    25.04    0.01  -79.19   0.559  0.00130
 13 -6  3     34.68     35.75   12.01 13  6  3     29.12     35.55   22.93    5.56    0.21    25.88    0.01   27.11  -0.207  0.00288
-15 -2 11     53.36     47.79    8.64-15  2 11     48.98     47.90    7.85    4.38   -0.11    11.67    0.01  -40.83  -0.384  0.00112
 -2 -4 26    131.64    116.18   20.58 -2  4 26    114.90    115.99   14.09   16.74    0.19    24.94    0.01   88.56  -0.664  0.00081
-15 -6 17     11.40     22.70   11.35-15  6 17     23.19     22.54   11.96  -11.79    0.15    16.49    0.01  -76.41   0.724  0.00341
-15 -5 10     26.61     40.74   13.65-15  5 10     42.95     40.50   21.11  -16.34    0.24    25.14    0.01  -68.44   0.659  0.00294
  2 -4 26    109.92    142.36   27.66  2  4 26    127.39    142.59   30.94  -17.47   -0.23    41.50    0.01   75.92   0.415  0.00081
  3 -4 13    297.27    364.43   13.36  3  4 13    311.04    364.10   18.87  -13.77    0.32    23.12    0.01  -42.41   0.610  0.00045
 21 -4  9     45.97     49.32   20.20 21  4  9     37.49     49.02   26.57    8.48    0.30    33.38    0.01   28.65  -0.245  0.00301
-25 -3  2     57.71     98.62   21.80-25  3  2     59.33     98.84   27.66   -1.62   -0.21    35.22    0.01    7.56   0.040  0.00109
 -3 -3 26    109.47    106.99   17.57 -3  3 26    126.35    107.22   20.38  -16.88   -0.23    26.91    0.01   74.21   0.619  0.00106
 -1 -5 10    195.82    187.24   11.15 -1  5 10    210.89    186.97   14.08  -15.07    0.26    17.96    0.01  -57.34   0.854  0.00070
  7 -6 17    119.94    113.28   14.13  7  6 17    107.74    113.09   25.11   12.20    0.20    28.81    0.01   62.26  -0.417  0.00087
 22 -3  1    267.42    257.40   34.55 22  3  1    261.59    257.79   36.58    5.83   -0.39    50.32    0.01  -14.87  -0.124  0.00076
 22 -2  8     32.85     36.69   14.44 22  2  8     31.67     37.01   25.48    1.18   -0.32    29.29    0.01   -3.66  -0.051  0.00438
-17 -2  1      9.68     11.80   10.26-17  2  1     12.35     11.73    9.52   -2.67    0.07    14.00    0.01  -35.75   0.196  0.00317
-13 -4 19     97.17     87.20   10.55-13  4 19     78.49     87.05   10.82   18.68    0.15    15.11    0.01  123.70  -1.226  0.00087
 -5 -4 19     48.85     38.12    8.98 -5  4 19     43.95     37.99    9.46    4.90    0.13    13.04    0.01   38.39  -0.366  0.00168
-18 -4 10     34.55     26.98    9.23-18  4 10     22.38     26.80   14.67   12.17    0.18    17.33    0.01   66.99  -0.692  0.00338
 -1 -4 19     19.26     19.11   10.63 -1  4 19     23.78     19.19    9.37   -4.52   -0.08    14.17    0.01   54.52   0.313  0.00216
-13 -1  8    227.81    209.32    9.96-13  1  8    233.47    209.40    9.86   -5.66   -0.08    14.02    0.01   73.09   0.398  0.00018
  7 -2  1      5.34      4.57    2.20  7  2  1      4.19      4.59    2.55    1.15   -0.02     3.37    0.01  -59.97  -0.347  0.00209
-13 -4 15    102.57     87.93   13.31-13  4 15    102.44     87.68   10.09    0.13    0.25    16.70    0.01    0.52   0.007  0.00142
 11 -2  1    416.15    392.22   19.42 11  2  1    430.45    391.94   26.53  -14.30    0.28    32.88    0.01  -51.88   0.443  0.00035
 14 -7 11      4.53     17.66   21.66 14  7 11     25.11     17.90   26.57  -20.58   -0.24    34.28    0.01   87.45   0.593  0.00662
 -9 -4 17     82.03     76.05    8.44 -9  4 17     75.73     75.95    8.27    6.30    0.09    11.82    0.01   67.86  -0.525  0.00061
  1 -2 21    142.35    141.29   11.57  1  2 21    145.29    141.39   13.23   -2.94   -0.10    17.58    0.01   30.41   0.162  0.00034
-12 -1 23     86.59    110.13    9.70-12  1 23     75.36    110.30   12.38   11.23   -0.17    15.73    0.01  -66.30  -0.725  0.00077
-11 -1 26     15.03     20.49   11.15-11  1 26     21.52     20.36   11.46   -6.49    0.13    15.99    0.01  -49.98   0.414  0.00318
-13 -2  3    874.41    797.38   39.23-13  2  3    879.17    797.85   30.24   -4.76   -0.46    49.53    0.01   10.28   0.087  0.00029
  5 -4 17     49.15     53.49   13.99  5  4 17     47.65     53.40    9.62    1.50    0.09    16.98    0.01   16.03  -0.083  0.00088
-13 -3 10    376.40    386.51   15.99-13  3 10    355.73    386.25   16.62   20.67    0.26    23.06    0.01   78.43  -0.885  0.00034
-20 -1 21     21.97     13.42    9.93-20  1 21     10.79     13.52    9.55   11.18   -0.10    13.78    0.01  -99.99  -0.819  0.00370
 -3 -4  7     18.94     24.89    5.81 -3  4  7     29.69     24.84    5.20  -10.75    0.05     7.80    0.01  -99.99   1.385  0.00091
  3 -7 12      5.22     15.17   10.06  3  7 12    -13.83     15.05   20.02   19.05    0.12    22.41    0.01  164.64  -0.845  0.00383
-19 -2 19     76.80     64.35   10.91-19  2 19     80.96     64.49   11.40   -4.16   -0.14    15.78    0.01   30.18   0.255  0.00107
 -7 -5 24     32.15     56.16   27.66 -7  5 24     53.29     56.45   15.05  -21.14   -0.29    31.49    0.01   73.59   0.662  0.00255
 16 -3 17    186.16    224.98   18.83 16  3 17    169.98    225.40   31.30   16.18   -0.42    36.53    0.01  -38.39  -0.454  0.00094
 -5 -4 27     27.11     31.12   16.68 -5  4 27     25.96     30.86   12.26    1.15    0.25    20.70    0.01    4.52  -0.043  0.00411
-21 -2 17    120.53    119.98   18.71-21  2 17    110.91    119.82   20.03    9.62    0.16    27.41    0.01   58.87  -0.345  0.00068
-16 -6 12     76.90     89.18   11.54-16  6 12     80.80     89.03   27.30   -3.90    0.15    29.64    0.01  -26.00   0.137  0.00084
-11 -6  9     39.49     53.57   15.18-11  6  9     54.32     53.67   10.70  -14.83   -0.10    18.57    0.01  148.67   0.793  0.00093
 -7 -6  9    115.49    100.48   18.14 -7  6  9    126.90    100.26   15.04  -11.41    0.22    23.56    0.01  -52.04   0.494  0.00109
  7 -5 24     23.69     31.27   14.08  7  5 24      5.82     31.54   30.21   17.87   -0.28    33.33    0.01  -64.64  -0.544  0.00440
 -3 -2 19    279.06    293.12   13.96 -3  2 19    285.12    293.31   12.80   -6.06   -0.19    18.94    0.01   31.69   0.310  0.00033
  3 -6  9     35.54     37.57    9.59  3  6  9     29.35     37.44   11.58    6.19    0.13    15.04    0.01   48.02  -0.403  0.00172
                                                                                            "exp_56    "  PLATON-BIJVOET   Page   31
====================================================================================================================================
  5 -2 17     20.58     27.68    7.22  5  2 17     18.07     27.83    9.08    2.51   -0.15    11.60    0.01  -16.87  -0.229  0.00268
  3 -2 17    110.18    116.59    9.10  3  2 17    124.68    116.46    7.56  -14.50    0.13    11.83    0.01  -99.99   1.237  0.00057
 20 -1 13    726.01    657.67   48.76 20  1 13    747.97    656.84   69.88  -21.96    0.83    85.21    0.01  -26.59   0.267  0.00063
-18 -2 10    406.46    406.35   22.54-18  2 10    387.67    405.87   30.39   18.79    0.48    37.84    0.01   39.41  -0.484  0.00059
  6 -8  4    156.08    188.35   27.72  6  8  4    161.97    188.02   29.85   -5.89    0.33    40.74    0.01  -17.74   0.153  0.00088
 -7 -5 22     55.21     43.07   18.01 -7  5 22     36.99     43.21   14.20   18.22   -0.14    22.93    0.01  -99.99  -0.800  0.00158
 -7 -3 24     10.80      6.15   17.29 -7  3 24      4.28      6.27   10.46    6.52   -0.12    20.21    0.01  -52.36  -0.329  0.01003
 10 -2 10     93.23    100.29    8.74 10  2 10     93.09    100.11   12.95    0.14    0.18    15.62    0.01    0.78   0.003  0.00090
  3 -2 27     55.90     65.62   11.61  3  2 27     65.06     65.47   11.70   -9.16    0.16    16.48    0.01  -57.78   0.565  0.00121
 -5 -5 12    155.70    176.55   11.45 -5  5 12    146.27    176.36   13.53    9.43    0.19    17.72    0.01   49.51  -0.521  0.00054
-13 -7  4     37.23     60.92   12.44-13  7  4     29.12     60.67   24.39    8.11    0.25    27.38    0.01   31.96  -0.287  0.00209
 -1 -5 12    185.04    171.86   10.93 -1  5 12    206.14    171.74   14.46  -21.10    0.12    18.13    0.01  -99.99   1.171  0.00034
-11 -2  7     55.73     49.37    5.76-11  2  7     44.37     49.47    5.16   11.36   -0.10     7.73    0.01  -99.99  -1.482  0.00101
 11 -7  4     72.64     63.72   13.98 11  7  4     59.69     63.30   24.75   12.95    0.42    28.43    0.01   30.50  -0.441  0.00334
 11 -5  0    123.07    127.18   12.06 11  5  0    120.48    126.94   22.20    2.59    0.24    25.26    0.01   10.94  -0.093  0.00093
-17 -1 10     73.31     72.43    8.82-17  1 10     78.05     72.35   12.54   -4.74    0.09    15.33    0.01  -54.57   0.315  0.00060
-15 -1 10     21.63     24.07    6.68-15  1 10     23.02     24.16    6.50   -1.39   -0.09     9.32    0.01   15.19   0.139  0.00190
-13 -1 10    566.07    489.71   20.98-13  1 10    562.93    489.87   20.82    3.14   -0.16    29.56    0.01  -19.38  -0.112  0.00017
-11 -1 10      6.46      5.18    5.10-11  1 10      7.12      5.13    4.73   -0.66    0.06     6.96    0.01  -11.68   0.103  0.00548
 19 -5  2    102.16     99.13   20.95 19  5  2    124.84     99.50   30.94  -22.68   -0.37    37.37    0.01   61.13   0.597  0.00187
-14 -6 18    106.99    109.22   12.18-14  6 18    109.54    109.34   20.07   -2.55   -0.12    23.48    0.01   20.85   0.103  0.00056
-13 -5 14    305.76    334.98   19.47-13  5 14    307.61    334.81   20.02   -1.85    0.17    27.93    0.01  -10.82   0.072  0.00026
 -3 -1 10    641.26    659.48   13.08 -3  1 10    633.17    659.78   23.42    8.09   -0.29    26.83    0.01  -27.52  -0.313  0.00022
 -1 -1 10    305.65    356.74   14.80 -1  1 10    327.68    356.99    8.15  -22.03   -0.25    16.90    0.01   88.65   1.289  0.00035
 -8 -6 18     20.34     24.67    9.32 -8  6 18      0.38     24.88   11.71   19.96   -0.21    14.97    0.01  -96.91  -1.347  0.00416
-15 -3 22     93.65     83.90   10.27-15  3 22     87.16     84.06   11.79    6.49   -0.16    15.64    0.01  -41.40  -0.425  0.00093
-10 -1  7    987.63    831.62   35.26-10  1  7    977.94    831.04   29.70    9.69    0.57    46.10    0.01   16.88  -0.198  0.00035
  7 -1 10    370.21    419.12   16.03  7  1 10    391.25    418.91   17.55  -21.04    0.21    23.77    0.01  -98.73   0.894  0.00025
  0 -2 28     83.11    104.21   12.38  0  2 28    101.71    104.47   14.28  -18.60   -0.26    18.90    0.01   71.59   0.970  0.00125
  4 -2 28    356.17    309.07   22.17  4  2 28    361.28    308.67   18.87   -5.11    0.39    29.11    0.01  -12.95   0.189  0.00064
 16 -1  7    380.41    408.08   22.72 16  1  7    387.15    407.56   28.11   -6.74    0.52    36.14    0.01  -12.98   0.201  0.00064
-11 -1 28     68.70     67.77   15.30-11  1 28     53.64     67.89   13.12   15.06   -0.12    20.16    0.01  -99.99  -0.753  0.00089
 -5 -5 18    228.03    179.41   30.21 -5  5 18    215.51    179.17   15.57   12.52    0.24    33.99    0.01   51.60  -0.361  0.00068
 -7 -1 28    184.82    151.56   22.38 -7  1 28    175.82    151.74   19.18    9.00   -0.17    29.47    0.01  -52.70  -0.311  0.00056
 -1 -5 18     85.78     77.50   13.18 -1  5 18     74.86     77.31   11.74   10.92    0.18    17.65    0.01   59.42  -0.608  0.00119
 -5 -1 24     11.81     10.66    9.37 -5  1 24      9.52     10.73    8.19    2.29   -0.07    12.44    0.01  -31.42  -0.190  0.00341
 -3 -1 24     17.72     24.35   10.71 -3  1 24     35.72     24.28    7.23  -18.00    0.07    12.92    0.01  -99.99   1.399  0.00150
  3 -5 16    310.62    319.74   16.70  3  5 16    307.26    319.52   39.67    3.36    0.23    43.04    0.01   14.86  -0.073  0.00035
  3 -1 24     81.98     71.31   12.00  3  1 24     64.55     71.53   10.67   17.43   -0.22    16.06    0.01  -77.88  -1.099  0.00157
-14 -4 18     58.89     62.40    9.63-14  4 18     70.44     62.29   11.68  -11.55    0.11    15.14    0.01  -99.99   0.770  0.00087
 -8 -1 11    173.09    154.14    9.13 -8  1 11    181.13    154.34   10.13   -8.04   -0.20    13.64    0.01   41.22   0.575  0.00063
  2 -4 10    257.70    225.90   10.49  2  4 10    264.71    226.17   19.33   -7.01   -0.26    21.99    0.01   26.66   0.307  0.00058
 -3 -3 20     19.29      6.64   13.25 -3  3 20      7.49      6.56    6.53   11.80    0.08    14.77    0.01  144.04  -0.793  0.00620
-15 -1 12     18.66     12.88    8.68-15  1 12     22.39     12.82    7.15   -3.73    0.06    11.25    0.01  -59.58   0.337  0.00244
-13 -6 11    224.02    275.97   23.66-13  6 11    231.12    275.60   34.21   -7.10    0.37    41.59    0.01  -19.07   0.180  0.00067
 -7 -8  1     40.96     32.91   18.58 -7  8  1     29.48     32.73   21.47   11.48    0.18    28.39    0.01   63.89  -0.398  0.00274
  1 -6 11    114.65    115.32   12.93  1  6 11    123.82    115.57   15.11   -9.17   -0.25    19.89    0.01   36.03   0.448  0.00110
 -9 -2 29    102.46     87.79   21.86 -9  2 29    116.14     87.98   14.72  -13.68   -0.20    26.35    0.01   69.45   0.512  0.00112
                                                                                            "exp_56    "  PLATON-BIJVOET   Page   32
====================================================================================================================================
  3 -4 25    121.25    106.85   19.42  3  4 25     98.64    107.17   28.03   22.61   -0.31    34.10    0.01  -72.07  -0.672  0.00147
-15 -3 18    211.32    242.56   13.26-15  3 18    210.91    242.89   17.74    0.41   -0.33    22.15    0.01   -1.24  -0.033  0.00068
  1 -2 29     13.41     23.60   11.29  1  2 29     21.02     23.71   11.37   -7.61   -0.11    16.02    0.01   70.22   0.468  0.00229
-18 -5 11     53.35     83.53   10.73-18  5 11     58.96     83.18   24.02   -5.61    0.35    26.31    0.01  -16.12   0.226  0.00209
  9 -4 25     58.82     55.86   16.27  9  4 25     80.44     55.57   32.76  -21.62    0.29    36.58    0.01  -73.29   0.599  0.00265
  1 -3 18    366.07    376.87   16.64  1  3 18    353.77    376.71   14.97   12.30    0.16    22.38    0.01   79.25  -0.543  0.00021
 19 -3  6     57.62     63.06   17.56 19  3  6     69.87     63.19   17.04  -12.25   -0.13    24.47    0.01   94.25   0.495  0.00103
-17 -5  8     23.75     26.37   16.78-17  5  8     25.11     26.13   21.11   -1.36    0.24    26.97    0.01   -5.68   0.059  0.00456
-12 -5 11   2471.63   2578.78  141.55-12  5 11   2492.34   2577.89   99.64  -20.71    0.89   173.10    0.01  -23.29   0.125  0.00017
-13 -5  8     67.25     67.03   21.47-13  5  8     54.23     67.42   20.38   13.02   -0.39    29.60    0.01  -33.26  -0.453  0.00291
  2 -1 29    159.86    148.65   21.54  2  1 29    167.28    148.29   13.65   -7.42    0.35    25.50    0.01  -21.15   0.305  0.00118
 13 -3 16     47.99     57.52   16.47 13  3 16     64.42     57.32   22.57  -16.43    0.20    27.94    0.01  -83.01   0.595  0.00172
 -8 -7 13     31.77     16.43   13.83 -8  7 13     34.86     16.16   13.12   -3.09    0.26    19.06    0.01  -11.69   0.176  0.00811
-15 -4 11    258.02    265.01   15.08-15  4 11    255.02    265.19   16.95    3.00   -0.19    22.69    0.01  -15.97  -0.141  0.00035
  3 -5  8    114.48    117.05    8.99  3  5  8     97.55    116.83   20.38   16.93    0.22    22.27    0.01   77.59  -0.750  0.00093
-11 -1 14    150.37    166.99    8.95-11  1 14    165.11    167.10    8.69  -14.74   -0.11    12.47    0.01  135.47   1.173  0.00033
 -5 -1  4    499.33    523.97   11.29 -5  1  4    482.34    523.79   12.97   16.99    0.17    17.20    0.01   97.26  -0.978  0.00017
 15 -1 22     90.99     79.46   28.03 15  1 22     77.24     79.64   18.25   13.75   -0.19    33.45    0.01  -74.32  -0.417  0.00116
  1 -4 11    429.38    420.48   16.82  1  4 11    411.06    421.13   46.79   18.32   -0.65    49.72    0.01  -28.18  -0.382  0.00077
  4 -2 30    363.08    339.79   21.47  4  2 30    347.96    339.51   30.06   15.12    0.28    36.94    0.01   54.21  -0.402  0.00041
 -1 -1 14    235.51    258.65    8.79 -1  1 14    216.61    258.48    8.79   18.90    0.17    12.43    0.01  111.23  -1.507  0.00033
 13 -4 11     28.36     38.56   10.10 13  4 11     34.21     38.44   21.84   -5.85    0.13    24.06    0.01  -46.25   0.248  0.00164
  5 -1 14      6.14     10.59    4.85  5  1 14      8.45     10.66    5.10   -2.31   -0.07     7.04    0.01   34.64   0.319  0.00314
 11 -1  4    590.16    602.39   27.18 11  1  4    580.65    602.08   29.66    9.51    0.31    40.23    0.01   30.78  -0.229  0.00026
 -9 -1 18    229.86    234.36   10.26 -9  1 18    227.17    234.44    9.97    2.69   -0.08    14.31    0.01  -33.45  -0.194  0.00017
 10 -5 23     81.82     69.88   22.07 10  5 23     66.24     69.64   36.03   15.58    0.24    42.25    0.01   64.60  -0.363  0.00173
-11 -4  1    272.91    272.61   12.77-11  4  1    260.88    272.74   16.80   12.03   -0.12    21.10    0.01  -98.75  -0.576  0.00022
 -1 -1 18    443.68    481.72   15.79 -1  1 18    457.39    482.03   22.16  -13.71   -0.31    27.21    0.01   43.92   0.492  0.00032
 -4 -1 31     86.16     87.91   17.27 -4  1 31     75.31     88.04   15.47   10.85   -0.14    23.19    0.01  -80.16  -0.474  0.00077
 18 -3 11     55.88     51.10   13.83 18  3 11     56.78     51.40   22.93   -0.90   -0.29    26.78    0.01    3.06   0.023  0.00287
 -1 -6 21     12.31     27.22   17.15 -1  6 21     13.62     27.47   13.33   -1.31   -0.25    21.72    0.01    5.30   0.049  0.00452
  3 -6 21     27.50     37.85   17.59  3  6 21     42.82     38.16   20.46  -15.32   -0.32    26.98    0.01   48.50   0.556  0.00416
  7 -6 21     96.18     81.90   13.87  7  6 21    115.38     82.11   38.22  -19.20   -0.21    40.66    0.01   91.32   0.467  0.00128
  6 -6 10    327.93    305.62   20.04  6  6 10    328.08    305.91   44.95   -0.15   -0.29    49.21    0.01    0.52  -0.003  0.00047
 -4 -2 24     21.24     41.01   11.18 -4  2 24     18.05     41.22    8.64    3.19   -0.21    14.13    0.01  -15.48  -0.240  0.00251
 -6 -5 21    552.82    631.09   74.61 -6  5 21    551.23    630.51   39.25    1.59    0.59    84.30    0.01    2.71  -0.012  0.00047
-14 -3 23     63.58     72.42   10.34-14  3 23     67.00     72.30   10.32   -3.42    0.12    14.61    0.01  -28.78   0.242  0.00082
  9 -8  7     77.12     61.42   17.24  9  8  7     81.53     61.59   25.11   -4.41   -0.16    30.46    0.01   26.80   0.139  0.00134
 -9 -2 11    161.42    169.08    8.28 -9  2 11    164.18    168.88    9.72   -2.76    0.19    12.77    0.01  -14.46   0.231  0.00056
-17 -6  5    186.03    183.91   23.52-17  6  5    206.37    183.59   32.03  -20.34    0.33    39.74    0.01  -61.97   0.520  0.00089
-16 -5 19     35.13     24.75   11.40-16  5 19     36.65     24.57   11.72   -1.52    0.18    16.35    0.01   -8.46   0.104  0.00364
-19 -4  3     33.96     52.62   12.71-19  4  3     35.77     52.15   38.40   -1.81    0.47    40.45    0.01   -3.82   0.056  0.00453
-17 -4  3    216.85    264.71   17.49-17  4  3    217.66    264.34   28.39   -0.81    0.36    33.35    0.01   -2.22   0.035  0.00069
 -4 -3  1   1524.43   1323.94   34.66 -4  3  1   1544.53   1324.43   36.01  -20.10   -0.49    49.98    0.01   40.78   0.392  0.00019
  3 -2 11    300.00    313.35   11.16  3  2 11    313.10    313.45    9.34  -13.10   -0.09    14.55    0.01  139.37   0.894  0.00015
  7 -2 11     71.23     78.98    9.67  7  2 11     84.69     78.82    9.25  -13.46    0.16    13.38    0.01  -85.16   1.018  0.00100
  5 -6  5    106.66    102.73   12.16  5  6  5    106.52    102.44   16.74    0.14    0.29    20.69    0.01    0.48   0.007  0.00142
 13 -2 11     37.66     36.52   11.36 13  2 11     36.35     36.43    9.58    1.31    0.09    14.86    0.01   14.88  -0.082  0.00121
                                                                                            "exp_56    "  PLATON-BIJVOET   Page   33
====================================================================================================================================
 -9 -2 23     51.74     44.93   10.89 -9  2 23     48.63     44.79   10.81    3.11    0.14    15.34    0.01   21.97  -0.193  0.00158
  7 -5 10    119.36    117.53   12.09  7  5 10    100.46    117.33   21.47   18.90    0.20    24.64    0.01   93.81  -0.759  0.00086
-13 -2  1     57.77     51.41    5.82-13  2  1     64.52     51.32   10.03   -6.75    0.09    11.60    0.01  -71.64   0.590  0.00092
  6 -3 21     74.25     74.30   12.98  6  3 21     76.98     74.60   16.19   -2.73   -0.30    20.75    0.01    9.12   0.117  0.00201
-18 -5  7    382.51    474.10   26.32-18  5  7    379.26    474.39   42.22    3.25   -0.29    49.75    0.01  -11.12  -0.071  0.00031
 10 -5 15     45.26     49.57   11.40 10  5 15     40.04     49.73   21.47    5.22   -0.16    24.31    0.01  -32.85  -0.221  0.00160
-10 -1 11   1817.42   1903.65   54.36-10  1 11   1837.27   1903.22   54.26  -19.85    0.43    76.81    0.01  -46.65   0.264  0.00011
-13 -3 20      8.09     11.85    8.64-13  3 20     21.77     11.76    8.48  -13.68    0.10    12.11    0.01  -99.99   1.138  0.00413
 -4 -5  7    287.94    322.09   20.07 -4  5  7    308.03    321.74   21.28  -20.09    0.35    29.25    0.01  -57.62   0.699  0.00054
-20 -3 19     56.03     63.75   10.80-20  3 19     57.16     63.59   11.36   -1.13    0.16    15.67    0.01   -7.10   0.082  0.00125
  1 -4  5    128.78    101.27    8.07  1  4  5    115.76    101.14   11.51   13.02    0.13    14.06    0.01  100.90  -0.917  0.00064
  8 -1 11    556.12    448.40   25.45  8  1 11    548.21    448.91   27.69    7.91   -0.51    37.61    0.01  -15.64  -0.224  0.00056
 16 -4 10     35.91     43.46   10.99 16  4 10     26.93     43.73   21.84    8.98   -0.27    24.45    0.01  -33.49  -0.378  0.00308
  5 -4 15    398.58    388.44   28.63  5  4 15    385.89    388.73   28.81   12.69   -0.29    40.62    0.01  -43.43  -0.320  0.00038
 -4 -8 12    128.99     91.94   38.74 -4  8 12    133.58     92.45   32.39   -4.59   -0.51    50.50    0.01    9.06   0.081  0.00275
 15 -1  8     23.14     26.55   20.02 15  1  8     17.99     26.38   11.55    5.15    0.17    23.11    0.01   30.26  -0.215  0.00322
  4 -1 23    279.94    265.45   16.62  4  1 23    278.30    265.32   14.97    1.64    0.14    22.37    0.01   11.82  -0.067  0.00026
 15 -4 15    166.02    141.69   17.84 15  4 15    146.32    142.10   44.04   19.70   -0.40    47.52    0.01  -48.81  -0.423  0.00142
  8 -3 19     32.21     13.26   11.65  8  3 19     12.01     13.04   21.11   20.20    0.22    24.11    0.01   91.53  -0.829  0.00839
 17 -4 15     25.93     36.05   15.02 17  4 15     48.41     36.26   26.57  -22.48   -0.21    30.52    0.01  108.16   0.730  0.00287
  5 -2  3    172.21    194.79    8.51  5  2  3    161.54    195.04   18.79   10.67   -0.26    20.63    0.01  -41.55  -0.530  0.00066
-18 -1 21    278.67    276.49   17.17-18  1 21    290.24    276.77   14.49  -11.57   -0.28    22.47    0.01   40.61   0.502  0.00051
-21 -2  5     24.36     25.93   11.20-21  2  5     36.09     25.80   14.40  -11.73    0.13    18.24    0.01  -89.85   0.650  0.00252
  5 -7 12     41.82     28.87   12.62  5  7 12     23.49     28.69   26.57   18.33    0.18    29.41    0.01  101.91  -0.617  0.00312
  3 -4  7     13.38     11.47    5.01  3  4  7      6.81     11.38   10.75    6.57    0.09    11.86    0.01   71.54  -0.546  0.00402
-17 -6  9    164.64    165.49   18.83-17  6  9    172.52    165.81   30.57   -7.88   -0.31    35.90    0.01   25.30   0.211  0.00094
 13 -7 12     11.95     39.53   13.21 13  7 12     31.67     39.21   24.39  -19.72    0.31    27.74    0.01  -63.09   0.722  0.00397
 -8 -4 24     35.04     21.72   16.79 -8  4 24     41.84     21.87   11.95   -6.80   -0.15    20.61    0.01   46.48   0.323  0.00336
 17 -2  5    139.86    142.44   12.40 17  2  5    138.53    142.66   22.20    1.33   -0.22    25.43    0.01   -6.10  -0.061  0.00076
 15 -3 10    174.03    176.38   13.65 15  3 10    157.97    176.60   27.30   16.06   -0.22    30.52    0.01  -74.34  -0.533  0.00061
 -2 -1  3   1922.29   1988.25   48.60 -2  1  3   1939.68   1987.58   43.08  -17.39    0.68    64.94    0.01  -25.66   0.278  0.00017
-11 -2 27     39.63     24.38   12.82-11  2 27     28.63     24.50   12.60   11.00   -0.11    17.98    0.01  -97.38  -0.618  0.00231
  8 -1 13    198.07    187.34   15.21  8  1 13    177.23    187.46   13.92   20.84   -0.12    20.62    0.01  -99.99  -1.017  0.00032
  2 -4 24     38.67     15.99   12.74  2  4 24     52.78     16.31   24.02  -14.11   -0.32    27.19    0.01   43.50   0.507  0.01004
-19 -5 12     74.01     89.98   13.26-19  5 12     83.35     90.22   26.93   -9.34   -0.24    30.02    0.01   38.91   0.303  0.00133
-17 -5 12    128.02    133.11   14.59-17  5 12    117.56    133.28   26.21   10.46   -0.17    30.00    0.01  -61.20  -0.354  0.00064
  3 -2 25    108.45    100.50   15.18  3  2 25    103.76    100.77   13.73    4.69   -0.27    20.47    0.01  -17.33  -0.242  0.00134
 -3 -2 15     47.48     52.58    5.09 -3  2 15     37.73     52.52    5.45    9.75    0.06     7.46    0.01  152.64  -1.299  0.00061
-10 -5  9    156.54    163.35   17.55-10  5  9    158.65    163.53   12.18   -2.11   -0.18    21.36    0.01   12.00   0.091  0.00054
 -3 -3 24     78.21     65.62   16.59 -3  3 24     62.17     65.52    8.58   16.04    0.10    18.68    0.01  155.88  -0.853  0.00078
  4 -1  5    150.30    182.35    6.35  4  1  5    150.94    182.23    5.76   -0.64    0.13     8.57    0.01   -5.08   0.089  0.00035
  9 -2 15    136.47    152.42   23.24  9  2 15    152.40    152.07   11.28  -15.93    0.35    25.83    0.01  -45.08   0.630  0.00116
 12 -1  5   1101.74    980.90  118.66 12  1  5   1116.89    980.02   89.17  -15.15    0.88   148.43    0.01  -17.23   0.108  0.00045
  3 -5 12     27.59     31.11    8.61  3  5 12     41.86     31.25   15.65  -14.27   -0.14    17.86    0.01   99.85   0.791  0.00229
-22 -1 15    124.62    150.17   14.23-22  1 15    142.30    149.90   16.71  -17.68    0.27    21.95    0.01  -65.63   0.818  0.00090
 11 -5 12    180.35    164.52   20.44 11  5 12    157.24    164.96   29.12   23.11   -0.44    35.58    0.01  -52.15  -0.662  0.00134
-11 -4  9    139.22    186.25   18.23-11  4  9    148.85    186.13    9.72   -9.63    0.12    20.66    0.01  -82.29   0.472  0.00031
 -8 -2 24     25.19     28.82   10.08 -8  2 24     30.95     28.65   10.59   -5.76    0.17    14.62    0.01  -34.87   0.405  0.00287
                                                                                            "exp_56    "  PLATON-BIJVOET   Page   34
====================================================================================================================================
 -8 -6 20     67.44     55.83   19.92 -8  6 20     63.03     56.03   16.91    4.41   -0.20    26.13    0.01  -22.11  -0.176  0.00178
  4 -1 25    161.08    151.05   15.29  4  1 25    160.50    150.90   16.74    0.58    0.15    22.67    0.01    3.81  -0.019  0.00050
  5 -7  6     37.31     28.54   10.70  5  7  6     19.65     28.21   20.38   17.66    0.33    23.02    0.01   53.19  -0.753  0.00585
  4 -4 12     20.14     30.73    7.43  4  4 12     34.75     30.57   11.61  -14.61    0.15    13.78    0.01  -94.56   1.071  0.00252
  0 -6 20     74.13     59.93   26.93  0  6 20     64.03     60.27   14.18   10.10   -0.34    30.44    0.01  -29.77  -0.343  0.00282
 -7 -3 12    659.67    684.43   18.00 -7  3 12    641.19    684.27   22.98   18.48    0.16    29.19    0.01  115.61  -0.628  0.00012
  4 -4 22     52.48     38.39   12.76  4  4 22     64.06     38.12   24.02  -11.58    0.27    27.20    0.01  -43.40   0.436  0.00349
 -5 -3 28      8.18     10.08   14.90 -5  3 28      1.99      9.93   15.92    6.19    0.15    21.80    0.01   41.59  -0.277  0.00744
 -3 -5 20     74.86     82.92   18.03 -3  5 20     78.52     83.16   12.11   -3.66   -0.23    21.72    0.01   15.67   0.158  0.00141
-14 -6 16    199.54    220.63   14.24-14  6 16    222.50    220.40   16.89  -22.96    0.23    22.09    0.01  -99.99   1.050  0.00051
  0 -6 18     19.21     18.25   16.79  0  6 18     23.00     18.09   12.17   -3.79    0.16    20.74    0.01  -24.14   0.190  0.00432
  2 -3 23    389.50    388.36   19.40  2  3 23    382.00    388.14   40.37    7.50    0.23    44.79    0.01   33.32  -0.162  0.00029
  5 -1 10    191.09    225.89    6.75  5  1 10    186.27    225.98    7.41    4.82   -0.09    10.02    0.01  -52.84  -0.490  0.00020
 13 -5 14    245.73    229.93   18.04 13  5 14    264.14    229.41   53.50  -18.41    0.52    56.46    0.01  -35.59   0.335  0.00113
-10 -2 12   4090.05   3733.55  120.56-10  2 12   4102.29   3736.10  120.33  -12.24   -2.55   170.34    0.01    4.80   0.057  0.00034
 -5 -3  2    359.41    322.23    9.10 -5  3  2    338.53    322.38   13.75   20.88   -0.15    16.49    0.01  -99.99  -1.276  0.00023
 -9 -5  6     25.65     19.21    9.38 -9  5  6     18.39     19.12    7.96    7.26    0.08    12.30    0.01   85.68  -0.583  0.00221
  5 -3  2     96.91     84.50    4.68  5  3  2     77.19     84.60    5.27   19.72   -0.10     7.05    0.01  -99.99  -2.812  0.00059
  7 -3 22     68.14     61.66   15.30  7  3 22     68.04     61.54   16.68    0.10    0.12    22.63    0.01    0.80   0.001  0.00101
  4 -4 14    146.87    139.39   10.45  4  4 14    160.86    139.54   14.45  -13.99   -0.14    17.83    0.01   96.64   0.776  0.00052
 13 -4  3    263.51    256.90   14.11 13  4  3    256.84    257.11   19.33    6.67   -0.21    23.93    0.01  -32.06  -0.287  0.00040
-14 -5  7    210.89    196.56   18.25-14  5  7    191.82    196.22   28.75   19.07    0.34    34.05    0.01   55.95  -0.550  0.00087
 -4 -3  3   1526.52   1395.87   31.99 -4  3  3   1516.33   1396.29   36.42   10.19   -0.42    48.47    0.01  -24.54  -0.219  0.00015
-22 -3  3    159.88    149.95   19.01-22  3  3    141.95    149.59   29.48   17.93    0.36    35.08    0.01   50.12  -0.501  0.00119
 -5 -4  5   1051.62   1104.44   35.74 -5  4  5   1052.80   1104.83   34.54   -1.18   -0.39    49.70    0.01    3.02   0.016  0.00018
-13 -2 21     80.71     73.75    9.35-13  2 21     70.03     73.93    9.49   10.68   -0.18    13.32    0.01  -58.76  -0.815  0.00123
 -1 -3  4   1603.43   1502.78   41.96 -1  3  4   1581.17   1503.56   49.58   22.26   -0.78    64.95    0.01  -28.53  -0.355  0.00026
-14 -4 16     15.82      9.72    8.99-14  4 16     21.03      9.65    8.85   -5.21    0.07    12.62    0.01  -70.53   0.419  0.00381
 -4 -3 29     41.03     38.38   15.85 -4  3 29     45.86     38.58   25.84   -4.83   -0.20    30.31    0.01   23.80   0.153  0.00264
-20 -2  2     76.49     99.18   12.08-20  2  2     68.42     99.39   22.02    8.07   -0.21    25.12    0.01  -39.15  -0.330  0.00104
  4 -3 29    248.01    254.00   28.62  4  3 29    230.91    253.69   48.95   17.10    0.31    56.70    0.01   55.51  -0.296  0.00061
-19 -3 10     37.04     30.16    9.04-19  3 10     29.75     30.07   14.50    7.29    0.09    17.09    0.01   82.58  -0.421  0.00147
 20 -2  2    887.61    999.35   46.61 20  2  2    893.29    998.63   56.93   -5.68    0.72    73.58    0.01   -7.86   0.087  0.00036
  1 -2  9     41.85     41.93    4.49  1  2  9     41.87     41.96    2.77   -0.02   -0.03     5.28    0.01    0.70  -0.002  0.00034
  3 -2  9    298.71    309.04   17.41  3  2  9    319.80    309.19    8.78  -21.09   -0.14    19.50    0.01  146.60   1.074  0.00023
  3 -1 12    408.23    433.87    9.67  3  1 12    399.02    434.05   12.51    9.21   -0.18    15.81    0.01  -50.44  -0.594  0.00021
-16 -2 20    375.70    385.19   20.73-16  2 20    369.63    385.46   19.19    6.07   -0.28    28.25    0.01  -21.97  -0.225  0.00036
-15 -1 22     33.68     36.12    8.42-15  1 22     32.03     36.24    9.32    1.65   -0.12    12.56    0.01  -14.25  -0.141  0.00160
 -1 -3 18     62.99     66.35   10.74 -1  3 18     77.66     66.23    6.79  -14.67    0.12    12.71    0.01  -99.99   1.164  0.00091
 11 -2  3    237.34    206.06   15.69 11  2  3    220.29    206.27   20.14   17.05   -0.21    25.53    0.01  -81.80  -0.676  0.00051
 -9 -6  1     53.24     69.50   11.66 -9  6  1     61.15     69.29   21.11   -7.91    0.21    24.12    0.01  -37.82   0.337  0.00151
 -7 -1  2    288.36    242.05    7.25 -7  1  2    276.73    241.96    9.26   11.63    0.09    11.76    0.01  129.27  -0.981  0.00019
  7 -6  1    143.68    159.88   12.04  7  6  1    143.04    160.20   24.02    0.64   -0.31    26.87    0.01   -2.04  -0.035  0.00098
 13 -2  5    259.64    267.59   14.77 13  2  5    268.34    267.41   22.57   -8.70    0.19    26.97    0.01  -46.99   0.329  0.00035
-14 -1 13   1119.87   1004.57   37.99-14  1 13   1107.50   1003.73   51.60   12.37    0.84    64.08    0.01   14.76  -0.180  0.00042
-15 -2 25    122.01    133.35   12.87-15  2 25    106.80    133.17   14.50   15.21    0.18    19.39    0.01   86.61  -0.775  0.00066
 12 -7 13     19.25     19.57   13.55 12  7 13     33.12     19.71   22.93  -13.87   -0.14    26.63    0.01   99.84   0.516  0.00354
-17 -6 13    119.75    125.39   14.72-17  6 13    129.94    125.10   30.21  -10.19    0.29    33.61    0.01  -35.63   0.312  0.00114
                                                                                            "exp_56    "  PLATON-BIJVOET   Page   35
====================================================================================================================================
  5 -5  8      7.86      9.15    7.31  5  5  8     29.48      9.24   15.65  -21.62   -0.09    17.27    0.01  231.79   1.246  0.00507
 10 -1 21      9.05      6.10   10.61 10  1 21     24.22      6.24   13.42  -15.17   -0.14    17.11    0.01  110.13   0.879  0.01116
 -3 -4 11    169.62    228.58    9.59 -3  4 11    180.50    228.65   10.21  -10.88   -0.07    14.01    0.01  147.78   0.771  0.00016
 16 -1 21      9.83     10.50   23.66 16  1 21     18.54     10.09   24.75   -8.71    0.41    34.24    0.01  -21.15   0.266  0.02000
 -7 -1 20    365.07    396.62   31.26 -7  1 20    356.06    397.06   20.85    9.01   -0.44    37.58    0.01  -20.58  -0.251  0.00055
  1 -1 14     93.16     93.68    5.01  1  1 14     95.36     93.57    7.34   -2.20    0.10     8.89    0.01  -21.50   0.259  0.00055
 -3 -1 20    236.36    243.92   11.42 -3  1 20    218.12    244.03   13.51   18.24   -0.11    17.69    0.01  -99.99  -1.037  0.00022
 11 -6 13    302.55    295.57   20.65 11  6 13    308.97    295.36   32.02   -6.42    0.21    38.10    0.01  -30.33   0.174  0.00036
-11 -5 12     63.16     40.27   13.86-11  5 12     48.45     40.42   10.25   14.71   -0.15    17.24    0.01  -98.38  -0.862  0.00185
  7 -2 15     52.34     46.95   13.19  7  2 15     36.37     47.14    7.42   15.97   -0.19    15.13    0.01  -82.48  -1.068  0.00206
  3 -1 30     81.64     70.73   12.89  3  1 30     93.33     70.59   12.67  -11.69    0.14    18.07    0.01  -81.64   0.655  0.00101
 -1 -3 24     12.93     10.69    9.16 -1  3 24      8.20     10.75    7.79    4.73   -0.06    12.02    0.01  -75.74  -0.399  0.00291
 17 -1  4    246.35    262.40   18.42 17  1  4    244.63    262.53   18.06    1.72   -0.13    25.80    0.01  -13.09  -0.072  0.00025
 24 -1  5     52.10     17.77   20.49 24  1  5     38.62     17.96   20.56   13.48   -0.18    29.03    0.01  -72.97  -0.471  0.00517
-14 -4 22   1231.70   1179.19   43.42-14  4 22   1251.92   1179.97   55.19  -20.22   -0.78    70.22    0.01   26.00   0.277  0.00033
-16 -6 10     41.63     66.19   29.48-16  6 10     33.49     65.69   24.39    8.14    0.49    38.26    0.01   16.50  -0.200  0.00374
-10 -4 22    118.29    102.94   11.16-10  4 22    116.26    103.05   17.07    2.03   -0.11    20.39    0.01  -18.70  -0.105  0.00053
  8 -6 14    103.73    129.87   13.19  8  6 14     80.80    130.04   23.29   22.93   -0.17    26.77    0.01  -99.99  -0.863  0.00066
  1 -2  7    118.54    116.18    8.55  1  2  7    118.13    116.32    4.77    0.41   -0.14     9.79    0.01   -2.99  -0.056  0.00059
  0 -7 15     28.07     30.72   14.17  0  7 15     22.96     30.53   19.28    5.11    0.20    23.93    0.01   25.85  -0.205  0.00323
 -5 -3  8    249.40    225.92   10.21 -5  3  8    269.60    225.74   11.65  -20.20    0.19    15.49    0.01  -99.99   1.316  0.00041
-17 -4 21     55.58     64.53   10.66-17  4 21     62.13     64.33   12.73   -6.55    0.20    16.60    0.01  -32.93   0.406  0.00154
 -8 -7 17     98.64    106.21   26.21 -8  7 17    101.91    106.56   15.42   -3.27   -0.35    30.41    0.01    9.42   0.096  0.00163
-12 -7  7     91.60    112.47   14.40-12  7  7     93.91    112.72   28.03   -2.31   -0.25    31.51    0.01    9.19   0.065  0.00112
-11 -6 19     43.43     25.64   10.18-11  6 19     44.43     25.88   12.66   -1.00   -0.24    16.25    0.01    4.13   0.047  0.00470
  3 -6  5     77.54     69.13   12.63  3  6  5     81.07     69.46   25.66   -3.53   -0.33    28.60    0.01   10.70   0.112  0.00238
 12 -7  7     61.24     52.34   14.02 12  7  7     46.95     51.94   23.66   14.29    0.41    27.50    0.01   35.04  -0.505  0.00391
  7 -4 21    183.46    154.95   25.66  7  4 21    185.99    155.17   32.39   -2.53   -0.22    41.32    0.01   11.45   0.056  0.00071
 11 -4 21    138.69    105.25   26.85 11  4 21    135.40    105.00   35.31    3.29    0.25    44.36    0.01   13.11  -0.069  0.00119
-18 -3 13     63.90     42.48   12.00-18  3 13     47.18     42.31   15.04   16.72    0.17    19.24    0.01   97.98  -0.860  0.00201
  3 -5 10    261.94    205.15   14.24  3  5 10    242.23    204.36   52.96   19.71    0.78    54.84    0.01   25.19  -0.345  0.00191
  7 -6  7    213.85    191.90   14.19  7  6  7    208.92    191.60   29.85    4.93    0.30    33.05    0.01   16.35  -0.140  0.00079
  3 -6  7     13.78     13.03    8.12  3  6  7      9.90     12.86   14.54    3.88    0.17    16.65    0.01   23.48  -0.223  0.00638
 13 -6 17    140.90    145.20   16.16 13  6 17    164.13    145.60   31.67  -23.23   -0.41    35.55    0.01   57.33   0.642  0.00139
-16 -5 17    102.63    114.62   12.91-16  5 17    123.86    114.29   26.22  -21.23    0.33    29.23    0.01  -64.42   0.738  0.00144
 -3 -5 18    187.71    183.02   18.34 -3  5 18    166.59    182.77   14.19   21.12    0.25    23.19    0.01   84.49  -0.900  0.00068
-14 -3 21    258.11    282.86   14.59-14  3 21    266.57    283.09   16.10   -8.46   -0.23    21.73    0.01   36.27   0.379  0.00041
 11 -5 10    184.80    175.87   14.95 11  5 10    201.23    176.26   40.95  -16.43   -0.40    43.59    0.01   41.39   0.368  0.00113
  9 -6  7     69.54     63.53   11.98  9  6  7     52.05     63.78   22.93   17.49   -0.24    25.87    0.01  -72.80  -0.685  0.00189
 -4 -2 26    133.40     92.73   15.14 -4  2 26    114.61     92.97   10.03   18.79   -0.23    18.16    0.01  -80.76  -1.047  0.00125
 14 -5 15    273.11    241.65   19.19 14  5 15    294.46    240.96   53.14  -21.35    0.69    56.50    0.01  -30.93   0.390  0.00143
-11 -2 21    137.05    137.26   12.13-11  2 21    121.38    137.08   10.13   15.67    0.19    15.80    0.01   82.87  -0.980  0.00069
 -9 -2 21     47.14     30.56    7.80 -9  2 21     41.55     30.48    8.87    5.59    0.08    11.81    0.01   67.83  -0.466  0.00135
 -9 -4 15     50.81     44.84    7.84 -9  4 15     41.11     44.98    7.30    9.70   -0.14    10.71    0.01  -69.52  -0.919  0.00155
-14 -1 23    211.92    192.68   19.12-14  1 23    205.21    192.85   12.33    6.71   -0.17    22.75    0.01  -38.98  -0.302  0.00045
 -3 -2 13      9.52     10.36    3.71 -3  2 13      8.40     10.40    4.25    1.12   -0.04     5.64    0.01  -27.02  -0.206  0.00200
 11 -1  8     13.78      3.70    6.51 11  1  8      6.11      3.76    6.75    7.67   -0.06     9.38    0.01  -99.99  -0.825  0.00858
  5 -2 21    170.56    193.93   15.41  5  2 21    190.75    194.11   11.78  -20.19   -0.18    19.40    0.01  112.80   1.032  0.00046
                                                                                            "exp_56    "  PLATON-BIJVOET   Page   36
====================================================================================================================================
-12 -6 20    183.05    193.86   13.77-12  6 20    179.88    193.58   16.51    3.17    0.28    21.50    0.01   11.51  -0.135  0.00071
  9 -4 17     58.13     65.37   12.39  9  4 17     54.60     65.69   21.11    3.53   -0.32    24.48    0.01  -10.97  -0.157  0.00246
 11 -2 13     99.19     82.14   13.08 11  2 13     89.65     81.96   15.93    9.54    0.18    20.61    0.01   53.75  -0.454  0.00108
-22 -3 17    242.77    259.02   37.85-22  3 17    258.06    258.38   37.13  -15.29    0.64    53.02    0.01  -24.07   0.300  0.00123
 -3 -1 26     24.33     22.68   11.58 -3  1 26      3.89     22.81   13.38   20.44   -0.13    17.70    0.01  -99.99  -1.163  0.00290
  0 -3 17    988.64   1044.47   37.44  0  3 17   1009.60   1044.13   31.21  -20.96    0.34    48.74    0.01  -61.83   0.437  0.00016
 -7 -7  6     69.85     72.16   18.52 -7  7  6     82.99     72.55   27.66  -13.14   -0.39    33.29    0.01   33.99   0.383  0.00267
 16 -1  1     10.13      6.59   10.87 16  1  1     17.52      6.77   10.28   -7.39   -0.19    14.96    0.01   39.19   0.481  0.01411
-20 -1 13    699.92    671.11   32.88-20  1 13    710.78    671.81   47.21  -10.86   -0.70    57.53    0.01   15.47   0.177  0.00052
  9 -3 10     91.94     98.49    9.12  9  3 10     69.16     98.30   18.56   22.78    0.19    20.68    0.01  119.42  -1.092  0.00097
 -7 -4 27     52.03     42.88   18.40 -7  4 27     36.70     42.72   12.90   15.33    0.16    22.47    0.01   95.56  -0.675  0.00187
 -9 -4 21     17.96     21.31    9.99 -9  4 21     28.75     21.47   10.00  -10.79   -0.16    14.14    0.01   67.71   0.752  0.00372
-19 -2 17    139.15    143.05   12.83-19  2 17    120.94    142.91   12.53   18.21    0.14    17.93    0.01  131.30  -1.008  0.00048
 13 -3 10     14.32     20.28    8.72 13  3 10     12.46     20.20   14.03    1.86    0.08    16.52    0.01   21.90  -0.107  0.00210
  0 -3 27   1238.49   1225.05   53.71  0  3 27   1248.80   1225.76  103.01  -10.31   -0.71   116.17    0.01   14.51   0.083  0.00029
 17 -3 10     41.25     33.27   12.23 17  3 10     64.42     33.42   22.93  -23.17   -0.15    25.99    0.01  154.54   0.886  0.00225
 23 -3  0     39.63     33.95   16.47 23  3  0     48.06     33.73   32.39   -8.43    0.22    36.34    0.01  -38.04   0.238  0.00327
-20 -3  7    109.12    102.10   10.77-20  3  7     98.02    102.40   16.99   11.10   -0.30    20.12    0.01  -36.97  -0.567  0.00147
 -3 -5 16     27.20     26.81   11.79 -3  5 16     32.27     26.91   10.03   -5.07   -0.10    15.48    0.01   49.13   0.321  0.00192
  2 -2 30    433.26    422.28   24.11  2  2 30    442.90    421.91   25.22   -9.64    0.37    34.89    0.01  -26.27   0.287  0.00043
-11 -5  6     26.19     35.29    8.71-11  5  6     28.44     35.14    8.04   -2.25    0.15    11.85    0.01  -15.51   0.202  0.00206
-16 -1 19    624.38    593.17   21.44-16  1 19    636.26    592.91   24.59  -11.88    0.26    32.62    0.01  -46.35   0.372  0.00022
  1 -2 15    870.51    971.00   36.95  1  2 15    884.76    970.52   27.34  -14.25    0.48    45.96    0.01  -29.84   0.320  0.00025
-12 -5 23     10.26     28.24   12.59-12  5 23     16.09     28.43   14.14   -5.83   -0.18    18.93    0.01   32.05   0.298  0.00321
 -3 -6 23     68.79     65.54   28.75 -3  6 23     60.98     65.82   19.48    7.81   -0.28    34.73    0.01  -27.79  -0.233  0.00214
-21 -4 15    197.12    201.88   17.55-21  4 15    191.45    202.25   34.21    5.67   -0.37    38.45    0.01  -15.32  -0.157  0.00092
 -9 -1  8     78.08     70.82    4.87 -9  1  8     75.85     70.88    4.16    2.23   -0.06     6.40    0.01  -38.00  -0.357  0.00041
  1 -3 24     -6.08      4.86    8.55  1  3 24     15.36      4.77   10.42  -21.44    0.09    13.48    0.01  -99.99   1.597  0.00931
  0 -1 19    524.48    599.65   28.13  0  1 19    542.15    600.16   20.41  -17.67   -0.51    34.75    0.01   34.80   0.494  0.00042
 22 -1  5    299.24    295.01   23.09 22  1  5    297.61    294.39   36.58    1.63    0.61    43.26    0.01    2.67  -0.024  0.00104
  2 -6 14     60.69     71.87   10.12  2  6 14     53.87     72.19   20.02    6.82   -0.32    22.43    0.01  -21.23  -0.318  0.00223
 24 -1 11     48.56     66.34   16.60 24  1 11     57.05     66.07   19.43   -8.49    0.26    25.56    0.01  -32.09   0.343  0.00200
-16 -6  4    319.27    299.87   23.99-16  6  4    313.38    299.59   40.04    5.89    0.29    46.68    0.01   20.64  -0.120  0.00048
  0 -6 14     45.75     41.15    9.66  0  6 14     53.14     40.84   22.93   -7.39    0.31    24.88    0.01  -24.01   0.309  0.00375
 -4 -4 28      8.64     21.33   16.47 -4  4 28     12.91     21.05   14.71   -4.27    0.29    22.08    0.01  -14.97   0.206  0.00673
  2 -1 27    467.82    437.14   24.57  2  1 27    477.29    436.94   24.69   -9.47    0.20    34.83    0.01  -46.22   0.278  0.00023
  0 -4 28    230.39    232.21   82.80  0  4 28    244.59    232.70   37.85  -14.20   -0.48    91.04    0.01   29.31   0.151  0.00104
 12 -1 17     95.73     73.61   21.11 12  1 17     92.09     73.82   22.20    3.64   -0.20    30.63    0.01  -17.90  -0.125  0.00138
 -7 -3 22     26.15     36.06    8.20 -7  3 22     32.81     36.13   10.45   -6.66   -0.07    13.28    0.01   95.43   0.496  0.00097
 13 -6  7     14.17     16.73   13.98 13  6  7     13.83     16.56   22.93    0.34    0.17    26.86    0.01    1.99  -0.006  0.00514
 -4 -6 18     18.32     42.41   28.03 -4  6 18     34.66     42.77   18.56  -16.34   -0.36    33.62    0.01   45.52   0.475  0.00421
 -4 -1 29    100.79    107.64   14.88 -4  1 29     96.14    107.83   14.87    4.65   -0.19    21.04    0.01  -24.40  -0.230  0.00088
 -2 -2 26     81.34    100.43   17.11 -2  2 26     76.92    100.23   15.23    4.42    0.20    22.91    0.01   22.42  -0.184  0.00098
  1 -2 11    274.86    271.03   20.55  1  2 11    273.89    271.30   18.65    0.97   -0.28    27.75    0.01   -3.51  -0.045  0.00051
-10 -3  1   2361.12   2295.06   76.87-10  3  1   2367.70   2294.33  120.95   -6.58    0.73   143.31    0.01   -9.07   0.051  0.00016
 17 -3  0    121.18    116.77   14.88 17  3  0    100.06    116.49   22.38   21.12    0.27    26.88    0.01   76.85  -0.776  0.00118
-15 -5 16     54.55     79.94   11.79-15  5 16     53.19     80.14   12.02    1.36   -0.19    16.84    0.01   -6.99  -0.092  0.00121
 -6 -2 30    115.02    158.79   21.61 -6  2 30    132.53    158.97   20.71  -17.51   -0.18    29.93    0.01   96.79   0.579  0.00057
                                                                                            "exp_56    "  PLATON-BIJVOET   Page   37
====================================================================================================================================
 -7 -1 24     30.79     34.96    9.26 -7  1 24     28.13     35.08    8.85    2.66   -0.13    12.81    0.01  -21.10  -0.218  0.00180
 -9 -5 16     44.43     32.07    9.15 -9  5 16     41.45     31.88   10.40    2.98    0.19    13.85    0.01   15.29  -0.201  0.00305
-16 -3 21     56.89     54.45   10.14-16  3 21     66.56     54.59   12.73   -9.67   -0.15    16.27    0.01   65.51   0.585  0.00135
  4 -4 24    308.23    288.47   41.86  4  4 24    330.49    289.23   42.59  -22.26   -0.76    59.72    0.01   29.35   0.360  0.00131
 -2 -2 28    117.58    112.62   17.75 -2  2 28    116.06    112.29   15.27    1.52    0.33    23.41    0.01    4.59  -0.051  0.00147
  2 -1 23    561.71    600.33   26.25  2  1 23    539.83    600.79   26.46   21.88   -0.46    37.27    0.01  -48.04  -0.599  0.00038
-15 -4 17     19.64     12.84    9.36-15  4 17      3.73     12.71    8.92   15.91    0.14    12.93    0.01  116.48  -1.220  0.00535
-17 -1 18     54.61     56.01    9.02-17  1 18     72.91     55.80   14.60  -18.30    0.21    17.16    0.01  -87.71   1.078  0.00187
  6 -2 26     33.19     46.25   12.60  6  2 26     44.64     46.43   15.73  -11.45   -0.18    20.15    0.01   65.23   0.559  0.00189
-21 -5 10     32.45     27.20   11.27-21  5 10     21.47     27.05   25.84   10.98    0.15    28.19    0.01   72.84  -0.384  0.00278
 -5 -1  8     80.08     82.93    2.66 -5  1  8     85.47     82.89    3.10   -5.39    0.04     4.08    0.01  -99.99   1.330  0.00027
-17 -1 12     66.24     57.94    8.87-17  1 12     49.00     57.80    8.60   17.24    0.15    12.35    0.01  117.29  -1.384  0.00127
  8 -2 26    220.82    209.62   24.34  8  2 26    210.93    209.26   29.30    9.89    0.37    38.09    0.01   27.04  -0.250  0.00087
  1 -2  5    108.35    122.57    3.64  1  2  5    105.62    122.65    5.35    2.73   -0.08     6.47    0.01  -35.82  -0.434  0.00031
-15 -5  2    107.27    131.97   13.44-15  5  2    124.48    132.32   22.93  -17.21   -0.36    26.58    0.01   48.45   0.634  0.00134
  7 -1 22     53.50     53.48   11.76  7  1 22     47.92     53.64   14.14    5.58   -0.16    18.39    0.01  -35.30  -0.312  0.00148
-18 -5 15    477.99    501.73   26.34-18  5 15    461.52    501.40   52.41   16.47    0.33    58.66    0.01   49.77  -0.275  0.00033
-19 -3 16    142.84    149.24   13.60-19  3 16    141.08    149.39   20.25    1.76   -0.14    24.39    0.01  -12.19  -0.078  0.00048
  6 -8 12    127.53    100.28   18.73  6  8 12    139.40    100.59   28.39  -11.87   -0.32    34.01    0.01   37.37   0.340  0.00158
 14 -1 17    121.11    118.87   20.75 14  1 17    107.94    119.43   33.67   13.17   -0.56    39.55    0.01  -23.49  -0.347  0.00235
 -9 -1 24     26.85     18.44   10.13 -9  1 24     17.17     18.54    8.82    9.68   -0.10    13.43    0.01  -93.50  -0.728  0.00280
-17 -1 14      7.15     12.71    7.68-17  1 14     23.22     12.79    7.68  -16.07   -0.08    10.86    0.01  202.69   1.472  0.00311
-11 -4 17    206.04    205.16   12.50-11  4 17    215.17    204.95   13.05   -9.13    0.20    18.07    0.01  -44.94   0.516  0.00050
  6 -3 23     35.77     32.57   12.67  6  3 23     53.63     32.81   16.42  -17.86   -0.24    20.74    0.01   73.04   0.849  0.00374
 13 -4  7     27.48     21.64    7.87 13  4  7     22.93     21.47   18.93    4.55    0.17    20.50    0.01   26.20  -0.213  0.00403
-11 -5 18    126.89    122.81   12.09-11  5 18    120.39    122.97   13.09    6.50   -0.16    17.82    0.01  -41.37  -0.374  0.00064
 -7 -5 18     80.41     80.07    9.57 -7  5 18     70.61     79.95   10.30    9.80    0.12    14.06    0.01   84.77  -0.689  0.00072
  5 -3 24     13.09     17.99    8.98  5  3 24     20.65     18.12   15.83   -7.56   -0.13    18.20    0.01   57.77   0.408  0.00362
 -5 -3 24      9.43      6.75   14.28 -5  3 24      9.45      6.86   10.13   -0.02   -0.12    17.51    0.01    0.17  -0.006  0.00864
 -3 -4 27     28.94     15.18   16.73 -3  4 27     26.66     15.02   14.13    2.28    0.16    21.90    0.01   14.03  -0.097  0.00538
  4 -3  3    917.68    944.04   36.04  4  3  3    940.64    944.64   49.21  -22.96   -0.60    61.00    0.01   38.35   0.367  0.00032
-17 -2 23     18.66     20.28    9.06-17  2 23      1.94     20.18   10.59   16.72    0.09    13.94    0.01  177.62  -1.193  0.00233
 11 -4  7     67.37     70.97    8.04 11  4  7     79.71     70.84   20.38  -12.34    0.13    21.91    0.01  -94.17   0.569  0.00092
-13 -5 18    163.39    163.77   20.16-13  5 18    162.62    163.92   16.86    0.77   -0.15    26.28    0.01   -5.01  -0.035  0.00047
 -5 -6 17     15.97     13.43   20.75 -5  6 17     12.43     13.26   16.81    3.54    0.17    26.70    0.01   20.30  -0.126  0.00653
  3 -5  2    673.18    724.99   27.14  3  5  2    667.53    725.33   60.78    5.65   -0.34    66.56    0.01  -16.66  -0.090  0.00023
 -5 -3 26     19.81     36.68   15.53 -5  3 26     26.36     36.78   10.81   -6.55   -0.10    18.92    0.01   67.63   0.341  0.00132
  0 -4 10    723.91    586.76   25.17  0  4 10    721.44    586.42   46.81    2.47    0.34    53.15    0.01    7.25  -0.040  0.00029
  6 -7 13     21.32     27.11   12.60  6  7 13     16.95     27.04   17.61    4.37    0.07    21.65    0.00   59.99  -0.198  0.00135
 20 -2 10     15.01     16.90   15.96 20  2 10     37.49     17.00   22.93  -22.48   -0.10    27.94    0.00  230.11   0.801  0.00288
-17 -4 11     96.76     85.13   11.35-17  4 11    116.47     85.10   24.75  -19.71    0.03    27.23    0.00  -99.99   0.725  0.00018
  9 -3  0      5.52      5.26    4.38  9  3  0      6.67      5.29    3.94   -1.15   -0.03     5.89    0.00   44.06   0.191  0.00248
-19 -1  6     19.50     21.80   11.66-19  1  6     27.51     21.76   10.73   -8.01    0.03    15.85    0.00  -99.99   0.508  0.00078
  5 -7 10    139.18    134.31   14.94  5  7 10    118.29    134.26   25.84   20.89    0.05    29.85    0.00  421.76  -0.698  0.00018
 -1 -8 13     14.02      5.40   18.14 -1  8 13      1.22      5.32   22.17   12.80    0.09    28.65    0.00  148.66  -0.444  0.00803
-15 -3  6     13.34     12.21    7.48-15  3  6     17.99     12.20   11.57   -4.65    0.00    13.78    0.00  -99.99   0.338  0.00020
 15 -6 13     33.49     33.90   13.44 15  6 13     30.57     33.81   24.39    2.92    0.10    27.85    0.00   29.49  -0.101  0.00146
-17 -6  3     -3.36      5.29   17.17-17  6  3     19.65      5.24   20.75  -23.01    0.05    26.93    0.00  -99.99   0.856  0.00440
                                                                                            "exp_56    "  PLATON-BIJVOET   Page   38
====================================================================================================================================
 15 -4  9     90.38     94.14    9.67 15  4  9     82.99     94.09   24.75    7.39    0.05    26.57    0.00  146.34  -0.276  0.00027
 19 -1 12     24.24     20.89   14.90 19  1 12     24.69     20.94   14.92   -0.45   -0.05    21.09    0.00    9.81   0.019  0.00110
 10 -8 10     35.32     53.47   17.58 10  8 10     16.74     53.43   23.29   18.58    0.04    29.18    0.00  485.03  -0.635  0.00036
-13 -1  2     87.31     67.30    5.78-13  1  2     80.58     67.29    5.60    6.73    0.00     8.05    0.00  999.99  -0.836  0.00003
-11 -2 11    229.77    207.63   10.96-11  2 11    218.32    207.70    9.83   11.45   -0.07    14.72    0.00  -99.99  -0.783  0.00017
 23 -4  1     41.44     64.89   17.61 23  4  1     39.31     64.85   28.39    2.13    0.04    33.41    0.00   50.12  -0.062  0.00033
-22 -3  1    240.07    225.85   29.12-22  3  1    237.68    225.86   36.40    2.39   -0.01    46.61    0.00  -99.99  -0.051  0.00002
 15 -1  6    224.24    244.60   16.29 15  1  6    215.67    244.73   36.94    8.57   -0.12    40.37    0.00  -68.57  -0.215  0.00026
-11 -8  1     19.07     12.11   16.35-11  8  1     40.56     12.15   17.82  -21.49   -0.05    24.18    0.00  472.79   0.887  0.00187
-22 -1  9     55.81     23.81   20.56-22  1  9     35.34     23.78   15.39   20.47    0.04    25.68    0.00  534.02  -0.796  0.00081
 13 -7  6    170.04    176.27   17.54 13  7  6    173.98    176.38   32.39   -3.94   -0.10    36.83    0.00   38.13   0.104  0.00029
-20 -2 12     -0.06      6.96    9.34-20  2 12      4.89      6.92   14.82   -4.95    0.04    17.52    0.00  -99.99   0.285  0.00268
  7 -2 13     48.67     40.67    7.52  7  2 13     43.92     40.63    7.16    4.75    0.04    10.38    0.00  130.51  -0.454  0.00045
-12 -6  8     46.52     57.25   12.28-12  6  8     68.79     57.28   22.57  -22.27   -0.03    25.69    0.00  769.37   0.866  0.00025
-19 -5  6     45.10     39.60   19.33-19  5  6     31.67     39.62   21.11   13.43   -0.02    28.62    0.00  -99.99  -0.470  0.00024
  9 -3 12    110.44    116.84   16.01  9  3 12    106.98    116.77   15.96    3.46    0.07    22.61    0.00   49.22  -0.150  0.00030
  5 -5 14    103.67    118.54   12.15  5  5 14    119.70    118.50   17.39  -16.03    0.04    21.21    0.00  -99.99   0.758  0.00018
-19 -2  9     15.76     10.34    7.53-19  2  9      5.65     10.34   18.20   10.11    0.00    19.70    0.00  999.99  -0.513  0.00023
 11 -4 11     19.57     21.82    9.25 11  4 11     31.67     21.87   30.94  -12.10   -0.05    32.29    0.00  253.46   0.373  0.00109
  7 -1  0     17.79     14.59    2.17  7  1  0     18.50     14.60    2.22   -0.71   -0.01     3.10    0.00   81.60   0.226  0.00030
-21 -2  9     45.72     26.59   15.49-21  2  9     39.50     26.65   15.56    6.22   -0.06    21.96    0.00  -99.99  -0.286  0.00111
-19 -1 12     85.12     80.99   10.18-19  1 12     89.26     80.98   13.89   -4.14    0.01    17.22    0.00  -99.99   0.241  0.00009
  8 -7 11     53.78     46.74   13.61  8  7 11     40.77     46.82   21.47   13.01   -0.09    25.42    0.00  -99.99  -0.515  0.00094
 -8 -8 10     20.49      2.44   12.89 -8  8 10     27.14      2.44   20.69   -6.65    0.00    24.38    0.00  999.99   0.273  0.00047
-13 -2  9    108.88    103.63    7.52-13  2  9     93.50    103.60    8.00   15.38    0.03    10.98    0.00  562.94  -1.398  0.00013
 21 -3 12     31.58     25.84   19.26 21  3 12     36.30     25.96   17.71   -4.72   -0.13    26.16    0.00   37.18   0.176  0.00245
-13 -3  8    171.62    169.98   10.29-13  3  8    164.19    170.01   10.08    7.43   -0.03    14.40    0.00  -99.99  -0.518  0.00008
-14 -6  8      3.66      2.88   13.19-14  6  8     22.20      2.96   22.20  -18.54   -0.08    25.82    0.00  222.71   0.715  0.01425
 21 -3 14     75.34     95.06   31.67 21  3 14     70.61     94.98   26.57    4.73    0.08    41.34    0.00   58.98  -0.112  0.00042
 -5 -8  7     -4.91      0.56   17.46 -5  8  7     -5.97      0.53   18.14    1.06    0.03    25.18    0.00   42.16  -0.041  0.02310
 13 -1 14     94.71     87.75   11.79 13  1 14    102.15     87.71   14.72   -7.44    0.03    18.86    0.00  -99.99   0.396  0.00020
 21 -2  1     79.67     89.46   17.67 21  2  1     89.65     89.50   30.94   -9.98   -0.04    35.63    0.00  248.07   0.279  0.00022
 15 -1 12      6.76      2.81   12.01 15  1 12     18.62      2.82   12.22  -11.86   -0.02    17.13    0.00  632.99   0.691  0.00333
 13 -2  9      3.57      1.62    9.23 13  2  9     13.80      1.63   16.39  -10.23   -0.01    18.81    0.00  733.97   0.543  0.00430
 23 -2  9     22.05     14.80   15.05 23  2  9     13.19     14.79   18.02    8.86    0.01    23.48    0.00  814.95  -0.377  0.00037
-14 -7  9     18.47     23.41   16.89-14  7  9     18.20     23.35   23.29    0.27    0.06    28.77    0.00    4.53  -0.007  0.00128
-16 -7  9     26.63     29.54   19.84-16  7  9     44.77     29.59   27.66  -18.14   -0.05    34.04    0.00  378.24   0.531  0.00081
 23 -2 13     47.32     53.74   28.39 23  2 13     43.31     53.68   26.57    4.01    0.06    38.88    0.00   66.25  -0.102  0.00056
 11 -7 12     28.51     30.54   13.17 11  7 12     13.83     30.57   21.84   14.68   -0.04    25.50    0.00  -99.99  -0.577  0.00057
  8 -7  9      9.81      1.39   12.17  8  7  9     -2.18      1.50   20.02   11.99   -0.11    23.43    0.00  -99.99  -0.516  0.03786
 -9 -5  8    360.44    359.85   18.20 -9  5  8    351.81    359.77   18.78    8.63    0.07    26.15    0.00  118.03  -0.327  0.00010
  8 -8  2     54.30     49.73   13.73  8  8  2     50.23     49.60   24.39    4.07    0.12    27.99    0.00   32.74  -0.141  0.00125
-19 -1 14     43.87     27.92    9.87-19  1 14     38.34     27.87    9.22    5.53    0.04    13.51    0.00  126.22  -0.406  0.00079
 -5 -1 12    157.81    160.16    5.70 -5  1 12    144.31    160.18   11.93   13.50   -0.02    13.22    0.00  -99.99  -1.023  0.00008
-17 -2 11    109.17    102.12   12.05-17  2 11    105.94    102.16    9.61    3.23   -0.04    15.41    0.00  -85.65  -0.212  0.00018
 19 -2  1     93.94     94.23   14.94 19  2  1     83.52     94.13   16.05   10.42    0.10    21.93    0.00  102.40  -0.471  0.00054
 10 -8  0     26.69     19.59   15.38 10  8  0     13.47     19.49   22.93   13.22    0.10    27.61    0.00  135.59  -0.475  0.00250
-22 -4  8    151.86    164.54   18.40-22  4  8    157.97    164.60   30.21   -6.11   -0.06    35.37    0.00  102.75   0.171  0.00018
                                                                                            "exp_56    "  PLATON-BIJVOET   Page   39
====================================================================================================================================
-25 -2  7      2.55     29.40   26.57-25  2  7     21.84     29.41   25.11  -19.29   -0.01    36.56    0.00  999.99   0.527  0.00021
  9 -8 11     81.46     57.18   15.12  9  8 11     62.60     57.20   24.75   18.86   -0.02    29.00    0.00  -99.99  -0.651  0.00018
 15 -6  9    152.96    157.23   18.60 15  6  9    152.87    157.11   31.67    0.09    0.12    36.73    0.00    0.76   0.001  0.00038
  8 -8  0     59.84     36.00   18.32  8  8  0     51.68     35.93   21.84    8.16    0.07    28.51    0.00  121.93  -0.284  0.00093
 22 -3  7     63.43     59.27   20.06 22  3  7     80.13     59.19   35.31  -16.70    0.08    40.61    0.00  -99.99   0.413  0.00065
-23 -3  8     10.68     19.42   16.82-23  3  8     13.56     19.40   15.67   -2.88    0.02    22.99    0.00  -99.99   0.126  0.00048
  9 -7  0     56.75     66.71   14.74  9  7  0     68.43     66.69   21.84  -11.68    0.02    26.35    0.00  -99.99   0.444  0.00012
 12 -6  0     -1.40      0.52   11.35 12  6  0     15.07      0.51   14.02  -16.47    0.01    18.04    0.00  -99.99   0.914  0.01209
  5 -7  4    185.38    179.21   15.55  5  7  4    163.42    179.33   28.39   21.96   -0.12    32.37    0.00  -99.99  -0.682  0.00035
 17 -1 14     19.65     25.00   14.01 17  1 14     30.58     24.97   13.24  -10.93    0.03    19.28    0.00  -99.99   0.568  0.00057
 13 -8  5    -18.20      3.68   28.39 13  8  5      2.55      3.67   24.39  -20.75    0.01    37.43    0.00  -99.99   0.555  0.00090
  1 -4  1   2684.14   2724.97   80.66  1  4  1   2689.05   2725.07  204.92   -4.91   -0.09   220.22    0.00   52.24   0.022  0.00002
-15 -6 13     21.25      1.82   11.55-15  6 13     17.11      1.75   22.93    4.14    0.07    25.67    0.00   61.50  -0.159  0.01882
-14 -7  5     29.40      9.62   14.34-14  7  5     12.38      9.60   24.02   17.02    0.02    27.97    0.00  886.22  -0.608  0.00100
-12 -7  5      8.27      7.78   10.95-12  7  5     12.01      7.75   22.20   -3.74    0.02    24.75    0.00  -99.99   0.152  0.00152
 14 -6 10     76.55     59.53   19.39 14  6 10     82.99     59.41   27.30   -6.44    0.12    33.49    0.00  -53.67   0.196  0.00101
 -2 -7 15     16.92     10.04   14.07 -2  7 15     39.67     10.12   29.12  -22.75   -0.08    32.34    0.00  291.31   0.701  0.00387
 -1 -7 12     17.74     18.48   13.91 -1  7 12     33.49     18.41   29.48  -15.75    0.07    32.60    0.00  -99.99   0.485  0.00181
 19 -3  8     16.71     13.82   17.59 19  3  8     32.57     13.80   14.78  -15.86    0.02    22.98    0.00  -99.99   0.691  0.00081
  9 -7  6     13.09      5.02   10.62  9  7  6     18.93      4.95   19.65   -5.84    0.06    22.34    0.00  -91.26   0.264  0.00642
 -6 -8 16     -4.37      9.79   22.57 -6  8 16     17.11      9.74   27.30  -21.48    0.04    35.42    0.00  -99.99   0.608  0.00230
 -9 -7 16     -1.68      0.28    9.79 -9  7 16     20.33      0.30   15.44  -22.01   -0.01    18.28    0.00  999.99   1.203  0.02404
  7 -7 16     26.42     28.64   12.68  7  7 16     25.11     28.64   22.20    1.31    0.00    25.57    0.00  -99.99  -0.051  0.00003
-16 -6 16      4.61      2.71   11.43-16  6 16     -5.10      2.63   25.48    9.71    0.08    27.93    0.00  121.52  -0.345  0.01497
 19 -4  9     36.51     35.31   10.77 19  4  9     20.02     35.31   23.66   16.49    0.00    26.00    0.00  -99.99  -0.634  0.00002
 18 -4  2    186.17    203.28   21.75 18  4  2    174.71    203.23   28.39   11.46    0.05    35.76    0.00  226.76  -0.319  0.00012
 17 -3 12     64.20     61.04   11.53 17  3 12     82.99     61.05   23.66  -18.79   -0.01    26.32    0.00  999.99   0.714  0.00004
 -3 -8 15     23.05     12.22   15.64 -3  8 15     29.12     12.13   32.03   -6.07    0.09    35.64    0.00  -64.69   0.173  0.00385
  2 -6 12     50.22     49.82   11.65  2  6 12     46.75     49.79   13.07    3.47    0.03    17.51    0.00  107.09  -0.196  0.00033
 -5 -9  4     19.30     29.35   25.66 -5  9  4     25.11     29.36   32.39   -5.81   -0.02    41.32    0.00  324.16   0.140  0.00031
 19 -2 11     -5.40      3.45   14.69 19  2 11     -4.37      3.46   19.65   -1.03   -0.01    24.53    0.00   87.26   0.042  0.00171
 16 -6 12     52.16     65.04   16.09 16  6 12     49.14     65.18   27.66    3.02   -0.14    32.00    0.00  -22.10  -0.099  0.00105
  6 -8  0     21.81     18.82   11.27  6  8  0     29.48     18.88   20.75   -7.67   -0.06    23.61    0.00  138.91   0.322  0.00146
 -4 -8  8     -3.23      0.67   15.52 -4  8  8     19.58      0.75   17.97  -22.81   -0.07    23.74    0.00  308.29   0.958  0.05198
 14 -2 12    347.19    388.27   27.38 14  2 12    365.07    388.37   37.13  -17.88   -0.10    46.13    0.00  180.27   0.385  0.00013
-23 -3 14    133.04    144.47   14.97-23  3 14    124.41    144.40   20.55    8.63    0.06    25.42    0.00  134.09  -0.337  0.00022
 15 -1  0    559.86    514.82   51.80 15  1  0    562.92    514.68   30.84   -3.06    0.14    60.29    0.00  -21.98   0.053  0.00014
 22 -3  9    692.88    699.53   49.62 22  3  9    715.70    699.56  109.19  -22.82   -0.03   119.94    0.00  710.80   0.190  0.00002
 23 -1  0     89.52     88.96   16.44 23  1  0     69.02     88.93   18.22   20.50    0.02    24.54    0.00  956.56  -0.834  0.00012
 13 -5 16     39.39     52.21   12.70 13  5 16     59.33     52.21   24.02  -19.94    0.01    27.17    0.00  -99.99   0.734  0.00007
-11 -1 12     64.88     51.71    8.89-11  1 12     54.26     51.75    5.96   10.62   -0.05    10.70    0.00  -99.99  -0.996  0.00044
 19 -1  6    134.04    142.77   15.71 19  1  6    136.01    142.84   14.91   -1.97   -0.06    21.66    0.00   31.31   0.088  0.00022
  7 -7  8    108.91     93.84   14.04  7  7  8    108.83     93.89   25.11    0.08   -0.04    28.77    0.00   -1.89  -0.004  0.00023
-24 -2  2     17.58     43.06   26.21-24  2  2     12.01     43.02   23.66    5.57    0.04    35.31    0.00  153.10  -0.157  0.00042
 13 -8  1     10.26      0.01   17.95 13  8  1      2.55      0.00   22.20    7.71    0.00    28.55    0.00  999.99  -0.270  0.28639
-16 -2  2    146.32    123.29    8.33-16  2  2    124.33    123.34   12.71   21.99   -0.05    15.20    0.00  -99.99  -1.450  0.00020
 -1 -1 12    207.63    200.23   11.14 -1  1 12    189.90    200.31   13.67   17.73   -0.08    17.63    0.00  -99.99  -1.010  0.00020
  6 -4 16    684.74    714.52   36.83  6  4 16    699.33    714.70   65.15  -14.59   -0.18    74.84    0.00   80.62   0.193  0.00013
                                                                                            "exp_56    "  PLATON-BIJVOET   Page   40
====================================================================================================================================
 -6 -7  1    238.44    260.68   21.28 -6  7  1    225.30    260.67   31.30   13.14    0.01    37.85    0.00  891.45  -0.347  0.00003
-23 -1  2     30.50     26.80   13.72-23  1  2     46.84     26.82   17.89  -16.34   -0.02    22.55    0.00  914.77   0.724  0.00033
  8 -7  1     18.38     15.83   11.39  8  7  1     13.83     15.93   19.29    4.55   -0.10    22.40    0.00  -46.64  -0.207  0.00307
-25 -1  2     12.78      6.73   18.29-25  1  2     29.48      6.71   25.11  -16.70    0.02    31.07    0.00  -99.99   0.538  0.00142
-13 -3 16    343.58    351.88   23.90-13  3 16    337.32    352.00   16.85    6.26   -0.11    29.24    0.00  -56.08  -0.218  0.00016
 -7 -3 16    414.85    450.53   15.56 -7  3 16    404.64    450.46   16.71   10.21    0.07    22.83    0.00  153.33  -0.444  0.00007
-21 -1  2     51.73     71.53   18.37-21  1  2     68.59     71.55   20.80  -16.86   -0.01    27.75    0.00  999.99   0.607  0.00010
-19 -1  2     11.73     19.18   11.74-19  1  2      9.14     19.18   11.13    2.59   -0.01    16.18    0.00  -99.99  -0.160  0.00016
-17 -1  2    158.08    153.77   20.47-17  1  2    171.46    153.81   18.23  -13.38   -0.04    27.41    0.00  358.49   0.487  0.00012
-22 -5  1     37.45     54.58   21.29-22  5  1     59.69     54.55   29.12  -22.24    0.03    36.07    0.00  -99.99   0.617  0.00031
-13 -6 13    180.95    171.03   27.72-13  6 13    184.73    171.05   15.47   -3.78   -0.01    31.74    0.00  273.73   0.119  0.00004
 15 -3 16     17.70      7.77   21.24 15  3 16     -2.18      7.84   20.75   19.88   -0.07    29.69    0.00  -99.99  -0.672  0.00460
 25 -2  5     25.63     15.60   17.54 25  2  5      2.55     15.54   27.66   23.08    0.06    32.75    0.00  372.04  -0.703  0.00199
  7 -1  2    239.82    227.76    7.22  7  1  2    248.17    227.76    6.49   -8.35   -0.01     9.71    0.00  999.99   0.860  0.00001
 13 -1  2     39.72     44.16    6.30 13  1  2     46.86     44.17    6.87   -7.14   -0.01     9.32    0.00  686.61   0.765  0.00012
 17 -1  2    446.77    469.36   26.71 17  1  2    459.60    469.35   30.09  -12.83    0.01    40.23    0.00  -99.99   0.319  0.00001
 19 -1  2      0.43     22.37   12.48 19  1  2     16.63     22.38   14.54  -16.20   -0.01    19.16    0.00  999.99   0.845  0.00015
 21 -1  2    346.11    378.14   24.35 21  1  2    365.44    378.07   29.34  -19.33    0.07    38.13    0.00  -99.99   0.509  0.00010
 25 -1  2     54.45     66.18   16.74 25  1  2     55.33     66.18   18.48   -0.88   -0.01    24.93    0.00  128.59   0.035  0.00005
  8 -8 10     75.21    101.00   15.33  8  8 10     73.16    100.93   25.11    2.05    0.07    29.42    0.00   28.43  -0.067  0.00036
  6 -8 14     47.05     61.26   15.49  6  8 14     58.45     61.28   21.30  -11.40   -0.02    26.34    0.00  600.69   0.432  0.00015
-21 -4  1    110.43     80.31   18.16-21  4  1     95.73     80.22   26.93   14.70    0.09    32.48    0.00  166.23  -0.450  0.00055
-19 -1 16     60.64     58.97   10.64-19  1 16     59.06     59.00    9.12    1.58   -0.03    14.01    0.00  -58.67  -0.115  0.00023
-17 -1 16     92.67     81.21    9.73-17  1 16     98.02     81.26    9.84   -5.35   -0.05    13.84    0.00  102.90   0.383  0.00032
 13 -1  6    121.16    124.09   13.63 13  1  6    102.53    124.08   13.06   18.63    0.00    18.88    0.00  999.99  -0.987  0.00002
  4 -7  3     76.27     36.80   12.36  4  7  3     56.78     36.69   21.11   19.49    0.10    24.46    0.00  191.76  -0.793  0.00138
  8 -7  3     22.81      3.97   11.56  8  7  3      6.19      3.95   19.29   16.62    0.02    22.49    0.00  805.10  -0.738  0.00260
-18 -6 10     10.13     30.73   12.18-18  6 10    -12.38     30.79   23.66   22.51   -0.06    26.61    0.00  -99.99  -0.848  0.00099
 -7 -1 16    169.39    179.87    7.79 -7  1 16    155.84    179.91    7.75   13.55   -0.04    10.99    0.00  -99.99  -1.236  0.00010
 -1 -8 15     -0.73     11.18   14.94 -1  8 15     20.03     11.32   37.31  -20.76   -0.14    40.19    0.00  147.96   0.513  0.00623
-19 -2 11     22.68     19.59    9.30-19  2 11     28.31     19.67   18.20   -5.63   -0.08    20.44    0.00   70.14   0.272  0.00204
 -1 -1 16    359.72    398.22   13.91 -1  1 16    368.98    398.22   14.32   -9.26   -0.01    19.96    0.00  999.99   0.464  0.00001
-21 -4 13      8.08      2.79   11.66-21  4 13      2.55      2.84   24.75    5.53   -0.04    27.36    0.00  -99.99  -0.204  0.00721
-15 -5 14     14.66      2.00   11.55-15  5 14      2.54      2.00   10.38   12.12    0.00    15.53    0.00  -99.99  -0.781  0.00073
 13 -1 16     43.43     50.93   14.02 13  1 16     59.69     50.93   20.75  -16.26    0.00    25.04    0.00  -99.99   0.649  0.00005
 15 -1 16    317.75    301.88   37.85 15  1 16    334.54    301.98   34.03  -16.79   -0.10    50.90    0.00  162.87   0.328  0.00017
 17 -1 16    110.28    100.17   26.93 17  1 16    120.84    100.09   25.11  -10.56    0.08    36.82    0.00  -99.99   0.289  0.00038
 -9 -4 13    504.04    559.52   18.46 -9  4 13    491.91    559.45   21.18   12.13    0.08    28.10    0.00  161.18  -0.429  0.00007
-21 -4  3     31.96     41.77   16.14-21  4  3     39.67     41.64   24.39   -7.71    0.13    29.25    0.00  -58.39   0.268  0.00158
-13 -5 10    642.55    666.31   35.62-13  5 10    623.63    666.52   28.93   18.92   -0.22    45.89    0.00  -87.30  -0.417  0.00016
-19 -6  7     52.69     59.99   16.38-19  6  7     52.78     60.03   25.11   -0.09   -0.04    29.98    0.00    2.07   0.002  0.00036
 -7 -6 17     28.01     23.41    9.64 -7  6 17     29.28     23.42   11.71   -1.27   -0.01    15.17    0.00  169.69   0.083  0.00016
-20 -3  9     11.27      2.66    8.72-20  3  9     16.45      2.71   14.41   -5.18   -0.06    16.84    0.00   90.97   0.304  0.01061
 10 -7 13     -6.99      0.93   13.18 10  7 13      2.18      0.98   21.47   -9.17   -0.05    25.19    0.00  191.02   0.362  0.02514
-20 -5  5     26.84     19.05   13.09-20  5  5     25.48     18.96   22.20    1.36    0.09    25.77    0.00   14.96  -0.049  0.00239
  1 -5 10     97.15     72.47    9.68  1  5 10    109.80     72.45   34.03  -12.65    0.03    35.38    0.00  -99.99   0.358  0.00017
-23 -1  8     19.79     20.30   16.42-23  1  8     25.15     20.28   27.12   -5.36    0.02    31.70    0.00  -99.99   0.170  0.00058
  7 -8 11      7.05      9.59   13.65  7  8 11    -13.83      9.65   21.11   20.88   -0.06    25.14    0.00  -99.99  -0.833  0.00332
                                                                                            "exp_56    "  PLATON-BIJVOET   Page   41
====================================================================================================================================
 18 -5  5    125.43    126.16   18.33 18  5  5    111.38    126.21   30.21   14.05   -0.05    35.34    0.00  -99.99  -0.399  0.00018
-20 -1 11     29.75     25.90    8.94-20  1 11     51.96     25.89   15.95  -22.21    0.01    18.28    0.00  -99.99   1.215  0.00018
 18 -2 12    137.79    144.01   17.12 18  2 12    152.87    143.92   26.57  -15.08    0.09    31.61    0.00  -99.99   0.480  0.00030
 17 -3  2     29.81     19.36   12.64 17  3  2     19.08     19.34   13.98   10.73    0.02    18.85    0.00  621.13  -0.568  0.00045
-15 -1  8     11.37     11.50    5.79-15  1  8     13.27     11.50    5.72   -1.90    0.01     8.14    0.00  -99.99   0.234  0.00025
 11 -5 16    123.67    140.21   20.17 11  5 16    133.94    140.33   25.48  -10.27   -0.12    32.50    0.00   89.18   0.312  0.00041
-19 -2 13    129.85    125.58   11.94-19  2 13    128.48    125.60   27.30    1.37   -0.02    29.80    0.00  -82.56  -0.047  0.00007
 19 -3  2     93.54     98.96   19.85 19  3  2    100.66     99.08   16.98   -7.12   -0.12    26.12    0.00   59.54   0.268  0.00060
  1 -3 14   1024.61   1060.93   37.31  1  3 14   1037.82   1061.17   44.26  -13.21   -0.24    57.89    0.00   55.78   0.224  0.00011
 -9 -1 12    132.06    134.00    9.51 -9  1 12    142.64    133.99   10.46  -10.58    0.01    14.14    0.00  -99.99   0.749  0.00004
 -5 -2 13    808.14    866.88   29.09 -5  2 13    802.25    866.95   23.98    5.89   -0.06    37.70    0.00  -95.83  -0.158  0.00004
 -7 -1 12     36.62     27.13    4.75 -7  1 12     29.22     27.15    4.58    7.40   -0.02     6.60    0.00  -99.99  -1.124  0.00032
 -3 -4 17    134.18    128.84   13.84 -3  4 17    133.86    128.78   13.71    0.32    0.06    19.48    0.00    5.51  -0.013  0.00023
-23 -2  3     66.88     52.13   19.37-23  2  3     51.68     52.19   22.20   15.20   -0.07    29.46    0.00  -99.99  -0.518  0.00063
-21 -2  3     70.62     74.33   16.38-21  2  3     59.33     74.38   23.29   11.29   -0.04    28.47    0.00  -99.99  -0.398  0.00029
-17 -3 10     34.65     30.00    8.67-17  3 10     32.88     30.03   13.83    1.77   -0.03    16.32    0.00  -57.53  -0.110  0.00051
  9 -2 13    190.09    187.08   15.03  9  2 13    183.43    187.14   13.66    6.66   -0.06    20.31    0.00  -99.99  -0.331  0.00017
 -7 -7 12     12.84     20.13   12.94 -7  7 12     31.19     20.14   12.64  -18.35   -0.01    18.09    0.00  999.99   1.014  0.00025
 25 -1  8     12.16     16.86   15.88 25  1  8     28.00     16.85   22.38  -15.84    0.01    27.44    0.00  -99.99   0.577  0.00022
  9 -2  3    180.30    176.04    7.53  9  2  3    160.93    176.00    9.08   19.37    0.03    11.80    0.00  556.52  -1.639  0.00010
-16 -1  1     99.20     69.97   10.58-16  1  1    110.37     69.90   13.97  -11.17    0.07    17.52    0.00  -99.99   0.642  0.00052
 -1 -3 10      6.33     10.80    4.24 -1  3 10      4.49     10.81    4.10    1.84   -0.01     5.90    0.00  -99.99  -0.314  0.00046
 15 -2  3      8.31      1.48    8.93 15  2  3      5.52      1.50    9.73    2.79   -0.02    13.21    0.00  -99.99  -0.213  0.00772
 10 -7  9     57.14     44.06   13.18 10  7  9     35.67     43.93   24.39   21.47    0.13    27.72    0.00  166.16  -0.770  0.00147
 19 -2  3     46.81     52.66   16.16 19  2  3     30.35     52.69   15.05   16.46   -0.03    22.08    0.00  -99.99  -0.747  0.00030
-21 -1  6     35.58     24.62   12.28-21  1  6     39.07     24.61   22.75   -3.49    0.01    25.85    0.00  -99.99   0.135  0.00016
 23 -2  5     39.48     42.73   15.21 23  2  5     38.45     42.66   17.71    1.03    0.07    23.34    0.00   15.22  -0.041  0.00079
  0 -6 12     46.97     60.07   10.52  0  6 12     37.49     60.01   25.11    9.48    0.05    27.22    0.00  173.29  -0.346  0.00046
-13 -7  2     17.49      2.46   11.03-13  7  2      2.18      2.45   21.47   15.31    0.01    24.14    0.00  999.99  -0.634  0.00134
 -5 -7  2    118.64    114.70   16.55 -5  7  2    137.58    114.84   24.75  -18.94   -0.14    29.77    0.00  137.11   0.631  0.00060
-15 -2 15    534.98    561.29   21.76-15  2 15    552.38    561.37   21.23  -17.40   -0.07    30.40    0.00  245.55   0.570  0.00006
 18 -1 13     72.77    104.52   15.70 18  1 13     77.89    104.65   28.03   -5.12   -0.13    32.13    0.00   38.05   0.155  0.00064
 23 -3 10     23.93     20.69   20.75 23  3 10     16.17     20.60   21.47    7.76    0.09    29.86    0.00   87.93  -0.257  0.00214
 22 -1 13   1147.60   1038.43   72.30 22  1 13   1154.53   1038.71  100.82   -6.93   -0.28   124.06    0.00   24.34   0.054  0.00014
  7 -2 17    229.01    220.74   14.40  7  2 17    233.09    220.71   16.31   -4.08    0.03    21.76    0.00  -99.99   0.189  0.00006
-12 -8  4    -13.25      1.06   13.25-12  8  4    -19.29      1.08   26.57    6.04   -0.03    29.69    0.00  -99.99  -0.204  0.01272
 11 -2 17     31.45     14.83   13.68 11  2 17     28.75     14.82   20.38    2.70    0.01    24.55    0.00  264.52  -0.110  0.00034
  5 -7  0    123.10    137.26   14.08  5  7  0    121.93    137.39   24.02    1.17   -0.13    27.84    0.00   -9.13  -0.047  0.00047
  3 -7 14    129.12    125.85   14.73  3  7 14    144.97    125.80   18.63  -15.85    0.05    23.75    0.00  -99.99   0.670  0.00021
 12 -8  4     38.67     26.13   16.38 12  8  4     33.85     26.10   24.75    4.82    0.04    29.68    0.00  130.00  -0.161  0.00071
  9 -7 14    255.77    217.94   22.75  9  7 14    243.40    217.78   61.33   12.37    0.16    65.41    0.00   79.09  -0.187  0.00036
-16 -6 14     27.95      1.74   12.54-16  6 14     15.29      1.70   23.29   12.66    0.04    26.45    0.00  312.49  -0.477  0.01179
  1 -5  0    250.38    267.15   15.71  1  5  0    256.60    267.18   29.12   -6.22   -0.03    33.09    0.00  242.93   0.187  0.00005
 -2 -1 17    276.12    217.30   11.56 -2  1 17    260.18    217.30   11.55   15.94    0.00    16.34    0.00  999.99  -0.975  0.00000
-23 -1 10     25.11     27.15   16.60-23  1 10     44.47     27.23   16.08  -19.36   -0.08    23.11    0.00  231.26   0.834  0.00154
-21 -2 11     49.15     37.48   10.15-21  2 11     67.74     37.45   16.86  -18.59    0.03    19.68    0.00  -99.99   0.946  0.00042
-14 -1 15    219.25    191.24   10.83-14  1 15    215.16    191.27   13.17    4.09   -0.03    17.05    0.00  -99.99  -0.242  0.00008
 -7 -6  3     15.21     14.67    9.55 -7  6  3      3.21     14.67   12.77   12.00    0.00    15.95    0.00  -99.99  -0.753  0.00016
                                                                                            "exp_56    "  PLATON-BIJVOET   Page   42
====================================================================================================================================
  7 -1 16     16.01     21.03    7.57  7  1 16     10.95     21.01    7.14    5.06    0.02    10.41    0.00  203.63  -0.484  0.00059
 17 -5  2     -9.67      2.07   15.80 17  5  2     -9.46      2.01   25.84   -0.21    0.06    30.29    0.00   -3.47   0.009  0.01486
 -9 -7 18     16.38     17.51   22.57 -9  7 18     13.83     17.53   28.39    2.55   -0.01    36.27    0.00  -99.99  -0.071  0.00029
-15 -5  4     41.92     26.64   11.77-15  5  4     38.95     26.62   20.02    2.97    0.02    23.22    0.00  119.70  -0.127  0.00047
-12 -6 18     61.51     64.02   11.79-12  6 18     72.71     64.00   13.31  -11.20    0.03    17.78    0.00  -99.99   0.631  0.00020
 23 -2  7     19.63      1.25   15.32 23  2  7      2.18      1.27   24.39   17.45   -0.02    28.80    0.00  -99.99  -0.606  0.00662
 20 -4  0    378.22    383.16   27.26 20  4  0    390.55    382.97   45.86  -12.33    0.19    53.35    0.00  -65.53   0.235  0.00025
-16 -1  7     83.87     74.74    7.20-16  1  7     84.10     74.77    7.66   -0.23   -0.03    10.51    0.00    8.46   0.019  0.00018
  7 -3  0   1883.68   1790.68   44.00  7  3  0   1869.98   1790.49   77.03   13.70    0.20    88.71    0.00   70.10  -0.152  0.00005
-17 -5 18    125.22    108.88   13.49-17  5 18    115.44    108.89   14.00    9.78   -0.01    19.44    0.00  -99.99  -0.504  0.00005
 11 -5 14    119.53    119.23   13.73 11  5 14    101.55    119.10   24.75   17.98    0.13    28.30    0.00  135.94  -0.631  0.00055
-15 -3  2    186.92    173.56   12.31-15  3  2    175.34    173.61   14.60   11.58   -0.05    19.10    0.00  -99.99  -0.609  0.00015
 19 -3  0     -4.37      7.31   21.11 19  3  0     -0.29      7.36   14.01   -4.08   -0.04    25.34    0.00   93.30   0.159  0.00298
 17 -2 11     35.78     30.66   11.74 17  2 11     22.93     30.63   19.29   12.85    0.03    22.58    0.00  498.86  -0.568  0.00042
-25 -2  1     41.14     48.07   20.40-25  2  1     37.49     48.00   25.48    3.65    0.08    32.64    0.00   48.27  -0.110  0.00079
 13 -1  0     69.70     66.07    5.24 13  1  0     69.73     66.04    7.83   -0.03    0.04     9.42    0.00   -0.78   0.007  0.00029
-13 -3  4    511.41    458.78   28.32-13  3  4    508.48    458.97   33.20    2.93   -0.19    43.64    0.00  -15.22  -0.072  0.00021
 -3 -8 11     -7.23      3.27   15.33 -3  8 11     14.30      3.26   23.02  -21.53    0.01    27.66    0.00  -99.99   0.779  0.00154
  3 -8 11      0.48      7.10   12.64  3  8 11     17.11      7.00   37.13  -16.63    0.10    39.22    0.00  -99.99   0.426  0.00690
 15 -5 18     14.05     12.46   12.79 15  5 18     23.66     12.39   42.95   -9.61    0.07    44.81    0.00  -99.99   0.216  0.00287
-18 -4 18     10.62      0.64    9.68-18  4 18     -3.62      0.62   11.27   14.24    0.02    14.86    0.00  810.66  -0.957  0.01391
-16 -4 18     22.73     16.91    9.69-16  4 18      6.58     16.85    9.73   16.15    0.06    13.73    0.00  273.20  -1.172  0.00175
  2 -7 11     11.11     10.80   13.33  2  7 11     16.22     10.87   17.03   -5.11   -0.08    21.63    0.00   66.72   0.233  0.00353
 -3 -3  4   1618.67   1549.10   31.11 -3  3  4   1640.68   1549.05   32.52  -22.01    0.05    45.00    0.00  -99.99   0.490  0.00002
 25 -1  0     56.89     72.68   16.47 25  1  0     44.91     72.66   19.04   11.98    0.02    25.18    0.00  533.37  -0.475  0.00015
-26 -2  2      9.84     30.01   22.75-26  2  2     22.93     29.89   26.21  -13.09    0.12    34.71    0.00  -99.99   0.381  0.00200
 -9 -8  1    172.26    140.01   38.54 -9  8  1    171.80    140.25   29.12    0.46   -0.24    48.30    0.00   -1.94  -0.014  0.00084
 15 -3  4     43.29     51.55   12.41 15  3  4     60.51     51.52   23.11  -17.22    0.04    26.23    0.00  -99.99   0.658  0.00036
 13 -3 14    169.14    157.87   25.45 13  3 14    180.53    157.87   28.39  -11.39    0.01    38.13    0.00  -99.99   0.299  0.00002
 19 -3 14     16.80     16.85   17.37 19  3 14     11.65     16.74   22.20    5.15    0.11    28.19    0.00   47.35  -0.179  0.00324
  9 -6 11     -5.11      2.89   11.08  9  6 11     10.19      2.95   20.02  -15.30   -0.06    22.88    0.00  241.21   0.666  0.01086
-22 -2 14    694.04    627.85   49.65-22  2 14    711.46    627.57   89.72  -17.42    0.27   102.54    0.00  -63.84   0.173  0.00022
 -4 -7  1    155.34    178.78   25.90 -4  7  1    170.34    178.80   28.75  -15.00   -0.02    38.70    0.00  901.04   0.387  0.00005
-17 -3 16     53.81     55.98   11.00-17  3 16     53.73     56.01    9.89    0.08   -0.03    14.79    0.00   -2.63  -0.007  0.00027
 -7 -3 18     69.11     83.04    7.49 -7  3 18     71.58     83.02   12.00   -2.47    0.02    14.15    0.00  -99.99   0.176  0.00011
-14 -2 14     36.23     35.46    8.23-14  2 14     38.90     35.40    6.72   -2.67    0.05    10.63    0.00  -52.43   0.256  0.00072
 -8 -2 14   1274.62   1249.40   39.23 -8  2 14   1263.39   1249.48   36.35   11.23   -0.08    53.48    0.00  -99.99  -0.211  0.00003
-15 -6  1    130.82    128.31   17.07-15  6  1    140.83    128.43   20.03  -10.01   -0.12    26.32    0.00   80.57   0.376  0.00048
-25 -1  4     -6.70     10.85   17.41-25  1  4    -14.56     10.88   22.93    7.86   -0.03    28.79    0.00  -99.99  -0.274  0.00130
-15 -5  8     11.86     10.45   13.26-15  5  8     19.65     10.41   18.93   -7.79    0.04    23.11    0.00  -99.99   0.339  0.00176
-23 -1  4     66.52     53.00   22.93-23  1  4     59.33     53.06   22.20    7.19   -0.06    31.92    0.00  -99.99  -0.227  0.00057
-22 -2 18    248.68    231.22   20.77-22  2 18    255.49    231.27   27.84   -6.81   -0.05    34.73    0.00  130.27   0.195  0.00011
-19 -1  4     70.18     67.09   23.92-19  1  4     63.57     67.07   11.35    6.61    0.02    26.48    0.00  291.81  -0.249  0.00017
-17 -1  4     85.48     82.08   10.64-17  1  4     92.02     82.13   11.60   -6.54   -0.05    15.74    0.00  142.42   0.413  0.00028
-15 -1  4    267.43    229.84   14.39-15  1  4    255.28    229.76   14.81   12.15    0.08    20.65    0.00  151.21  -0.584  0.00017
 -7 -4 11     28.24     37.61    7.17 -7  4 11     31.06     37.63    6.74   -2.82   -0.02     9.84    0.00  147.44   0.285  0.00025
-11 -1  4    429.28    350.64   14.96-11  1  4    408.12    350.62   20.72   21.16    0.02    25.56    0.00  859.20  -0.827  0.00004
 -9 -1  4    308.69    296.54    9.37 -9  1  4    288.88    296.58   12.80   19.81   -0.04    15.86    0.00  -99.99  -1.251  0.00006
                                                                                            "exp_56    "  PLATON-BIJVOET   Page   43
====================================================================================================================================
 -5 -1 14     44.36     41.58    4.28 -5  1 14     40.19     41.58    4.44    4.17   -0.01     6.17    0.00  -99.99  -0.677  0.00006
 -3 -1 14     12.88     17.08    3.99 -3  1 14      7.60     17.09    4.22    5.28   -0.01     5.81    0.00  -99.99  -0.911  0.00024
  1 -1  4    115.60    162.74    7.17  1  1  4    125.59    162.75    4.24   -9.99   -0.02     8.33    0.00  655.36   1.197  0.00005
-23 -1 16     25.04     23.98   17.75-23  1 16     19.23     24.02   18.01    5.81   -0.05    25.29    0.00  -99.99  -0.232  0.00098
  9 -6 13     49.75     44.31   11.95  9  6 13     49.44     44.24   18.21    0.31    0.07    21.78    0.00    4.21  -0.011  0.00083
-15 -1 18     11.43     16.60    7.40-15  1 18     12.93     16.61    7.98   -1.50   -0.01    10.88    0.00  182.47   0.137  0.00025
-13 -1 18    135.40    136.03    9.46-13  1 18    132.58    136.03   10.01    2.82   -0.01    13.77    0.00  -99.99  -0.205  0.00002
-11 -1 18     10.34      8.20    6.62-11  1 18     18.12      8.25    7.68   -7.78   -0.05    10.14    0.00  171.70   0.763  0.00275
 15 -1 14    150.01    141.51   18.14 15  1 14    173.02    141.44   18.90  -23.01    0.07    26.20    0.00  -99.99   0.881  0.00024
 15 -1  4     94.02     99.38   22.33 15  1  4     90.86     99.30   11.91    3.16    0.07    25.31    0.00   42.47  -0.122  0.00037
 19 -1 14     20.02     53.14   17.83 19  1 14     31.46     53.12   15.69  -11.44    0.01    23.75    0.00  -99.99   0.482  0.00013
 23 -1  4     96.16    106.47   16.27 23  1  4     96.41    106.51   21.84   -0.25   -0.04    27.23    0.00    6.10   0.008  0.00019
 25 -1  4      6.97      9.23   20.93 25  1  4     10.19      9.20   18.37   -3.22    0.03    27.85    0.00  -99.99   0.117  0.00174
-25 -2 11     39.31     40.79   25.48-25  2 11     26.75     40.74   17.50   12.56    0.05    30.91    0.00  230.33  -0.405  0.00067
-23 -2 11     18.93      5.77   24.02-23  2 11      9.80      5.73   15.81    9.13    0.05    28.76    0.00  201.36  -0.316  0.00394
  9 -1 18    498.28    516.51   28.19  9  1 18    518.08    516.37   34.87  -19.80    0.14    44.84    0.00  -99.99   0.445  0.00014
 13 -1 18     52.05     36.24   20.38 13  1 18     42.95     36.21   19.65    9.10    0.03    28.31    0.00  314.71  -0.320  0.00040
 15 -1 18    242.77    236.30   34.58 15  1 18    258.47    236.39   24.01  -15.70   -0.09    42.10    0.00  171.57   0.371  0.00019
  0 -7  5     57.52     53.61   10.58  0  7  5     78.25     53.66   27.30  -20.73   -0.05    29.28    0.00  411.59   0.706  0.00047
-10 -7 19     70.25     66.36   25.84-10  7 19     53.87     66.39   28.03   16.38   -0.03    38.12    0.00  -99.99  -0.430  0.00020
 -2 -7 19     -3.87      2.57   18.08 -2  7 19     -7.64      2.46   24.39    3.77    0.11    30.36    0.00   35.03  -0.121  0.02137
-13 -6 19    163.45    148.54   13.66-13  6 19    176.36    148.44   15.92  -12.91    0.10    20.98    0.00  -99.99   0.620  0.00034
-20 -3  1    349.30    394.80   25.06-20  3  1    356.23    394.58   51.32   -6.93    0.22    57.11    0.00  -30.99   0.125  0.00028
 -7 -6 19     27.49     14.12   17.72 -7  6 19     46.74     14.21   14.62  -19.25   -0.10    22.97    0.00  197.83   0.834  0.00343
-13 -6  5    121.40    154.53   16.05-13  6  5    138.67    154.67   27.30  -17.27   -0.14    31.67    0.00  123.71   0.541  0.00045
 -7 -6  5     17.83      6.60   10.35 -7  6  5     -5.00      6.65   10.64   22.83   -0.05    14.84    0.00  -99.99  -1.541  0.00377
  1 -6  5    102.45    109.04    9.73  1  6  5    107.01    108.98   21.11   -4.56    0.05    23.24    0.00  -83.48   0.199  0.00025
  5 -6 17    400.16    346.99   20.39  5  6 17    420.84    347.26   98.82  -20.68   -0.27   100.90    0.00   76.94   0.202  0.00039
 15 -6 15     -7.65      6.64   13.24 15  6 15      7.64      6.65   24.75  -15.29   -0.01    28.07    0.00  999.99   0.544  0.00057
  9 -2 11    468.65    479.34   21.45  9  2 11    490.27    479.51   43.31  -21.62   -0.17    48.33    0.00  126.15   0.444  0.00018
-19 -4 19     22.04     34.92   14.46-19  4 19     28.97     34.95   33.67   -6.93   -0.03    36.64    0.00  217.62   0.188  0.00046
-25 -1  8     84.08     66.81   27.66-25  1  8     80.07     66.72   27.30    4.01    0.09    38.86    0.00   42.57  -0.101  0.00071
-15 -2  1     10.98      6.68    9.36-15  2  1      8.70      6.71    7.53    2.28   -0.03    12.01    0.00  -73.85  -0.192  0.00231
-19 -1  8    149.47    136.44   10.48-19  1  8    130.54    136.41   17.85   18.93    0.02    20.70    0.00  794.75  -0.913  0.00009
-18 -1 11     23.65     20.26    9.17-18  1 11     11.21     20.28    8.07   12.44   -0.02    12.22    0.00  -99.99  -1.020  0.00053
 -9 -4 19     16.60     23.00    7.75 -9  4 19     23.98     23.04    8.81   -7.38   -0.05    11.73    0.00  156.94   0.625  0.00102
-15 -4  5     20.64      1.33   11.67-15  4  5      6.43      1.31    9.89   14.21    0.02    15.30    0.00  751.63  -0.928  0.00714
-13 -4  5    281.01    283.85   17.17-13  4  5    277.48    283.85   26.54    3.53    0.00    31.61    0.00  -99.99  -0.112  0.00000
-11 -4  5    120.73    108.42   11.21-11  4  5    106.39    108.38    7.35   14.34    0.04    13.40    0.00  351.19  -1.067  0.00019
  1 -4 19      8.95     16.00   10.80  1  4 19     27.11     16.00    9.70  -18.16    0.00    14.52    0.00  -99.99   1.251  0.00012
 20 -4 10     13.11     15.65   13.17 20  4 10     28.39     15.68   25.84  -15.28   -0.02    29.00    0.00  701.99   0.526  0.00069
-18 -3 19     23.43     20.31   10.04-18  3 19     33.94     20.28   10.72  -10.51    0.04    14.69    0.00  -99.99   0.718  0.00093
 16 -3  3   8458.33   8466.42  289.25 16  3  3   8472.70   8468.81  638.41  -14.37   -2.39   700.88    0.00    6.02   0.017  0.00014
 15 -2  1    298.59    304.33   15.05 15  2  1    310.24    304.30   16.27  -11.65    0.03    22.16    0.00  -99.99   0.527  0.00005
 17 -2  1     23.08     38.94   12.11 17  2  1     35.94     38.94   13.83  -12.86   -0.01    18.38    0.00  999.99   0.699  0.00008
-14 -3  5    248.13    251.27   15.64-14  3  5    234.92    251.13   36.58   13.21    0.14    39.78    0.00   91.22  -0.328  0.00029
 -2 -8 12      4.89     12.11   17.55 -2  8 12     24.55     12.08   21.49  -19.66    0.03    27.75    0.00  -99.99   0.710  0.00118
  4 -8 12     50.66     32.86   16.46  4  8 12     60.78     32.93   38.58  -10.12   -0.07    41.94    0.00  138.52   0.240  0.00111
                                                                                            "exp_56    "  PLATON-BIJVOET   Page   44
====================================================================================================================================
 19 -1  8     75.58     46.74   16.12 19  1  8     72.75     46.72   15.56    2.83    0.02    22.40    0.00  139.37  -0.125  0.00022
-11 -7 12     10.29      4.65   14.52-11  7 12      4.39      4.57   13.67    5.90    0.08    19.94    0.00   73.67  -0.292  0.00869
 10 -3 19    167.99    175.34   20.72 10  3 19    174.13    175.37   23.48   -6.14   -0.03    31.31    0.00  188.30   0.195  0.00009
 14 -3  5  10332.43  10678.63  396.52 14  3  5  10321.25  10680.08  663.89   11.18   -1.45   773.29    0.00   -7.71  -0.016  0.00007
  1 -7 12     37.76     21.46   11.35  1  7 12     50.44     21.42   22.25  -12.68    0.04    24.98    0.00  -99.99   0.509  0.00086
-17 -2  5     98.52     85.95    8.16-17  2  5     76.43     85.92   13.89   22.09    0.03    16.11    0.00  823.96  -1.370  0.00016
-15 -2 19     26.94     30.46    8.39-15  2 19     25.34     30.42    7.77    1.60    0.03    11.44    0.00   46.55  -0.137  0.00056
-15 -2  5     52.14     55.43    6.97-15  2  5     52.03     55.41   24.57    0.11    0.03    25.54    0.00    4.17  -0.003  0.00024
-14 -8  2     20.38     14.51   22.93-14  8  2      5.46     14.37   25.48   14.92    0.14    34.28    0.00  104.90  -0.431  0.00493
 14 -3 15    463.08    529.47   28.62 14  3 15    474.99    529.28   48.41  -11.91    0.19    56.24    0.00  -61.38   0.215  0.00018
 21 -2  5    104.37    100.08   15.97 21  2  5    104.57    100.00   18.66   -0.20    0.08    24.56    0.00   -2.54   0.011  0.00039
 19 -2  5     49.71     58.50   13.39 19  2  5     60.93     58.60   27.48  -11.22   -0.10    30.57    0.00  113.91   0.364  0.00084
  1 -2 19    199.83    188.75   14.87  1  2 19    207.55    188.74   10.47   -7.72    0.01    18.19    0.00  -99.99   0.425  0.00003
 21 -3 10      8.47      0.46   17.67 21  3 10      9.46      0.48   16.99   -0.99   -0.02    24.51    0.00   51.69   0.040  0.02025
  9 -2 19     18.85     33.58    9.51  9  2 19     37.19     33.54   10.87  -18.34    0.05    14.44    0.00  -99.99   1.273  0.00070
 15 -2 19     44.41     20.36   25.48 15  2 19     31.67     20.43   24.75   12.74   -0.07    35.52    0.00  -99.99  -0.360  0.00160
-22 -1 19    142.86    136.80   12.58-22  1 19    156.53    136.79   13.60  -13.67    0.01    18.53    0.00  -99.99   0.739  0.00005
-22 -1  5     -5.39     11.47   16.12-22  1  5    -14.17     11.43   52.78    8.78    0.04    55.19    0.00  212.69  -0.158  0.00180
-18 -1 19    117.62    111.46   10.34-18  1 19    124.53    111.39   10.77   -6.91    0.06    14.93    0.00  -99.99   0.467  0.00029
 -1 -2 15    524.78    560.10   18.87 -1  2 15    536.00    560.10   21.44  -11.22    0.00    28.56    0.00  -99.99   0.393  0.00000
  8 -8  4     24.85     24.86   14.39  8  8  4      8.74     24.93   21.84   16.11   -0.07    26.15    0.00  -99.99  -0.619  0.00138
 14 -8  0      7.05     13.41   19.66 14  8  0    -14.56     13.52   24.75   21.61   -0.11    31.61    0.00  -99.99  -0.687  0.00422
 -7 -5 12      8.33     15.85   10.20 -7  5 12     18.43     15.80    9.14  -10.10    0.05    13.70    0.00  -99.99   0.741  0.00148
  5 -7 14    239.46    237.50   26.24  5  7 14    226.03    237.36   31.30   13.43    0.14    40.84    0.00   94.10  -0.325  0.00030
 -5 -7  4     29.06     45.51   11.49 -5  7  4     39.49     45.57   11.16  -10.43   -0.06    16.02    0.00  169.11   0.647  0.00068
  3 -7  4     -9.68      3.16    9.68  3  7  4     -5.82      3.24   20.38   -3.86   -0.08    22.56    0.00   49.43   0.168  0.01219
 10 -8  6      9.93      7.14   15.40 10  8  6     -9.46      7.23   22.93   19.39   -0.10    27.62    0.00  -99.99  -0.705  0.00674
-10 -8  6      3.87     30.43   44.59-10  8  6     24.75     30.35   27.66  -20.88    0.07    52.47    0.00  -99.99   0.399  0.00117
 -9 -4  9     77.19     73.41   13.71 -9  4  9     70.92     73.37    7.32    6.27    0.04    15.54    0.00  155.18  -0.401  0.00028
-17 -7  6     46.27     70.00   16.38-17  7  6     41.13     70.07   25.84    5.14   -0.07    30.59    0.00  -78.48  -0.170  0.00047
-11 -7  6     14.63      8.19   11.75-11  7  6     12.01      8.13   21.84    2.62    0.06    24.80    0.00   47.42  -0.103  0.00339
 -4 -1 15   2226.64   2087.11   61.37 -4  1 15   2231.87   2087.22   66.63   -5.23   -0.11    90.59    0.00   47.61   0.057  0.00003
 11 -2  7    132.97    118.94    9.99 11  2  7    133.20    118.86   24.96   -0.23    0.09    26.88    0.00   -2.69   0.012  0.00036
  3 -7  6     81.72    105.88   11.23  3  7  6     70.98    105.91   23.66   10.74   -0.03    26.19    0.00  -99.99  -0.411  0.00013
-22 -4  2     30.53     14.00   15.85-22  4  2     14.56     13.87   24.02   15.97    0.13    28.78    0.00  121.39  -0.550  0.00472
-13 -5 20    -10.31      5.90   10.69-13  5 20     12.62      5.90   11.58  -22.93    0.00    15.76    0.00  999.99   1.455  0.00034
-11 -5 20     28.58     25.51    9.93-11  5 20     24.08     25.56   11.65    4.50   -0.05    15.31    0.00  -94.86  -0.297  0.00093
 -7 -5 20     17.65      6.10   16.27 -7  5 20     27.83      6.10   16.94  -10.18    0.00    23.49    0.00  -99.99   0.433  0.00011
 -5 -5 20     52.99     40.59   17.52 -5  5 20     33.38     40.63   10.99   19.61   -0.03    20.68    0.00  -99.99  -0.950  0.00039
-10 -6  6     96.76    119.80   13.07-10  6  6     98.22    119.86   11.95   -1.46   -0.06    17.71    0.00   23.78   0.079  0.00026
 -1 -5 20     13.68      8.20   12.23 -1  5 20     13.66      8.22   11.11    0.02   -0.02    16.52    0.00   -1.04  -0.002  0.00117
  1 -5 20     19.52      4.93   15.16  1  5 20     22.06      4.97   11.90   -2.54   -0.04    19.27    0.00   57.81   0.130  0.00444
  9 -5 20     27.03     26.38   11.80  9  5 20     49.50     26.45   30.21  -22.47   -0.07    32.43    0.00  327.84   0.691  0.00130
 12 -6  6    119.39     91.66   12.26 12  6  6    127.76     91.54   26.21   -8.37    0.12    28.94    0.00  -67.88   0.294  0.00067
 19 -1 10      0.15      2.69   14.78 19  1 10      8.92      2.72   13.90   -8.77   -0.03    20.29    0.00  277.13   0.431  0.00585
 25 -3  0     47.41     63.75   32.94 25  3  0     60.42     63.65   26.93  -13.01    0.10    42.55    0.00  -99.99   0.308  0.00078
 23 -1 10     16.00     13.75   15.39 23  1 10      9.44     13.71   16.94    6.56    0.03    22.89    0.00  214.28  -0.285  0.00111
  1 -5  6     22.55     19.32    6.94  1  5  6     12.38     19.28   14.20   10.17    0.05    15.81    0.00  224.22  -0.641  0.00118
                                                                                            "exp_56    "  PLATON-BIJVOET   Page   45
====================================================================================================================================
 12 -2 12   2043.76   2426.36   82.05 12  2 12   2063.17   2426.85  116.20  -19.41   -0.49   142.25    0.00   39.49   0.133  0.00010
  3 -3  2    339.59    291.52   17.07  3  3  2    358.49    291.43   16.25  -18.90    0.09    23.57    0.00  -99.99   0.806  0.00015
-17 -3 20     -6.59      0.00    9.38-17  3 20     -6.81      0.00    9.97    0.22    0.00    13.69    0.00  204.14  -0.016  0.17814
-15 -3 20     -4.18      5.77    9.57-15  3 20      5.95      5.76   10.82  -10.13    0.00    14.44    0.00  -99.99   0.701  0.00026
  9 -5 16     71.74     77.77   13.45  9  5 16     73.52     77.84   21.84   -1.78   -0.07    25.65    0.00   27.37   0.067  0.00042
-25 -1 12     -1.75      9.13   22.75-25  1 12      3.14      9.12   17.97   -4.89    0.01    28.99    0.00  -99.99   0.169  0.00050
-21 -1 12     43.08     68.28   11.65-21  1 12     63.24     68.23   21.47  -20.16    0.05    24.43    0.00  -99.99   0.827  0.00035
 -7 -3 20     67.78     53.35    8.37 -7  3 20     61.33     53.36   10.19    6.45   -0.01    13.19    0.00  -99.99  -0.490  0.00006
  1 -3  4    519.68    553.69   16.53  1  3  4    510.82    553.66   15.99    8.86    0.03    23.00    0.00  279.70  -0.384  0.00003
-25 -3  6     15.29      3.52   26.93-25  3  6     38.22      3.55   24.02  -22.93   -0.03    36.09    0.00  861.42   0.635  0.00376
-23 -3  6     41.42     58.52   15.78-23  3  6     37.85     58.47   22.93    3.57    0.05    27.84    0.00   72.08  -0.126  0.00042
-21 -3  6    106.10     96.80   13.57-21  3  6     93.54     96.91   22.93   12.56   -0.11    26.64    0.00  -99.99  -0.476  0.00058
  7 -3 20     -5.46      0.97   15.44  7  3 20     -5.82      0.94   20.38    0.36    0.03    25.57    0.00   12.92  -0.013  0.01454
  9 -3 20     36.39     58.70   19.47  9  3 20     45.08     58.78   16.71   -8.69   -0.08    25.66    0.00  113.57   0.336  0.00065
-11 -3  6    428.21    423.67   15.34-11  3  6    445.20    423.78   23.72  -16.99   -0.11    28.25    0.00  153.54   0.598  0.00013
-24 -2  4     27.12     18.02   23.29-24  2  4     32.39     18.10   24.02   -5.27   -0.08    33.46    0.00   66.21   0.155  0.00220
-20 -5 11     48.41     73.06   12.71-20  5 11     69.16     72.99   25.48  -20.75    0.07    28.47    0.00  -99.99   0.731  0.00049
  9 -1 12    121.15    138.22   13.07  9  1 12    132.66    138.14   24.67  -11.51    0.08    27.92    0.00  -99.99   0.415  0.00028
 13 -1 12    300.04    318.36   27.40 13  1 12    312.56    318.34   19.09  -12.52    0.02    33.39    0.00  -99.99   0.376  0.00003
 17 -3  6    213.22    217.56   18.46 17  3  6    213.09    217.53   21.25    0.13    0.03    28.15    0.00    4.28  -0.004  0.00007
 17 -1 12     84.43     95.06   15.83 17  1 12     77.34     95.09   15.05    7.09   -0.04    21.84    0.00  -99.99  -0.326  0.00018
 23 -3  6     33.63     28.95   19.76 23  3  6     20.81     29.02   18.13   12.82   -0.07    26.82    0.00  -99.99  -0.481  0.00124
 23 -1 12     53.15     62.19   16.18 23  1 12     74.17     62.15   19.80  -21.02    0.04    25.57    0.00  -99.99   0.824  0.00032
-20 -2  6    226.03    188.38   16.50-20  2  6    212.06    188.42   34.76   13.97   -0.04    38.48    0.00  -99.99  -0.364  0.00011
  9 -3 16     51.78     51.71   11.39  9  3 16     74.61     51.62   23.29  -22.83    0.09    25.93    0.00  -99.99   0.884  0.00088
  0 -7 13     65.90     65.27   15.31  0  7 13     79.71     65.40   30.21  -13.81   -0.12    33.87    0.00  113.13   0.404  0.00093
  2 -7 13     66.05     46.36   11.13  2  7 13     63.99     46.51   30.21    2.06   -0.15    32.20    0.00  -13.57  -0.069  0.00164
-21 -1 20     28.72     21.04    9.65-21  1 20     25.92     21.09    9.43    2.80   -0.05    13.49    0.00  -56.61  -0.211  0.00117
-19 -1 20     35.96     28.14    9.23-19  1 20     43.65     28.19    9.49   -7.69   -0.04    13.24    0.00  172.90   0.578  0.00079
-17 -1 20      4.95     12.87    8.40-17  1 20     16.13     12.89    8.71  -11.18   -0.02    12.10    0.00  576.50   0.922  0.00075
-17 -1  6    117.44     83.67    8.23-17  1  6    113.22     83.61   12.39    4.22    0.06    14.87    0.00   69.70  -0.280  0.00036
-15 -1  6      9.18      4.89    5.60-15  1  6      6.30      4.88    5.45    2.88    0.01     7.81    0.00  295.75  -0.367  0.00100
-13 -1  6      4.93      5.06    5.04-13  1  6      2.01      5.10    4.83    2.92   -0.03     6.98    0.00  -90.48  -0.423  0.00318
 -9 -1  6     49.56     47.53    3.35 -9  1  6     45.08     47.57    7.31    4.48   -0.04     8.04    0.00  -99.99  -0.562  0.00042
 -9 -8  3    140.34    105.01   34.45 -9  8  3    152.14    104.94   32.76  -11.80    0.07    47.54    0.00  -99.99   0.250  0.00035
 -1 -6 13     15.77     17.87   15.02 -1  6 13     17.84     17.85   14.66   -2.07    0.02    20.99    0.00  -99.99   0.100  0.00056
-21 -1 16     14.17     13.47    9.74-21  1 16      4.46     13.50    9.32    9.71   -0.03    13.48    0.00  -99.99  -0.723  0.00124
  1 -1  6    206.51    265.89    7.70  1  1  6    211.73    265.93    6.67   -5.22   -0.04    10.19    0.00  122.53   0.508  0.00008
  1 -1 20    109.22    124.71   14.27  1  1 20    123.01    124.66   10.27  -13.79    0.05    17.58    0.00  -99.99   0.787  0.00021
  5 -1 20    139.79    129.24   11.42  5  1 20    145.99    129.16   10.38   -6.20    0.08    15.43    0.00  -80.67   0.407  0.00030
-18 -5 13     24.49     17.22   12.43-18  5 13     40.40     17.35   22.57  -15.91   -0.13    25.77    0.00  123.75   0.612  0.00372
 13 -1 20     37.85     33.11   21.11 13  1 20     26.21     33.09   21.29   11.64    0.02    29.98    0.00  487.36  -0.387  0.00036
-11 -6 21      8.38      3.11   12.41-11  6 21     12.01      3.13   14.63   -3.63   -0.02    19.18    0.00  155.90   0.188  0.00373
 17 -1  6    238.30    261.73   34.40 17  1  6    219.46    261.67   20.40   18.84    0.07    39.99    0.00  270.29  -0.469  0.00013
 -5 -6 21     10.92     22.22   26.57 -5  6 21     11.95     22.14   13.97   -1.03    0.08    30.02    0.00  -12.67   0.037  0.00183
 21 -1  6     12.19      9.41   19.17 21  1  6     18.88      9.42   15.31   -6.69   -0.01    24.53    0.00  779.96   0.272  0.00046
 23 -1  6     97.15     87.16   19.55 23  1  6     98.16     87.23   19.93   -1.01   -0.06    27.92    0.00   15.80   0.034  0.00037
 25 -1  6     39.58     19.55   16.43 25  1  6     29.64     19.52   18.90    9.94    0.03    25.04    0.00  353.94  -0.396  0.00072
                                                                                            "exp_56    "  PLATON-BIJVOET   Page   46
====================================================================================================================================
 -7 -8  7     69.90     51.04   21.29 -7  8  7     47.27     51.01   19.12   22.63    0.03    28.62    0.00  747.52  -0.790  0.00030
 -8 -5 21    263.37    254.99   32.03 -8  5 21    261.61    255.18   21.42    1.76   -0.19    38.53    0.00   -9.23  -0.051  0.00037
  5 -8  7     39.48     41.92   13.25  5  8  7     30.94     41.90   24.39    8.54    0.02    27.76    0.00  477.24  -0.307  0.00021
  7 -8  7     -9.45      9.56   15.91  7  8  7     13.47      9.52   20.38  -22.92    0.04    25.85    0.00  -99.99   0.888  0.00194
-16 -7  7    243.82    266.26   32.50-16  7  7    234.76    266.09   37.85    9.06    0.17    49.89    0.00   52.32  -0.178  0.00033
-13 -4 21     15.57     13.09   11.57-13  4 21      6.70     13.02   10.12    8.87    0.07    15.37    0.00  122.73  -0.572  0.00277
 -5 -4 13    470.59    452.73   20.26 -5  4 13    482.95    452.59   22.67  -12.36    0.14    30.40    0.00  -87.91   0.411  0.00016
  8 -5  3     67.94     51.49    8.86  8  5  3     64.79     51.43   20.75    3.15    0.07    22.56    0.00   47.83  -0.137  0.00064
  8 -7  7    181.18    147.48   14.39  8  7  7    166.70    147.52   29.48   14.48   -0.04    32.80    0.00  -99.99  -0.442  0.00012
 -5 -4 21     13.82     12.28   14.64 -5  4 21      9.53     12.37   10.05    4.29   -0.08    17.76    0.00  -50.51  -0.246  0.00345
 -3 -4 21     27.87     17.09   14.40 -3  4 21     19.65     17.06    9.91    8.22    0.03    17.48    0.00  324.16  -0.469  0.00074
-17 -6  7     23.66     21.70   15.23-17  6  7      6.92     21.80   22.20   16.74   -0.10    26.92    0.00  -99.99  -0.625  0.00227
-13 -6  7     76.07     28.84   14.26-13  6  7     60.42     28.90   24.39   15.65   -0.06    28.25    0.00  -99.99  -0.556  0.00111
 -9 -4  3    156.40    149.18   10.34 -9  4  3    140.49    149.23    9.56   15.91   -0.04    14.08    0.00  -99.99  -1.133  0.00015
-12 -5  5    257.77    267.27   14.78-12  5  5    244.23    267.13   31.30   13.54    0.14    34.61    0.00   97.34  -0.387  0.00026
-15 -4 19     21.75     15.66    9.36-15  4 19      7.43     15.69   11.00   14.32   -0.03    14.44    0.00  -99.99  -0.994  0.00100
 21 -2 11     82.73     76.50   24.02 21  2 11     83.15     76.40   18.92   -0.42    0.10    30.58    0.00   -4.09   0.017  0.00067
 23 -2 11     26.82     13.24   15.77 23  2 11     30.03     13.32   17.77   -3.21   -0.08    23.76    0.00   41.26   0.132  0.00293
 15 -6  7    223.99    204.27   18.15 15  6  7    246.05    204.16   36.03  -22.06    0.10    40.34    0.00  -99.99   0.549  0.00025
 10 -3 21      0.02      4.11   15.09 10  3 21     12.83      4.22   20.93  -12.81   -0.10    25.80    0.00  122.99   0.492  0.01251
-19 -2 21     29.78     24.57   10.99-19  2 21     10.06     24.57   10.89   19.72    0.00    15.47    0.00  -99.99  -1.275  0.00004
-17 -2 21     42.59     46.07    9.71-17  2 21     50.91     46.05   11.90   -8.32    0.02    15.36    0.00  -99.99   0.543  0.00023
-15 -2 21    124.12    142.69   10.11-15  2 21    127.25    142.64   12.87   -3.13    0.04    16.37    0.00  -69.58   0.194  0.00016
 -3 -4  5    301.81    263.88   12.69 -3  4  5    315.58    263.92   12.56  -13.77   -0.03    17.85    0.00  401.44   0.769  0.00006
-11 -2 13   1338.24   1316.63   41.76-11  2 13   1329.30   1316.79   41.08    8.94   -0.16    58.58    0.00  -55.40  -0.155  0.00006
  7 -1  8     52.81     47.75    2.77  7  1  8     44.43     47.73    5.10    8.38    0.02     5.80    0.00  361.37  -1.440  0.00024
 -7 -2 21    118.36    113.05   11.17 -7  2 21    116.90    113.05   10.24    1.46    0.00    15.15    0.00  -99.99  -0.097  0.00001
-19 -4  7     17.97     23.03    8.59-19  4  7     19.21     22.96   14.38   -1.24    0.07    16.75    0.00  -17.86   0.078  0.00151
-17 -4  7     -0.72      0.20    7.99-17  4  7    -11.26      0.19   13.35   10.54    0.01    15.56    0.00  999.99  -0.677  0.01343
  3 -2 21    161.97    163.59   11.22  3  2 21    166.91    163.57   17.07   -4.94    0.02    20.43    0.00  -99.99   0.243  0.00005
  3 -2 13     26.02     30.91    4.81  3  2 13     25.32     30.90    4.44    0.70    0.02     6.55    0.00   42.14  -0.104  0.00027
  7 -2 21     19.25     10.83    8.28  7  2 21     12.49     10.85   10.00    6.76   -0.02    12.98    0.00  -99.99  -0.522  0.00078
  9 -2 21     14.44      6.90   11.78  9  2 21     14.01      6.89   10.71    0.43    0.01    15.92    0.00   38.24  -0.026  0.00082
 15 -2 13     -2.14      4.31   10.96 15  2 13      3.64      4.31   18.20   -5.78    0.01    21.25    0.00  -99.99   0.272  0.00078
 -5 -4  7     38.49     43.80    6.82 -5  4  7     40.94     43.78    5.32   -2.45    0.01     8.65    0.00  -99.99   0.285  0.00015
 19 -2 13     32.63     30.67   24.57 19  2 13     42.95     30.65   21.84  -10.32    0.02    32.87    0.00  -99.99   0.314  0.00029
 21 -2 13     21.96     25.76   18.63 21  2 13     28.03     25.69   23.29   -6.07    0.07    29.82    0.00  -86.07   0.206  0.00137
  1 -4  7     52.51     48.37    5.62  1  4  7     42.13     48.33    9.76   10.38    0.04    11.26    0.00  243.43  -0.918  0.00044
  5 -4  7     35.97     26.73    5.59  5  4  7     40.04     26.78    9.72   -4.07   -0.05    11.21    0.00   78.82   0.358  0.00097
-10 -1 21   1224.19   1161.11   42.42-10  1 21   1245.99   1160.87   39.50  -21.80    0.24    57.96    0.00  -89.74   0.380  0.00010
 -6 -8  2    106.09     89.72   21.49 -6  8  2     86.63     89.68   25.11   19.46    0.04    33.05    0.00  477.38  -0.588  0.00023
 11 -2  5     43.31     44.17    5.85 11  2  5     33.76     44.23   15.65    9.55   -0.06    16.71    0.00  -99.99  -0.575  0.00068
 15 -4  7    169.02    154.10   12.61 15  4  7    151.78    154.00   29.85   17.24    0.10    32.40    0.00  168.28  -0.529  0.00033
-22 -3  7     98.54    109.97   13.73-22  3  7     88.03    110.06   17.74   10.51   -0.09    22.43    0.00  -99.99  -0.473  0.00042
  3 -2 19    193.33    192.59   11.63  3  2 19    182.74    192.66   13.77   10.59   -0.06    18.02    0.00  -99.99  -0.591  0.00016
 -1 -2 17     69.57     83.92    6.34 -1  2 17     78.65     83.88    6.66   -9.08    0.03     9.20    0.00  -99.99   0.991  0.00021
  1 -2 17    485.16    491.32   20.13  1  2 17    490.04    491.37   16.93   -4.88   -0.05    26.30    0.00   99.26   0.184  0.00005
 14 -1 21      4.37     12.32   21.11 14  1 21     -9.46     12.24   23.29   13.83    0.08    31.43    0.00  179.68  -0.438  0.00313
                                                                                            "exp_56    "  PLATON-BIJVOET   Page   47
====================================================================================================================================
 26 -1  3     49.68     36.98   17.21 26  1  3     39.65     36.98   26.75   10.03    0.00    31.81    0.00  999.99  -0.315  0.00002
 -8 -6 22     19.69      7.46   18.08 -8  6 22     19.20      7.48   15.40    0.49   -0.02    23.75    0.00  -25.23  -0.021  0.00130
 -6 -8 14     15.82     50.12   20.64 -6  8 14     36.40     50.16   27.66  -20.58   -0.04    34.51    0.00  537.24   0.595  0.00038
 -4 -8 14     74.17     69.74   31.55 -4  8 14     96.33     69.84   28.57  -22.16   -0.09    42.56    0.00  237.53   0.518  0.00067
  0 -8 14    -15.22      4.72   15.22  0  8 14      2.76      4.66   20.08  -17.98    0.06    25.20    0.00  -99.99   0.716  0.00648
  4 -6 22      2.93     17.03   20.75  4  6 22     11.28     17.07   28.03   -8.35   -0.04    34.87    0.00  210.63   0.238  0.00116
-13 -5 22     48.32     35.72   11.61-13  5 22     32.49     35.65   12.54   15.83    0.07    17.09    0.00  226.75  -0.922  0.00098
-21 -2  7      4.54      2.40   10.82-21  2  7      7.28      2.38   17.83   -2.74    0.02    20.86    0.00  -99.99   0.132  0.00457
 -3 -5 22     22.98     10.08   15.96 -3  5 22      3.31     10.03   11.34   19.67    0.05    19.58    0.00  367.43  -1.002  0.00266
  1 -5 22     33.31     47.56   16.93  1  5 22     45.80     47.65   17.22  -12.49   -0.10    24.15    0.00  129.73   0.513  0.00101
  5 -5 22     14.57      9.97   12.87  5  5 22     33.49     10.03   27.30  -18.92   -0.06    30.18    0.00  321.06   0.625  0.00295
-14 -6 14    115.94    115.29   22.43-14  6 14    115.87    115.23   13.90    0.07    0.06    26.39    0.00    1.14   0.000  0.00027
 -6 -6 14     98.68     91.82   17.77 -6  6 14    114.74     91.79   18.53  -16.06    0.03    25.67    0.00  -99.99   0.627  0.00016
  8 -1 17    642.27    662.10   34.27  8  1 17    665.18    661.90   51.68  -22.91    0.20    62.01    0.00  -99.99   0.373  0.00015
  5 -5  0     53.22     47.43    8.52  5  5  0     47.90     47.40   10.11    5.32    0.03    13.22    0.00  168.00  -0.400  0.00033
 -3 -7  6     17.61      7.61   11.24 -3  7  6      0.71      7.64   15.32   16.90   -0.04    19.00    0.00  -99.99  -0.891  0.00247
 15 -5  0    191.84    186.07   15.74 15  5  0    192.54    186.12   28.03   -0.70   -0.05    32.15    0.00   14.58   0.020  0.00013
 19 -5  0     28.19     17.77   16.72 19  5  0     32.39     17.72   26.21   -4.20    0.06    31.09    0.00  -74.65   0.137  0.00159
 -2 -4 22     34.49     16.01   16.38 -2  4 22     15.16     15.95   11.90   19.33    0.06    20.25    0.00  324.87  -0.952  0.00186
  0 -4 22      4.00      1.95   11.56  0  4 22     -0.67      1.89   10.37    4.67    0.06    15.53    0.00   76.87  -0.297  0.01583
-11 -5 14    443.37    473.87   24.02-11  5 14    458.89    473.84   23.56  -15.52    0.03    33.65    0.00  -99.99   0.462  0.00003
 -9 -5 14      9.33      3.18   10.66 -9  5 14      3.79      3.12    8.95    5.54    0.05    13.92    0.00  101.92  -0.394  0.00863
-17 -3 22     26.69     22.58    9.49-17  3 22     28.93     22.55   12.77   -2.24    0.03    15.91    0.00  -65.65   0.143  0.00076
-22 -1  7      0.12      3.11   15.59-22  1  7     19.29      3.06   18.93  -19.17    0.05    24.52    0.00  -99.99   0.784  0.00734
-13 -3 22     28.58     40.39    9.43-13  3 22     44.60     40.43    9.28  -16.02   -0.04    13.23    0.00  405.64   1.208  0.00049
-11 -3 22     49.95     58.88    9.23-11  3 22     72.34     58.89   10.65  -22.39   -0.01    14.09    0.00  999.99   1.588  0.00011
 -9 -3 22     32.64     23.37    8.14 -9  3 22     28.53     23.34   10.87    4.11    0.02    13.58    0.00  168.52  -0.301  0.00052
-16 -4 20    178.43    203.04   12.92-16  4 20    184.21    203.13   15.79   -5.78   -0.09    20.40    0.00   63.65   0.279  0.00022
-17 -5  6     38.96     34.93   12.68-17  5  6     42.22     35.00   22.57   -3.26   -0.07    25.89    0.00   45.51   0.123  0.00102
 -3 -3 22     10.77      4.94   13.24 -3  3 22      4.81      4.90    7.03    5.96    0.04    14.99    0.00  164.54  -0.395  0.00368
  1 -3 22     32.17     23.90    8.32  1  3 22     25.55     23.95   10.11    6.62   -0.05    13.09    0.00  -99.99  -0.510  0.00107
  3 -3 22     84.48    100.93    9.60  3  3 22     90.89    100.86   12.08   -6.41    0.07    15.43    0.00  -87.46   0.420  0.00036
  5 -3 22     19.91     27.49    8.66  5  3 22     17.52     27.54   14.39    2.39   -0.05    16.79    0.00  -45.07  -0.145  0.00096
 22 -1  7     48.08     34.41   15.61 22  1  7     28.75     34.41   16.98   19.33    0.00    23.06    0.00  999.99  -0.838  0.00003
  5 -1  0   1933.54   1886.87   51.16  5  1  0   1928.28   1886.88   53.43    5.26   -0.01    73.97    0.00  -99.99  -0.071  0.00000
 11 -3 22     92.25     99.34   20.56 11  3 22     99.00     99.38   28.03   -6.75   -0.04    34.76    0.00  175.65   0.193  0.00019
  8 -8  8     87.19     71.83   15.38  8  8  8     65.88     71.96   25.48   21.31   -0.13    29.76    0.00  -99.99  -0.720  0.00091
 10 -8  8     37.73     21.31   14.05 10  8  8     23.66     21.37   22.20   14.07   -0.06    26.27    0.00  -99.99  -0.538  0.00136
 21 -1  0    509.92    578.38   44.78 21  1  0    532.28    578.36   30.85  -22.36    0.02    54.38    0.00  -99.99   0.412  0.00002
-11 -7  8    295.84    293.61   33.30-11  7  8    295.91    293.50   40.04   -0.07    0.11    52.08    0.00   -0.61   0.004  0.00019
 -9 -7  8     62.64     98.65   22.38 -9  7  8     67.26     98.64   18.66   -4.62    0.01    29.14    0.00  -99.99   0.159  0.00008
 -5 -7  8    100.07    102.69   20.93 -5  7  8     97.51    102.62   19.93    2.56    0.07    28.90    0.00   38.63  -0.086  0.00032
 -1 -7  8     80.54     91.21   14.31 -1  7  8     98.63     91.32   22.02  -18.09   -0.12    26.26    0.00  155.15   0.684  0.00064
  3 -7  8     34.01     17.31   10.62  3  7  8     21.78     17.28   20.56   12.23    0.03    23.14    0.00  396.54  -0.527  0.00089
  0 -2 22     12.71      6.08    8.36  0  2 22     20.27      6.06   10.04   -7.56    0.02    13.06    0.00  -99.99   0.580  0.00131
  2 -2 22    215.43    225.18   12.82  2  2 22    207.95    225.18   14.17    7.48   -0.01    19.11    0.00  -99.99  -0.392  0.00001
  4 -2 22     23.88     29.09    8.19  4  2 22     21.73     29.12    8.97    2.15   -0.03    12.15    0.00  -77.74  -0.179  0.00048
-20 -6  8    188.62    294.57   20.15-20  6  8    206.01    294.45   33.49  -17.39    0.12    39.08    0.00  -99.99   0.448  0.00020
                                                                                            "exp_56    "  PLATON-BIJVOET   Page   48
====================================================================================================================================
-19 -1 22     30.28     26.55   11.13-19  1 22     34.20     26.53   10.69   -3.92    0.02    15.43    0.00  -99.99   0.255  0.00031
-17 -1 22     12.49      5.23   10.31-17  1 22     -0.28      5.25    9.18   12.77   -0.02    13.80    0.00  -99.99  -0.927  0.00206
-16 -5 11     47.61     45.97   10.50-16  5 11     25.84     46.02   21.84   21.77   -0.05    24.23    0.00  -99.99  -0.900  0.00051
  2 -6  8    190.57    165.28   13.37  2  6  8    206.66    165.37   22.14  -16.09   -0.10    25.86    0.00  168.02   0.618  0.00029
-11 -1 22     22.34      8.16    8.48-11  1 22     13.35      8.11    9.39    8.99    0.05    12.65    0.00  197.00  -0.707  0.00281
 -9 -1 22     41.53     39.11   15.60 -9  1 22     41.13     39.04   10.66    0.40    0.08    18.89    0.00    5.22  -0.017  0.00098
  7 -3 18    120.76    104.34   13.57  7  3 18    101.55    104.29   24.39   19.21    0.05    27.91    0.00  372.63  -0.686  0.00025
 -7 -6  1     81.07    100.78   12.35 -7  6  1     72.19    100.70   15.42    8.88    0.08    19.76    0.00  116.18  -0.446  0.00038
 -3 -1 22     89.80     76.24   15.72 -3  1 22     83.00     76.24    7.95    6.80    0.00    17.62    0.00  999.99  -0.386  0.00002
-11 -5  8    217.39    185.77   17.48-11  5  8    208.78    185.76   13.77    8.61    0.01    22.25    0.00  808.40  -0.386  0.00003
  1 -1 22     17.74     17.91   11.66  1  1 22     13.14     17.90    8.43    4.60    0.01    14.39    0.00  579.60  -0.319  0.00022
  3 -1 22     37.31     39.05    9.14  3  1 22     21.92     39.03    8.82   15.39    0.02    12.70    0.00  643.65  -1.210  0.00031
-18 -5  1     77.07     46.51   18.77-18  5  1     59.33     46.54   25.11   17.74   -0.02    31.35    0.00  -99.99  -0.567  0.00025
  1 -5  8    822.62    702.18   32.27  1  5  8    812.86    702.52   87.90    9.76   -0.33    93.64    0.00  -29.17  -0.108  0.00024
 13 -1 22     26.93     14.78   20.38 13  1 22      8.55     14.79   15.44   18.38   -0.01    25.57    0.00  -99.99  -0.719  0.00046
 19 -5  8     20.51      6.18   11.31 19  5  8     -2.55      6.14   25.84   23.06    0.04    28.21    0.00  623.58  -0.816  0.00300
 -7 -6 23      7.77      2.25   16.87 -7  6 23     13.11      2.21   19.39   -5.34    0.05    25.70    0.00  -99.99   0.210  0.01018
 -5 -6 23     24.75      4.43   26.57 -5  6 23     15.30      4.44   12.23    9.45    0.00    29.25    0.00  -99.99  -0.323  0.00029
-19 -1 18     44.88     37.81    9.72-19  1 18     32.98     37.82    9.06   11.90   -0.02    13.29    0.00  -99.99  -0.897  0.00024
-19 -4  1     -4.81      6.65   16.32-19  4  1    -10.92      6.65   22.20    6.11    0.01    27.55    0.00  864.67  -0.221  0.00053
 -8 -5 23     47.35     26.44   17.15 -8  5 23     44.24     26.53   19.60    3.11   -0.09    26.04    0.00  -34.54  -0.123  0.00170
 -4 -5 23     19.89     11.28   19.11 -4  5 23      6.59     11.37   11.67   13.30   -0.09    22.39    0.00  -99.99  -0.598  0.00396
 11 -1 14     28.49     40.31   10.47 11  1 14     44.61     40.23   15.47  -16.12    0.08    18.68    0.00  -99.99   0.867  0.00101
  2 -4  8    657.69    635.88   21.58  2  4  8    666.23    635.81   33.94   -8.54    0.07    40.22    0.00  -99.99   0.214  0.00006
-13 -4 23    163.89    150.64   13.54-13  4 23    141.01    150.74   17.44   22.88   -0.10    22.08    0.00  -99.99  -1.041  0.00033
-11 -4 23     55.67     45.53   12.13-11  4 23     51.41     45.52   11.99    4.26    0.01    17.06    0.00  306.46  -0.249  0.00015
-21 -3  8     28.43     34.49   13.36-21  3  8     44.22     34.54   15.44  -15.79   -0.05    20.42    0.00  294.17   0.771  0.00078
-19 -3  8    108.96    110.00    9.53-19  3  8    116.84    110.06   24.39   -7.88   -0.06    26.19    0.00  141.45   0.299  0.00025
 -1 -4 23     30.75      8.48   20.38 -1  4 23     21.91      8.43   11.00    8.84    0.05    23.16    0.00  176.34  -0.380  0.00296
  1 -4 23    131.43    132.53   15.13  1  4 23    146.68    132.55   29.12  -15.25   -0.02    32.82    0.00  628.17   0.464  0.00009
  3 -4 23     16.65     13.42   15.44  3  4 23     24.75     13.38   22.57   -8.10    0.04    27.35    0.00  -99.99   0.298  0.00154
 -8 -7 15     17.97      1.37   13.66 -8  7 15     16.65      1.32   13.22    1.32    0.05    19.01    0.00   26.53  -0.067  0.01848
  7 -4 23     63.44     71.45   19.65  7  4 23     76.80     71.55   28.39  -13.36   -0.10    34.53    0.00  129.83   0.384  0.00072
 17 -1 18    205.28    233.59   33.12 17  1 18    189.27    233.49   30.57   16.01    0.11    45.07    0.00  152.22  -0.353  0.00023
  6 -7 15    112.13    129.41   14.80  6  7 15    119.38    129.50   25.11   -7.25   -0.09    29.15    0.00   79.41   0.246  0.00035
-15 -6 15     67.26     70.73   12.52-15  6 15     45.13     70.65   26.57   22.13    0.08    29.37    0.00  284.91  -0.751  0.00055
 -8 -3 23     79.81     93.64   10.34 -8  3 23     87.74     93.66   11.95   -7.93   -0.02    15.80    0.00  409.37   0.501  0.00010
 -4 -3 23    112.24    100.23   17.74 -4  3 23    123.88    100.28   14.46  -11.64   -0.06    22.89    0.00  200.04   0.506  0.00029
-20 -2  8    209.97    213.76   14.34-20  2  8    200.83    213.77   26.57    9.14   -0.01    30.19    0.00  -99.99  -0.303  0.00003
 -7 -6 15     12.50      3.87   10.92 -7  6 15     12.88      3.79   10.95   -0.38    0.07    15.46    0.00   -5.07   0.029  0.00978
 -5 -6 15     60.48     62.51   10.20 -5  6 15     78.62     62.57   25.11  -18.14   -0.07    27.10    0.00  278.05   0.667  0.00052
 -3 -6 15     11.27     19.09   11.06 -3  6 15      3.27     19.07    9.53    8.00    0.02    14.60    0.00  403.65  -0.547  0.00052
-10 -5 19     14.38     23.07    9.33-10  5 19     17.97     23.16   14.81   -3.59   -0.09    17.50    0.00   41.86   0.200  0.00185
  3 -6 15    499.74    435.17   29.11  3  6 15    516.02    435.70  111.56  -16.28   -0.53   115.30    0.00   30.84   0.137  0.00061
-15 -2 23    207.52    184.43   11.76-15  2 23    206.07    184.50   13.70    1.45   -0.07    18.06    0.00  -20.84  -0.084  0.00019
-11 -2 23     -3.54      3.09    9.11-11  2 23      1.77      3.10   10.55   -5.31   -0.02    13.94    0.00  308.69   0.380  0.00278
 14 -2  8    263.19    299.90   15.20 14  2  8    253.33    299.93   27.30    9.86   -0.03    31.25    0.00  -99.99  -0.316  0.00005
 -3 -2 23    209.41    188.36   32.37 -3  2 23    209.51    188.44   12.78   -0.10   -0.08    34.80    0.00    1.21   0.000  0.00022
                                                                                            "exp_56    "  PLATON-BIJVOET   Page   49
====================================================================================================================================
 -1 -2 23     19.76     12.53   10.07 -1  2 23     22.00     12.55    8.80   -2.24   -0.03    13.37    0.00   80.31   0.165  0.00111
  1 -2 23     -0.02     11.64    8.11  1  2 23      6.70     11.65    8.68   -6.72   -0.01    11.88    0.00  464.59   0.564  0.00062
  3 -2 23      4.74      6.67    8.17  3  2 23     12.11      6.64    9.27   -7.37    0.03    12.36    0.00  -99.99   0.599  0.00240
  5 -2 23     39.31     44.59    8.92  5  2 23     38.98     44.59   10.23    0.33    0.00    13.57    0.00  -67.27  -0.025  0.00006
-17 -1  8     63.62     58.18    7.70-17  1  8     49.28     58.18    8.32   14.34    0.01    11.34    0.00  999.99  -1.264  0.00007
 11 -2 23     11.28     11.36   22.20 11  2 23     22.20     11.23   24.39  -10.92    0.13    32.98    0.00  -82.22   0.335  0.00588
 13 -2 23     41.49     46.92   23.66 13  2 23     54.60     47.06   25.84  -13.11   -0.14    35.04    0.00   94.19   0.370  0.00148
-15 -4 15    103.74    103.26   13.61-15  4 15    100.32    103.29   10.60    3.42   -0.03    17.25    0.00  -98.37  -0.200  0.00017
  9 -2  1    260.33    257.88    9.24  9  2  1    246.29    257.93    8.75   14.04   -0.05    12.73    0.00  -99.99  -1.107  0.00010
-16 -3 19     33.34     25.27    9.63-16  3 19     25.14     25.32    9.74    8.20   -0.06    13.70    0.00  -99.99  -0.603  0.00115
 13 -2  1    142.78    153.22    9.58 13  2  1    145.88    153.28    9.94   -3.10   -0.06    13.81    0.00   49.60   0.220  0.00020
 -8 -1 23    271.85    256.70   16.50 -8  1 23    259.18    256.65   20.93   12.67    0.04    26.65    0.00  287.71  -0.474  0.00009
 -6 -1 23    490.80    571.02   27.35 -6  1 23    487.31    571.04   20.79    3.49   -0.02    34.35    0.00  -99.99  -0.102  0.00002
 -2 -1 23     61.25     64.37   11.69 -2  1 23     67.04     64.39    7.21   -5.79   -0.02    13.73    0.00  241.77   0.420  0.00019
 13 -1  8    114.56    104.06   14.16 13  1  8    111.68    104.08   10.86    2.88   -0.01    17.85    0.00  -99.99  -0.162  0.00007
 23 -2  1     17.07      3.92   20.68 23  2  1     20.80      3.93   17.19   -3.73   -0.01    26.89    0.00  668.04   0.138  0.00071
 17 -1  8      8.81      0.31   13.35 17  1  8     13.34      0.31   11.81   -4.53    0.00    17.82    0.00  -99.99   0.254  0.00183
  6 -1 23     10.29      3.64    9.11  6  1 23     32.84      3.71   11.23  -22.55   -0.06    14.46    0.00  355.59   1.555  0.00863
 21 -1  8     97.15     88.33   15.42 21  1  8    104.11     88.39   21.66   -6.96   -0.06    26.59    0.00  117.53   0.260  0.00034
 -6 -6 24     46.95     34.17   26.57 -6  6 24     40.77     34.07   26.21    6.18    0.10    37.32    0.00   60.26  -0.163  0.00150
  0 -6 24     82.62     59.46   30.21  0  6 24     79.46     59.61   20.84    3.16   -0.15    36.70    0.00  -20.45  -0.090  0.00130
 -9 -5 24    -13.93      4.00   27.48 -9  5 24      1.33      4.09   12.41  -15.26   -0.08    30.15    0.00  187.88   0.503  0.01004
 -8 -7  9     17.07     33.63   17.04 -8  7  9     31.30     33.55   24.02  -14.23    0.07    29.45    0.00  -99.99   0.486  0.00108
 -3 -5 24     27.83      5.78   16.93 -3  5 24      5.95      5.77   11.46   21.88    0.01    20.44    0.00  999.99  -1.070  0.00068
  1 -5 24     -2.34     13.59   17.15  1  5 24     -4.73     13.54   22.93    2.39    0.06    28.63    0.00   41.26  -0.081  0.00214
  3 -5 24     14.57     13.21   24.39  3  5 24     -2.55     13.17   25.84   17.12    0.04    35.53    0.00  440.22  -0.481  0.00147
  5 -5 24      1.21      3.15   19.11  5  5 24     -8.01      3.23   26.57    9.22   -0.09    32.73    0.00  -99.99  -0.284  0.01374
 12 -8  2     41.18     39.34   16.40 12  8  2     45.13     39.30   23.66   -3.95    0.05    28.79    0.00  -86.67   0.139  0.00058
 -9 -6  9     36.02     19.61   12.07 -9  6  9     47.05     19.54   15.69  -11.03    0.06    19.80    0.00  -99.99   0.560  0.00165
-11 -7  2     10.33      3.85   12.10-11  7  2     10.19      3.96   21.47    0.14   -0.11    24.64    0.00   -1.28  -0.010  0.01407
  1 -6  9    149.90    132.06   11.94  1  6  9    160.51    132.00   25.11  -10.61    0.06    27.80    0.00  -99.99   0.384  0.00023
  7 -7  2     25.44      6.32   11.34  7  7  2     19.65      6.35   19.65    5.79   -0.03    22.69    0.00  -99.99  -0.256  0.00229
 13 -7  2    277.02    252.31   30.26 13  7  2    291.18    252.30   36.40  -14.16    0.00    47.34    0.00  -99.99   0.299  0.00001
  6 -4 24     16.34     12.15   13.14  6  4 24     -2.55     12.28   24.75   18.89   -0.13    28.02    0.00  -99.99  -0.679  0.00530
-17 -3 24    -17.83      0.30   22.93-17  3 24      5.10      0.29   23.29  -22.93    0.01    32.68    0.00  -99.99   0.702  0.01305
-22 -5  9      4.10     10.04   11.65-22  5  9      4.73     10.04   21.84   -0.63    0.00    24.75    0.00  207.74   0.025  0.00015
-13 -3 24    184.49    182.78   13.29-13  3 24    196.20    182.69   16.63  -11.71    0.09    21.29    0.00  -99.99   0.554  0.00025
-14 -5  9     -0.93     14.76   17.76-14  5  9     19.65     14.68   20.02  -20.58    0.08    26.76    0.00  -99.99   0.772  0.00258
 15 -2 15     47.68     54.07   22.93 15  2 15     34.21     54.17   19.65   13.47   -0.10    30.20    0.00  -99.99  -0.449  0.00094
 -8 -5  9     -4.31      2.97   10.19 -8  5  9      9.06      2.96    8.00  -13.37    0.00    12.96    0.00  -99.99   1.032  0.00025
 17 -2 15     30.21     41.71   23.66 17  2 15     27.66     41.75   19.65    2.55   -0.04    30.76    0.00  -60.12  -0.084  0.00051
 21 -2 15     24.75      7.69   27.30 21  2 15     16.38      7.59   24.39    8.37    0.10    36.61    0.00   83.09  -0.226  0.00659
  3 -3 24     54.84     47.29    9.56  3  3 24     49.32     47.32   11.94    5.52   -0.03    15.30    0.00  -99.99  -0.363  0.00029
 -5 -7 20     23.66     13.22   29.85 -5  7 20     23.19     13.38   17.07    0.47   -0.16    34.39    0.00   -2.91  -0.018  0.00607
 11 -3 24     11.08      2.05   16.27 11  3 24     -2.55      2.07   26.57   13.63   -0.02    31.16    0.00  -99.99  -0.438  0.00560
 -5 -5  2    469.30    479.06   20.63 -5  5  2    486.42    479.13   32.28  -17.12   -0.07    38.31    0.00  249.11   0.445  0.00007
-10 -2 24     77.62     83.49   12.19-10  2 24     83.87     83.44   12.37   -6.25    0.06    17.37    0.00  -99.99   0.363  0.00034
 -7 -4  9    130.53    138.41   11.96 -7  4  9    124.08    138.37    7.71    6.45    0.05    14.23    0.00  142.47  -0.450  0.00016
                                                                                            "exp_56    "  PLATON-BIJVOET   Page   50
====================================================================================================================================
 -3 -4  9     34.33     30.96    7.02 -3  4  9     29.77     31.01    5.93    4.56   -0.04     9.19    0.00  -99.99  -0.501  0.00073
 -1 -4  9    224.28    256.95    9.73 -1  4  9    236.26    256.89   11.70  -11.98    0.06    15.22    0.00  -99.99   0.791  0.00012
  1 -4  9      7.52     10.80    5.17  1  4  9     11.73     10.78    6.38   -4.21    0.01     8.21    0.00  -99.99   0.514  0.00069
  3 -4  9     45.63     46.63    5.62  3  4  9     31.65     46.59    9.05   13.98    0.05    10.65    0.00  302.82  -1.308  0.00050
  7 -4  9    616.41    554.95   21.00  7  4  9    626.40    554.95   57.51   -9.99    0.00    61.22    0.00  -99.99   0.163  0.00000
 11 -4  9     33.78     38.48    7.55 11  4  9     26.32     38.50   16.14    7.46   -0.03    17.82    0.00  -99.99  -0.420  0.00038
 13 -4  9     29.07     11.35    8.78 13  4  9     23.66     11.36   20.75    5.41    0.00    22.53    0.00  -99.99  -0.240  0.00009
  8 -2 24    396.82    390.99   25.82  8  2 24    402.40    390.76   76.25   -5.58    0.22    80.50    0.00  -25.11   0.072  0.00028
 12 -2 24      9.47     11.72   20.38 12  2 24      2.55     11.65   25.48    6.92    0.07    32.63    0.00   98.53  -0.210  0.00301
-17 -1 24     13.31      0.67    9.65-17  1 24     -0.70      0.68    8.78   14.01    0.00    13.05    0.00  -99.99  -1.074  0.00233
  0 -6 16     93.42    103.49   27.34  0  6 16    115.45    103.43   14.03  -22.03    0.07    30.73    0.00  -99.99   0.719  0.00033
 -5 -3 22     88.47     81.35   15.81 -5  3 22    103.25     81.27   16.02  -14.78    0.08    22.51    0.00  -99.99   0.660  0.00049
-11 -1 24     20.37      9.30   10.86-11  1 24      8.93      9.27   10.95   11.44    0.03    15.42    0.00  348.17  -0.740  0.00177
-13 -5  6     26.33     27.21   12.39-13  5  6     36.40     27.24   18.93  -10.07   -0.02    22.62    0.00  467.47   0.444  0.00040
 -5 -5 16     95.44    121.07    8.58 -5  5 16     93.80    121.13    9.96    1.64   -0.06    13.15    0.00  -28.31  -0.129  0.00024
  0 -4 20     34.17     25.94   11.54  0  4 20     40.94     25.88   10.05   -6.77    0.06    15.30    0.00  -99.99   0.446  0.00108
-19 -3 20     22.81      6.13   10.20-19  3 20     14.33      6.12   10.46    8.48    0.01    14.61    0.00  999.99  -0.580  0.00051
 -1 -1 24     21.67     49.01    9.51 -1  1 24     41.87     49.02    9.46  -20.20   -0.01    13.41    0.00  999.99   1.505  0.00009
  1 -1 24     18.32      5.73   10.72  1  1 24     11.69      5.73    8.92    6.63    0.00    13.95    0.00  -99.99  -0.476  0.00030
  9 -3  2    206.14    183.24    8.92  9  3  2    185.67    183.27   15.42   20.47   -0.02    17.81    0.00  -99.99  -1.150  0.00006
  5 -1 24     40.91     33.59   10.00  5  1 24     24.64     33.62    8.67   16.27   -0.03    13.24    0.00  -99.99  -1.232  0.00051
  7 -1 24     48.26     28.08   10.56  7  1 24     48.02     28.16   15.70    0.24   -0.08    18.92    0.00   -3.01  -0.017  0.00142
 11 -1 24     38.07     43.39   16.27 11  1 24     46.06     43.31   15.70   -7.99    0.09    22.61    0.00  -92.40   0.357  0.00100
 15 -1 24     28.14     24.24   16.79 15  1 24     45.50     24.17   25.84  -17.36    0.07    30.82    0.00  -99.99   0.566  0.00138
 -6 -5 25     23.58     14.34   40.58 -6  5 25     15.09     14.50   12.68    8.49   -0.16    42.51    0.00  -51.60  -0.204  0.00571
-17 -2  9    273.67    248.16   22.57-17  2  9    255.35    248.17   22.58   18.32   -0.01    31.93    0.00  -99.99  -0.574  0.00002
  2 -5 25    404.79    363.79   58.05  2  5 25    412.75    363.86   48.77   -7.96   -0.07    75.82    0.00  113.31   0.104  0.00010
-11 -4 25      3.92      0.42   11.13-11  4 25      0.53      0.46   12.05    3.39   -0.04    16.40    0.00  -90.95  -0.209  0.04201
-11 -2  9     18.52     14.35    5.44-11  2  9     17.55     14.33    5.24    0.97    0.01     7.55    0.00   67.19  -0.127  0.00050
-12 -2  2    839.25    694.20   53.86-12  2  2    832.61    694.05   38.48    6.64    0.15    66.19    0.00   43.78  -0.098  0.00011
  5 -4 25     32.33     36.82   14.11  5  4 25     39.67     36.75   26.93   -7.34    0.07    30.40    0.00  -99.99   0.244  0.00096
  7 -4 25     44.29     31.45   14.12  7  4 25     28.75     31.38   27.30   15.54    0.06    30.74    0.00  243.57  -0.504  0.00102
 18 -2  2    573.35    583.29   32.40 18  2  2    570.94    583.41   38.86    2.41   -0.13    50.60    0.00  -19.20  -0.050  0.00011
-14 -3 25    256.81    254.51   15.41-14  3 25    253.87    254.51   18.82    2.94    0.01    24.32    0.00  508.38  -0.121  0.00001
-12 -3 25    156.50    142.64   13.67-12  3 25    151.83    142.54   15.46    4.67    0.09    20.64    0.00   50.07  -0.222  0.00033
-10 -3 25     30.88     22.96   11.59-10  3 25     22.34     22.98   11.24    8.54   -0.02    16.15    0.00  -99.99  -0.530  0.00034
 -8 -3 25     28.48     42.45   36.94 -8  3 25     44.11     42.58   11.90  -15.63   -0.13    38.81    0.00  123.40   0.399  0.00149
 21 -2  9    188.58    203.38   21.87 21  2  9    169.98    203.49   30.57   18.60   -0.11    37.59    0.00  -99.99  -0.498  0.00026
  0 -3 25    111.40     89.09   14.71  0  3 25     96.78     89.13   13.55   14.62   -0.04    20.00    0.00  -99.99  -0.733  0.00023
  4 -3 25     16.17     19.34    9.11  4  3 25     24.39     19.32   20.02   -8.22    0.03    22.00    0.00  -99.99   0.375  0.00077
  6 -3 25     32.52     25.66   13.08  6  3 25     43.42     25.61   20.38  -10.90    0.06    24.22    0.00  -99.99   0.452  0.00110
  1 -1  2    130.69    133.55    6.70  1  1  2    129.83    133.59    8.77    0.86   -0.04    11.04    0.00  -20.98  -0.082  0.00015
-17 -2 25     40.85     32.98   22.02-17  2 25     29.48     32.97   25.11   11.37    0.01    33.40    0.00  999.99  -0.340  0.00012
  3 -1  2   3770.77   4033.87  103.46  3  1  2   3783.54   4034.00  142.58  -12.77   -0.12   176.16    0.00  105.88   0.072  0.00001
-13 -2 25     24.80     20.49   10.64-13  2 25     32.19     20.52   11.45   -7.39   -0.03    15.63    0.00  281.00   0.471  0.00064
-11 -2 25      6.88      3.16   11.10-11  2 25      8.71      3.13   11.32   -1.83    0.03    15.85    0.00  -63.99   0.117  0.00455
 -9 -2 25    162.10    121.07   13.74 -9  2 25    158.38    121.15   14.78    3.72   -0.08    20.18    0.00  -43.92  -0.189  0.00035
 -5 -2 25     13.25     21.36   12.00 -5  2 25     33.01     21.29    9.19  -19.76    0.07    15.11    0.00  -99.99   1.312  0.00168
                                                                                            "exp_56    "  PLATON-BIJVOET   Page   51
====================================================================================================================================
 18 -1  9     11.28     13.75   13.75 18  1  9     -8.76     13.78   18.93   20.04   -0.02    23.40    0.00  -99.99  -0.858  0.00088
 -1 -2 25     14.10      4.69   11.21 -1  2 25      6.24      4.69   10.91    7.86    0.00    15.64    0.00  -99.99  -0.503  0.00025
  1 -2 25    181.96    159.92   14.70  1  2 25    174.74    159.99   13.71    7.22   -0.07    20.10    0.00  -99.99  -0.362  0.00020
  0 -8 10     13.93     16.34   11.61  0  8 10     20.02     16.37   29.85   -6.09   -0.03    32.03    0.00  229.34   0.189  0.00081
  5 -2 25     31.34     25.79   10.71  5  2 25     29.80     25.74   12.10    1.54    0.05    16.16    0.00   32.50  -0.092  0.00092
  7 -2 25     53.10     32.73   13.02  7  2 25     41.13     32.72   18.93   11.97    0.01    22.98    0.00  999.99  -0.521  0.00014
 11 -2 25     18.93     12.74   22.20 11  2 25     23.66     12.72   24.75   -4.73    0.02    33.25    0.00  -99.99   0.143  0.00069
-15 -1 16     39.83     29.23    7.52-15  1 16     28.10     29.18    8.06   11.73    0.05    11.02    0.00  239.69  -1.060  0.00084
-10 -1 25     25.65     18.63   10.58-10  1 25      7.83     18.59   10.45   17.82    0.04    14.87    0.00  428.98  -1.196  0.00112
 -8 -1 25     11.82     18.35    9.33 -8  1 25     14.41     18.38   11.92   -2.59   -0.02    15.14    0.00  106.39   0.169  0.00066
 10 -7  3    110.10    107.33   14.40 10  7  3    119.02    107.34   25.48   -8.92   -0.01    29.27    0.00  773.77   0.304  0.00005
 -4 -1 25     30.35     15.35   14.02 -4  1 25      7.87     15.28    8.37   22.48    0.06    16.33    0.00  361.15  -1.373  0.00203
 -5 -1 16     41.63     39.95    5.43 -5  1 16     25.92     39.96    5.02   15.71   -0.01     7.39    0.00  -99.99  -2.125  0.00008
 -9 -6  3    142.47    129.28   18.02 -9  6  3    151.94    129.40   21.29   -9.47   -0.12    27.89    0.00   80.04   0.335  0.00046
  8 -1 25    318.09    260.59   22.81  8  1 25    325.31    260.69   69.52   -7.22   -0.10    73.17    0.00   68.89   0.097  0.00020
 -5 -5 26     -9.15     10.86   21.84 -5  5 26      3.10     10.89   12.73  -12.25   -0.02    25.28    0.00  527.32   0.484  0.00107
  3 -5 26    123.40     96.07   23.84  3  5 26    124.84     96.14   33.49   -1.44   -0.07    41.11    0.00   19.73   0.033  0.00038
-10 -4 26     27.30      8.45   23.66-10  4 26      5.62      8.33   11.53   21.68    0.12    26.32    0.00  187.68  -0.819  0.00688
 10 -6 10     56.27     61.87   12.56 10  6 10     37.85     61.78   22.20   18.42    0.09    25.51    0.00  196.04  -0.718  0.00076
 -4 -4 26     16.35      4.85   16.59 -4  4 26      9.91      4.81   11.78    6.44    0.04    20.35    0.00  151.83  -0.314  0.00439
 16 -6 10     20.25     34.06   15.53 16  6 10     34.21     34.18   26.93  -13.96   -0.12    31.09    0.00  120.68   0.445  0.00170
  8 -7 17    123.35     58.70   15.60  8  7 17    110.47     58.63   22.05   12.88    0.06    27.01    0.00  208.95  -0.475  0.00053
  4 -5  3    550.17    476.70   20.99  4  5  3    527.40    476.97   49.86   22.77   -0.27    54.10    0.00  -84.99  -0.426  0.00028
  4 -4 26     85.86     94.06   19.17  4  4 26     82.99     93.89   29.12    2.87    0.17    34.86    0.00   17.37  -0.078  0.00088
-11 -3 26     29.35     21.77   11.82-11  3 26     23.87     21.79   12.61    5.48   -0.01    17.28    0.00  -99.99  -0.318  0.00034
 -9 -3 26     81.53     59.51   26.21 -9  3 26     75.82     59.53   12.60    5.71   -0.02    29.08    0.00  -99.99  -0.197  0.00019
  3 -6 17     11.11      5.53   11.26  3  6 17     21.11      5.49   19.65  -10.00    0.04    22.65    0.00  -99.99   0.443  0.00341
 -3 -5 10    541.32    508.92   22.64 -3  5 10    525.72    508.90   52.59   15.60    0.02    57.26    0.00  666.47  -0.272  0.00002
 -1 -3 26    331.23    356.04   20.05 -1  3 26    339.52    356.02   28.61   -8.29    0.02    34.94    0.00  -99.99   0.238  0.00003
  3 -3 26    387.93    368.78   19.35  3  3 26    368.18    368.90   28.96   19.75   -0.12    34.83    0.00  -99.99  -0.570  0.00016
  5 -3 26     27.90     29.35   10.05  5  3 26     30.60     29.32   17.10   -2.70    0.04    19.83    0.00  -72.08   0.138  0.00064
  7 -3 26     84.05     81.53   21.54  7  3 26    100.90     81.46   20.07  -16.85    0.07    29.44    0.00  -99.99   0.575  0.00042
-12 -2 26     78.92     61.53   12.33-12  2 26     84.88     61.60   13.82   -5.96   -0.07    18.52    0.00   86.34   0.318  0.00056
 15 -4  3    159.90    142.19   12.45 15  4  3    155.91    142.09   25.84    3.99    0.09    28.68    0.00   42.56  -0.136  0.00033
 -8 -2 26     15.29     21.31   21.11 -8  2 26     19.85     21.38   11.54   -4.56   -0.07    24.06    0.00   67.91   0.187  0.00157
-12 -3  3    568.96    591.88   20.56-12  3  3    549.36    591.90   28.48   19.60   -0.02    35.13    0.00  -99.99  -0.559  0.00002
-19 -4 17      7.97      7.42   10.23-19  4 17     17.47      7.36   23.29   -9.50    0.06    25.44    0.00  -99.99   0.376  0.00429
-17 -4 17     -9.17      3.31    9.33-17  4 17      8.76      3.33    9.91  -17.93   -0.02    13.61    0.00  999.99   1.316  0.00231
-13 -2 13      9.28      0.75    7.74-13  2 13      1.31      0.73    6.23    7.97    0.02     9.94    0.00  499.56  -0.801  0.01081
  4 -2 26    741.53    724.66   34.43  4  2 26    744.98    724.76   30.75   -3.45   -0.09    46.16    0.00   36.59   0.073  0.00007
-21 -4  7      1.98      0.69   11.97-21  4  7     10.38      0.71   22.20   -8.40   -0.02    25.22    0.00  495.34   0.332  0.01213
 14 -4 10    218.44    202.00   27.74 14  4 10    195.45    201.92   30.94   22.99    0.09    41.55    0.00  265.91  -0.551  0.00021
 12 -2 26     14.58     17.17   18.93 12  2 26     13.83     17.14   26.57    0.75    0.03    32.62    0.00   29.69  -0.022  0.00074
-15 -1 26     16.05      0.60   11.76-15  1 26     24.53      0.59   12.68   -8.48    0.01    17.29    0.00  -99.99   0.491  0.01255
-13 -1 26      6.26      9.15   11.25-13  1 26      7.39      9.15   11.72   -1.13    0.00    16.25    0.00  316.65   0.069  0.00020
-23 -3 10      2.55     18.81   24.39-23  3 10     19.83     18.67   23.11  -17.28    0.14    33.60    0.00  -99.99   0.519  0.00378
 -9 -1 26      3.94     12.26    9.80 -9  1 26      5.62     12.28   11.13   -1.68   -0.01    14.83    0.00  141.87   0.112  0.00048
 -7 -1 26     26.32     22.04   11.85 -7  1 26     17.19     22.07    9.45    9.13   -0.02    15.16    0.00  -99.99  -0.604  0.00052
                                                                                            "exp_56    "  PLATON-BIJVOET   Page   52
====================================================================================================================================
 13 -2 21     -8.37      6.39   21.11 13  2 21      5.10      6.34   23.66  -13.47    0.05    31.71    0.00  -99.99   0.426  0.00385
  1 -1 26     74.08     79.19   13.28  1  1 26     91.65     79.26   11.40  -17.57   -0.07    17.50    0.00  253.43   1.000  0.00044
  3 -1 26    109.48     96.54   12.26  3  1 26     96.73     96.49   11.42   12.75    0.05    16.75    0.00  234.88  -0.758  0.00028
  5 -1 26     -0.85      1.04   10.20  5  1 26      5.54      1.02   10.16   -6.39    0.02    14.40    0.00  -99.99   0.445  0.00935
  7 -1 26     22.00     36.02   12.52  7  1 26     27.24     36.02   23.11   -5.24    0.01    26.28    0.00  -99.99   0.200  0.00008
 11 -1 26      2.55      3.83   21.47 11  1 26      7.13      3.85   16.27   -4.58   -0.02    26.94    0.00  228.58   0.169  0.00261
 17 -2  3    331.89    336.44   22.16 17  2  3    333.65    336.34   25.98   -1.76    0.10    34.15    0.00  -16.93   0.055  0.00015
  3 -3 10    121.94    105.36    6.80  3  3 10    141.65    105.36    8.49  -19.71   -0.01    10.88    0.00  999.99   1.811  0.00004
 21 -2  3    100.16    100.80   15.29 21  2  3     86.02    100.89   17.76   14.14   -0.10    23.44    0.00  -99.99  -0.607  0.00048
  5 -4 27     12.88      1.31   16.38  5  4 27     10.56      1.30   25.11    2.32    0.00    29.98    0.00  466.50  -0.077  0.00190
 11 -3 10    134.08    126.44   11.26 11  3 10    125.57    126.47   22.93    8.51   -0.04    25.55    0.00  -99.99  -0.335  0.00014
-11 -2 17     77.12     84.25    8.79-11  2 17     90.94     84.22   11.86  -13.82    0.02    14.76    0.00  -99.99   0.938  0.00013
  4 -3 27      7.33     11.78    9.40  4  3 27     22.59     11.71   17.11  -15.26    0.06    19.52    0.00  -99.99   0.785  0.00267
-13 -2 27      9.07     18.08   11.54-13  2 27     10.59     18.04   12.62   -1.52    0.04    17.10    0.00  -39.48   0.091  0.00107
 19 -3 10     26.42      2.89   13.70 19  3 10      5.20      2.80   15.42   21.22    0.09    20.63    0.00  231.64  -1.024  0.01610
 -9 -2 27    106.28    101.92   26.93 -9  2 27    122.46    101.97   14.38  -16.18   -0.04    30.53    0.00  396.33   0.529  0.00020
 -7 -2 27     29.73     25.68   29.66 -7  2 27     37.09     25.56   11.81   -7.36    0.12    31.92    0.00  -60.30   0.234  0.00238
 -5 -2 27      7.88     12.72   14.27 -5  2 27     25.92     12.67   10.04  -18.04    0.05    17.45    0.00  -99.99   1.037  0.00182
 -3 -2 27     24.39     24.40   11.92 -3  2 27     37.45     24.33   16.65  -13.06    0.06    20.48    0.00  -99.99   0.641  0.00130
 -1 -2 27     24.91     14.46   12.00 -1  2 27     24.37     14.39   12.86    0.54    0.06    17.59    0.00    8.53  -0.027  0.00219
  1 -2 27     23.31     31.49   10.74  1  2 27     20.53     31.48   10.60    2.78    0.01    15.09    0.00  386.20  -0.184  0.00011
 10 -8  4     15.31     27.57   15.30 10  8  4     32.39     27.54   23.66  -17.08    0.03    28.18    0.00  -99.99   0.607  0.00051
  5 -2 27     12.20     15.71   10.88  5  2 27     28.89     15.74   12.45  -16.69   -0.03    16.53    0.00  531.84   1.008  0.00100
  7 -2 27     17.69      7.90   12.67  7  2 27     -0.27      7.92   14.50   17.96   -0.02    19.26    0.00  -99.99  -0.934  0.00135
 14 -2 10    379.14    414.95   32.14 14  2 10    357.79    414.91   38.95   21.35    0.05    50.50    0.00  462.39  -0.422  0.00006
 16 -2 10    269.34    292.13   40.66 16  2 10    284.63    292.11   32.76  -15.29    0.02    52.22    0.00  -99.99   0.293  0.00004
-12 -1 27    208.53    171.31   21.39-12  1 27    187.48    171.22   16.80   21.05    0.09    27.20    0.00  245.56  -0.771  0.00025
 24 -2 10    103.17    128.72   20.66 24  2 10     97.55    128.77   29.48    5.62   -0.05    36.00    0.00  -99.99  -0.158  0.00020
 -4 -1 27     70.83     85.47   13.09 -4  1 27     81.71     85.41   24.75  -10.88    0.06    28.00    0.00  -99.99   0.391  0.00034
-19 -1 10    131.96    109.35   10.52-19  1 10    116.86    109.40   17.48   15.10   -0.05    20.40    0.00  -99.99  -0.743  0.00023
 -8 -4 22     97.05     81.41   11.09 -8  4 22     75.18     81.41   12.00   21.87    0.00    16.34    0.00  -99.99  -1.339  0.00002
  4 -1 27    181.79    164.20   14.75  4  1 27    173.38    164.13   15.24    8.41    0.07    21.21    0.00  124.84  -0.393  0.00021
 16 -1 17    700.65    666.52   65.52 16  1 17    696.32    666.71   46.62    4.33   -0.20    80.41    0.00  -22.07  -0.056  0.00015
 -2 -4 28     25.84     11.07   16.73 -2  4 28      7.64     11.06   25.48   18.20    0.01    30.48    0.00  999.99  -0.597  0.00041
-19 -5  4    135.63    135.98   15.37-19  5  4    122.66    135.95   25.84   12.97    0.03    30.07    0.00  465.24  -0.430  0.00010
 -9 -3 28     46.22     30.22   24.39 -9  3 28     32.56     30.16   12.08   13.66    0.06    27.22    0.00  217.39  -0.500  0.00104
-10 -6 18      8.83     10.40    9.97-10  6 18      5.47     10.36   11.81    3.36    0.03    15.46    0.00  105.84  -0.215  0.00153
 -3 -3 28     16.14     12.20   13.76 -3  3 28     14.92     12.13   23.29    1.22    0.07    27.05    0.00   17.39  -0.043  0.00288
  1 -3 28      1.46      2.80   11.00  1  3 28    -14.92      2.81   24.75   16.38   -0.01    27.08    0.00  -99.99  -0.605  0.00242
  3 -3 28      8.02     10.58   11.01  3  3 28     13.46     10.55   17.10   -5.44    0.02    20.34    0.00  -99.99   0.269  0.00116
  5 -3 28     21.24     28.28   22.08  5  3 28      9.74     28.21   17.37   11.50    0.07    28.09    0.00  169.82  -0.407  0.00120
-15 -5 18     52.04     30.05   11.57-15  5 18     32.38     30.00   11.28   19.66    0.05    16.16    0.00  391.52  -1.214  0.00084
-13 -1 24     37.80     42.01    9.70-13  1 24     36.59     41.97   12.05    1.21    0.03    15.47    0.00   36.12  -0.076  0.00040
  9 -1 10     15.99     18.10    5.87  9  1 10     25.85     18.05    9.22   -9.86    0.05    10.93    0.00  -99.99   0.907  0.00140
 13 -1 10      0.07      6.30    8.40 13  1 10      3.28      6.33    9.77   -3.21   -0.03    12.88    0.00   98.09   0.247  0.00259
-13 -1 28     94.93     79.57   15.11-13  1 28     86.16     79.53   14.16    8.77    0.05    20.71    0.00  194.70  -0.421  0.00028
 21 -1 10     18.31     18.38   16.58 21  1 10      4.17     18.35   16.68   14.14    0.03    23.52    0.00  496.21  -0.600  0.00078
 -9 -1 28     17.41     15.92   10.78 -9  1 28     14.45     15.96   11.73    2.96   -0.04    15.93    0.00  -77.44  -0.188  0.00120
                                                                                            "exp_56    "  PLATON-BIJVOET   Page   53
====================================================================================================================================
 -5 -8 11     12.25     13.75   15.57 -5  8 11     25.11     13.72   29.12  -12.86    0.03    33.02    0.00  -99.99   0.390  0.00125
 -5 -1 28    107.22     71.44   28.39 -5  1 28     92.21     71.41   63.70   15.01    0.04    69.74    0.00  378.64  -0.215  0.00028
 -3 -1 28     49.05     45.93   11.05 -3  1 28     48.06     45.91   13.07    0.99    0.02    17.12    0.00   50.41  -0.057  0.00021
  5 -8 11     90.32    113.28   14.26  5  8 11     91.72    113.16   26.21   -1.40    0.12    29.84    0.00  -11.85   0.051  0.00052
  1 -1 28    128.25    135.56   13.60  1  1 28    122.52    135.56   15.60    5.73    0.00    20.70    0.00  999.99  -0.277  0.00002
  3 -1 28      3.76      3.71   10.70  3  1 28      1.27      3.72    9.59    2.49    0.00    14.37    0.00  -99.99  -0.173  0.00015
  5 -1 28     33.91     25.48   11.21  5  1 28     42.65     25.47   15.75   -8.74    0.01    19.33    0.00  -99.99   0.453  0.00021
  7 -1 28    128.24     76.03   20.19  7  1 28    111.45     76.09   15.80   16.79   -0.06    25.64    0.00  -99.99  -0.657  0.00037
  9 -1 28     21.80     19.95   14.28  9  1 28     16.22     19.90   18.20    5.58    0.05    23.13    0.00  117.86  -0.239  0.00119
 -6 -4 18     48.05     47.63    8.17 -6  4 18     52.86     47.61    8.92   -4.81    0.03    12.10    0.00  -99.99   0.400  0.00027
 13 -3  4     41.29     53.44    9.02 13  3  4     35.87     53.39   12.48    5.42    0.06    15.40    0.00   94.66  -0.348  0.00054
 14 -4 18     47.27     54.87   14.56 14  4 18     49.50     54.83   36.40   -2.23    0.04    39.20    0.00  -58.58   0.058  0.00035
 17 -3  4     57.78     80.30   10.84 17  3  4     56.93     80.22   14.64    0.85    0.08    18.22    0.00   10.59  -0.042  0.00050
-19 -3 18    118.60    130.66   12.67-19  3 18    120.31    130.73   12.09   -1.71   -0.07    17.51    0.00   25.60   0.094  0.00026
 -3 -2 29      7.06     12.79   11.96 -3  2 29     12.68     12.73   12.43   -5.62    0.06    17.25    0.00  -94.99   0.329  0.00232
 -1 -2 29     -1.71     20.46   11.36 -1  2 29      8.26     20.37   12.73   -9.97    0.08    17.06    0.00  -99.99   0.589  0.00205
-22 -2  4     75.97     77.76   25.11-22  2  4     67.70     77.73   24.39    8.27    0.03    35.01    0.00  304.91  -0.235  0.00017
  3 -2 29      8.93      9.07   11.06  3  2 29     -2.03      9.09    9.96   10.96   -0.02    14.88    0.00  -99.99  -0.738  0.00108
  5 -2 29     12.69      3.59   11.57  5  2 29     17.80      3.57   15.65   -5.11    0.01    19.46    0.00  -99.99   0.263  0.00186
  7 -2 29     -0.16      3.19   25.66  7  2 29     20.38      3.19   24.02  -20.54    0.01    35.15    0.00  -99.99   0.585  0.00088
  2 -2  4    546.62    655.94   28.42  2  2  4    564.70    655.85   15.26  -18.08    0.09    32.26    0.00  -99.99   0.563  0.00007
-21 -5  8     24.65     15.84   10.40-21  5  8     43.68     15.83   22.57  -19.03    0.01    24.85    0.00  -99.99   0.766  0.00023
 -6 -1 29    160.95    139.90   21.72 -6  1 29    151.77    139.90   21.25    9.18    0.00    30.39    0.00  999.99  -0.302  0.00001
  9 -3 18     27.01      8.01   14.20  9  3 18     29.60      7.91   28.94   -2.59    0.10    32.24    0.00  -26.59   0.083  0.00612
 -2 -1 29      1.25      6.98   17.29 -2  1 29     12.52      6.99   12.77  -11.27   -0.01    21.49    0.00  898.49   0.524  0.00090
-21 -4 11     82.08     68.45   13.32-21  4 11     70.25     68.41   24.39   11.83    0.04    27.79    0.00  289.94  -0.424  0.00030
  6 -1 29     35.40     22.38   13.44  6  1 29     43.61     22.46   13.92   -8.21   -0.08    19.35    0.00  100.28   0.420  0.00183
  8 -1 29      6.82     16.88   14.48  8  1 29     23.84     16.80   16.19  -17.02    0.09    21.72    0.00  -99.99   0.788  0.00256
-13 -1  4     21.65     17.21    4.83-13  1  4     23.99     17.21    4.55   -2.34    0.00     6.64    0.00  -99.99   0.353  0.00011
 -4 -2 30     88.47    134.36   15.16 -4  2 30    101.58    134.41   15.42  -13.11   -0.06    21.62    0.00  233.98   0.604  0.00021
 -2 -2 30    272.07    247.31   39.51 -2  2 30    281.29    247.40   21.79   -9.22   -0.08    45.12    0.00  108.48   0.202  0.00017
 -6 -2 18    624.11    618.55   19.64 -6  2 18    608.33    618.57   22.85   15.78   -0.02    30.13    0.00  -99.99  -0.524  0.00002
 -3 -1  4    152.86    181.46    3.75 -3  1  4    160.20    181.49    6.61   -7.34   -0.04     7.60    0.00  200.51   0.961  0.00010
-21 -1 18      7.07      0.13    9.68-21  1 18     -5.92      0.13    9.30   12.99    0.00    13.42    0.00  999.99  -0.967  0.01445
 -9 -1 30     22.20      9.33   19.12 -9  1 30     23.32      9.32   12.68   -1.12    0.01    22.94    0.00  -87.75   0.049  0.00068
 -7 -1 30    205.11    164.01   56.96 -7  1 30    206.08    163.80   67.34   -0.97    0.21    88.20    0.00   -4.59   0.013  0.00064
 -5 -1 30    112.10    111.62   16.03 -5  1 30    127.93    111.60   15.99  -15.83    0.02    22.64    0.00  -99.99   0.700  0.00010
 -3 -1 30     19.66     16.81   12.34 -3  1 30     20.55     16.82   13.11   -0.89   -0.01    18.00    0.00   75.58   0.049  0.00035
  1 -1 30     40.80     43.18   11.71  1  1 30     39.87     43.18   11.72    0.93    0.00    16.57    0.00  -99.99  -0.056  0.00004
 13 -1  4    153.32    138.13   12.32 13  1  4    165.16    138.09   15.27  -11.84    0.04    19.62    0.00  -99.99   0.606  0.00015
  5 -1 30     78.49     80.23   13.17  5  1 30     87.33     80.27   18.48   -8.84   -0.03    22.69    0.00  261.97   0.388  0.00021
 -3 -2 31     20.02      7.25   21.84 -3  2 31     11.75      7.15   15.90    8.27    0.09    27.01    0.00   89.25  -0.303  0.00643
 -1 -2 31     16.38     21.06   22.93 -1  2 31     20.83     21.05   15.86   -4.45    0.02    27.88    0.00  -99.99   0.160  0.00037
  8 -3 11     10.86     10.29    8.02  8  3 11      5.71     10.34    8.56    5.15   -0.05    11.73    0.00  -99.99  -0.443  0.00222
-11 -8  5      3.74     10.55   17.95-11  8  5     -5.46     10.58   28.39    9.20   -0.03    33.59    0.00  -99.99  -0.275  0.00146
  2 -1 31     23.55      9.73   13.01  2  1 31     21.36      9.67   10.94    2.19    0.07    17.00    0.00   33.54  -0.125  0.00337
                                                                                            "exp_56    "  PLATON-BIJVOET   Page   54
====================================================================================================================================
 
Average Weighted Ratio =  0.73 for 1865 Bijvoet Pairs (out of   3338)
 MIN, MAX =   -2.812   1.836
 
                                                                                            "exp_56    "  PLATON-BIJVOET   Page   55
====================================================================================================================================
                                                                                            "exp_56    "  PLATON-BIJVOET   Page   56
====================================================================================================================================
Analyses of Bijvoet-Pair (Friedel-Pair) Differences for abs(Fcalcl**2 - Fcalc2**2))/Sigma .GT.   0.00
=====================================================================================================                        |I+-I-|
                                                                                                                             -------
 H1 K1 L1    FO1**2    FC1**2  SIGMA1 H2 K2 L2    FO2**2    FC2**2  SIGMA2  DELOBS DELCALC SIG(DEL) DLC/SIG DLO/DLC DC-DO/S  I+ + I-
====================================================================================================================================
 -4 -2  8     64.57     72.42    3.80 -4  2  8     72.60     73.64    3.23   -8.03   -1.22     4.99    0.25    6.57   1.365  0.00837
 -6 -1 11    229.22    271.95   11.19 -6  1 11    237.22    269.59    8.18   -8.00    2.36    13.86    0.17   -3.39   0.747  0.00435
 -6 -1 13    162.16    154.78    7.21 -6  1 13    148.55    156.43    8.29   13.61   -1.65    10.99    0.15   -8.26  -1.389  0.00530
 -6 -1  3    272.57    250.18    6.33 -6  1  3    250.68    248.37   10.26   21.89    1.82    12.06    0.15   12.05  -1.665  0.00364
 -4 -1  5    744.04    591.16   16.28 -4  1  5    762.10    587.70   21.56  -18.06    3.46    27.02    0.13   -5.21   0.797  0.00294
 -2 -2 10   1156.88   1341.50   42.49 -2  2 10   1176.40   1334.89   30.00  -19.52    6.61    52.01    0.13   -2.95   0.502  0.00247
-20 -1 17    233.30    216.66   15.84-20  1 17    220.68    213.98   13.41   12.62    2.68    20.75    0.13    4.70  -0.479  0.00623
  2 -2 14    802.73    820.44   30.20  2  2 14    819.14    825.53   23.64  -16.41   -5.09    38.35    0.13    3.23   0.295  0.00309
 -8 -2 18    267.40    263.46   11.61 -8  2 18    250.48    265.59   13.05   16.92   -2.13    17.47    0.12   -7.94  -1.091  0.00403
  4 -1 11     25.38     28.11    2.22  4  1 11     16.45     27.62    3.38    8.93    0.48     4.04    0.12   18.53  -2.089  0.00865
 -4 -4  8    344.22    335.55   16.75 -4  4  8    327.01    338.24   17.23   17.21   -2.69    24.03    0.11   -6.41  -0.828  0.00399
  0 -1 11    783.50    814.80   27.28  0  1 11    769.21    810.87   20.96   14.29    3.93    34.40    0.11    3.63  -0.301  0.00242
  2 -4 14    133.29    126.05    8.14  2  4 14    119.81    127.65   12.47   13.48   -1.60    14.89    0.11   -8.44  -1.013  0.00630
-10 -2 10    414.60    451.51   14.91-10  2 10    407.82    453.89   14.34    6.78   -2.38    20.69    0.11   -2.85  -0.443  0.00263
 10 -2  6    445.04    561.95   15.76 10  2  6    426.44    558.53   26.58   18.60    3.42    30.90    0.11    5.44  -0.491  0.00305
-14 -4 10    232.91    235.84   12.82-14  4 10    211.36    238.31   18.09   21.55   -2.46    22.17    0.11   -8.75  -1.083  0.00520
 -4 -1 17    385.09    382.78   14.89 -4  1 17    366.50    380.54   13.63   18.59    2.24    20.19    0.11    8.31  -0.810  0.00293
 -4 -3 17    105.94    104.72    7.20 -4  3 17    114.17    103.55    8.38   -8.23    1.17    11.05    0.11   -7.05   0.851  0.00560
  4 -1  9    578.51    609.81   12.63  4  1  9    600.26    608.06   11.65  -21.75    1.75    17.18    0.10  -12.40   1.368  0.00144
-16 -2 16    208.13    217.81   11.61-16  2 16    208.96    216.36   11.90   -0.83    1.45    16.63    0.09   -0.57   0.137  0.00334
 -6 -2 22    108.13    106.63   10.21 -6  2 22    124.82    105.26   11.98  -16.69    1.37    15.74    0.09  -12.19   1.147  0.00646
-14 -3 19    135.58    141.75   11.14-14  3 19    126.64    140.18   13.55    8.94    1.57    17.54    0.09    5.69  -0.420  0.00557
-12 -1  9    637.28    475.68   22.55-12  1  9    614.43    478.36   20.51   22.85   -2.69    30.48    0.09   -8.51  -0.838  0.00281
 -6 -4 20     91.52    127.17    9.81 -6  4 20    111.48    125.71   12.22  -19.96    1.46    15.67    0.09  -13.65   1.367  0.00578
-10 -2  8    147.01    139.85    7.71-10  2  8    141.59    140.77    7.17    5.42   -0.92    10.53    0.09   -5.90  -0.602  0.00328
 -8 -3 11     85.07     81.58    6.16 -8  3 11     86.17     80.73    6.66   -1.10    0.85     9.07    0.09   -1.30   0.215  0.00522
  5 -2  1     48.71     68.30    2.44  5  2  1     44.44     67.96    2.85    4.27    0.34     3.75    0.09   12.58  -1.048  0.00249
-18 -2 14    195.83    172.83   15.76-18  2 14    189.40    171.02   12.86    6.43    1.80    20.34    0.09    3.56  -0.227  0.00525
 12 -2  0    268.15    273.78   12.69 12  2  0    278.34    275.58   20.10  -10.19   -1.80    23.77    0.08    5.67   0.353  0.00327
-20 -1 15     54.79     32.15   10.04-20  1 15     35.72     33.34    9.74   19.07   -1.18    13.99    0.08  -16.10  -1.448  0.01809
  0 -1  7    294.97    387.78    9.30  0  1  7    317.89    388.70    7.55  -22.92   -0.93    11.98    0.08   24.70   1.836  0.00120
 -6 -3  9    114.30    128.28    9.44 -6  3  9    129.99    129.17    7.09  -15.69   -0.89    11.81    0.08   17.62   1.254  0.00346
 -5 -2  5    215.27    241.91    7.10 -5  2  5    215.36    241.23    5.08   -0.09    0.69     8.73    0.08   -0.13   0.089  0.00142
 -4 -3 15    784.92    770.16   23.32 -4  3 15    762.04    767.18   27.00   22.88    2.97    35.68    0.08    7.69  -0.558  0.00194
 -2 -4 10    639.97    576.72   25.40 -2  4 10    621.81    573.89   24.15   18.16    2.83    35.05    0.08    6.41  -0.437  0.00246
  6 -1 15     87.41    104.96    8.51  6  1 15     86.25    104.05    8.46    1.16    0.91    12.00    0.08    1.28  -0.021  0.00434
  8 -2 16     66.74     60.18   12.19  8  2 16     61.06     61.31    8.51    5.68   -1.12    14.87    0.08   -5.05  -0.458  0.00925
 -6 -2 20    266.88    250.83   15.95 -6  2 20    247.10    249.08   13.88   19.78    1.75    21.14    0.08   11.33  -0.853  0.00349
  0 -3  9    678.12    668.06   27.71  0  3  9    669.93    665.47   20.23    8.19    2.59    34.31    0.08    3.17  -0.163  0.00194
-12 -3  9    118.09    118.00    8.90-12  3  9    115.58    118.91    8.56    2.51   -0.91    12.35    0.07   -2.76  -0.277  0.00384
-16 -1 15   1072.18   1019.65   37.58-16  1 15   1087.00   1023.32   37.44  -14.82   -3.67    53.05    0.07    4.04   0.210  0.00179
 -6 -2 10    368.87    428.91   17.13 -6  2 10    380.08    427.44   11.50  -11.21    1.46    20.63    0.07   -7.65   0.614  0.00171
 -8 -3 17    485.77    478.78   17.75 -8  3 17    488.18    480.69   19.36   -2.41   -1.91    26.27    0.07    1.26   0.019  0.00199
                                                                                            "exp_56    "  PLATON-BIJVOET   Page   57
====================================================================================================================================
 -2 -2 18    218.71    201.50   10.82 -2  2 18    201.61    202.52   10.25   17.10   -1.03    14.90    0.07  -16.68  -1.216  0.00254
 12 -3  5    288.66    267.66   16.09 12  3  5    306.47    265.04   32.76  -17.81    2.62    36.50    0.07   -6.80   0.560  0.00492
  0 -4 16    450.87    482.82   19.42  0  4 16    449.36    480.88   19.99    1.51    1.94    27.87    0.07    0.78   0.015  0.00201
 12 -3  3    113.52    122.93    7.09 12  3  3     96.06    121.81   15.01   17.46    1.12    16.60    0.07   15.63  -0.984  0.00456
 -2 -1  5    262.43    360.49    6.32 -2  1  5    264.08    361.18    7.29   -1.65   -0.69     9.65    0.07    2.40   0.100  0.00095
-10 -4 10    728.76    849.96   46.45-10  4 10    750.42    854.02   29.03  -21.66   -4.06    54.78    0.07    5.34   0.321  0.00238
 -4 -5 15     80.15     78.72   10.11 -4  5 15     90.64     77.80    9.76  -10.49    0.91    14.05    0.07  -11.47   0.812  0.00584
 -8 -4 18    128.03    157.21    9.39 -8  4 18    135.06    158.23   10.83   -7.03   -1.02    14.33    0.07    6.92   0.420  0.00322
  1 -3 12    138.39    136.96    7.69  1  3 12    138.53    137.86    9.35   -0.14   -0.90    12.11    0.07    0.16  -0.063  0.00327
 -2 -2  4    762.66    767.74   16.58 -2  2  4    778.46    766.21   21.75  -15.80    1.53    27.35    0.06  -10.30   0.634  0.00100
  0 -2  4   1654.55   1759.82   31.27  0  2  4   1661.84   1762.83   38.77   -7.29   -3.00    49.81    0.06    2.43   0.086  0.00085
 -6 -4 22    235.80    230.80   27.66 -6  4 22    244.90    228.86   16.65   -9.10    1.94    32.28    0.06   -4.70   0.342  0.00421
 -7 -4 15    404.66    422.55   18.73 -7  4 15    382.27    424.08   17.70   22.39   -1.53    25.77    0.06  -14.60  -0.928  0.00181
  0 -3  5    356.42    380.10   17.06  0  3  5    343.52    378.67   14.49   12.90    1.43    22.38    0.06    9.02  -0.512  0.00188
 -7 -5 14    125.85    140.47   16.74 -7  5 14    132.17    139.28   10.68   -6.32    1.19    19.86    0.06   -5.30   0.378  0.00426
 -3 -3  6     49.04     44.51    5.31 -3  3  6     51.46     44.12    3.87   -2.42    0.40     6.57    0.06   -6.11   0.429  0.00447
 20 -3  3    153.41    162.24   22.21 20  3  3    154.91    164.01   20.17   -1.50   -1.77    30.00    0.06    0.85  -0.009  0.00543
  0 -4 14    329.36    328.41   13.96  0  4 14    319.33    329.62   15.50   10.03   -1.21    20.86    0.06   -8.30  -0.539  0.00184
 -5 -4 17    172.31    206.37   10.65 -5  4 17    192.44    205.42   12.68  -20.13    0.94    16.56    0.06  -21.31   1.273  0.00229
 -8 -1  7    192.47    159.68   10.99 -8  1  7    170.05    158.75   12.24   22.42    0.93    16.45    0.06   24.04  -1.306  0.00293
  0 -2 12     23.73     24.33    4.12  0  2 12     22.17     24.00    3.41    1.56    0.33     5.35    0.06    4.79  -0.231  0.00673
 10 -4  4    285.08    294.96   13.33 10  4  4    306.10    292.81   33.49  -21.02    2.14    36.05    0.06   -9.82   0.643  0.00364
-12 -5 19     84.09     70.21   10.81-12  5 19     77.18     71.13   12.66    6.91   -0.92    16.65    0.06   -7.51  -0.470  0.00651
-14 -3  1    539.52    462.29   20.30-14  3  1    531.01    464.71   38.60    8.51   -2.43    43.61    0.06   -3.51  -0.251  0.00262
-14 -1 17    156.61    163.48    9.51-14  1 17    177.01    164.37   10.95  -20.40   -0.90    14.50    0.06   22.72   1.345  0.00274
  6 -5 13     43.62     42.64    9.08  6  5 13     44.77     41.79   11.42   -1.15    0.85    14.59    0.06   -1.36   0.137  0.01005
-12 -2  8    149.85    149.63    8.27-12  2  8    133.99    150.27    7.81   15.86   -0.64    11.37    0.06  -24.74  -1.451  0.00214
-12 -2 22    154.24    133.28   10.73-12  2 22    148.34    132.30   10.94    5.90    0.98    15.32    0.06    6.02  -0.321  0.00369
-12 -3 19     87.78    100.57    9.63-12  3 19     72.78    101.39    9.24   15.00   -0.83    13.35    0.06  -18.14  -1.186  0.00409
  6 -3 13    289.98    285.93   24.32  6  3 13    307.92    283.49   32.03  -17.94    2.44    40.22    0.06   -7.36   0.507  0.00428
 -8 -5  5    221.16    184.83   15.09 -8  5  5    220.31    185.91   15.89    0.85   -1.08    21.91    0.05   -0.79  -0.088  0.00291
  4 -4  0   2038.90   1945.95   53.46  4  4  0   2035.66   1950.36   73.20    3.24   -4.41    90.64    0.05   -0.74  -0.084  0.00113
 14 -2  2   1110.87   1051.79   41.05 14  2  2   1109.61   1054.63   45.72    1.26   -2.84    61.44    0.05   -0.44  -0.067  0.00135
  0 -3 15     45.72     47.56    6.91  0  3 15     45.22     47.09    5.51    0.50    0.47     8.84    0.05    1.06  -0.003  0.00500
  6 -4  2    209.73    212.95    9.46  6  4  2    208.53    213.70   12.97    1.20   -0.75    16.05    0.05   -1.60  -0.121  0.00175
-10 -1 27    139.72    147.55   13.18-10  1 27    136.53    148.62   14.89    3.19   -1.06    19.89    0.05   -3.00  -0.214  0.00359
  2 -3 13    133.08    135.34    8.57  2  3 13    140.21    134.74    8.71   -7.13    0.60    12.22    0.05  -11.88   0.633  0.00222
 -8 -2 20    242.29    226.18   10.84 -8  2 20    247.80    225.22   13.75   -5.51    0.96    17.51    0.05   -5.77   0.369  0.00212
-18 -4 12    177.62    174.28   15.32-18  4 12    169.25    172.92   20.43    8.37    1.36    25.54    0.05    6.13  -0.274  0.00393
-20 -3 17    232.24    271.87   14.74-20  3 17    254.42    269.84   38.22  -22.18    2.03    40.96    0.05  -10.92   0.591  0.00375
-14 -1  3    345.91    369.47   12.69-14  1  3    347.16    370.36   12.95   -1.25   -0.89    18.13    0.05    1.40   0.020  0.00120
-16 -3  1    399.37    428.18   23.98-16  3  1    397.26    426.43   23.45    2.11    1.74    33.54    0.05    1.21  -0.011  0.00204
 -6 -1 17    177.64    181.69    8.94 -6  1 17    184.12    182.47   11.88   -6.48   -0.78    14.87    0.05    8.26   0.383  0.00215
 12 -2  4    321.77    358.21   14.66 12  2  4    344.21    356.97   18.22  -22.44    1.24    23.39    0.05  -18.11   1.013  0.00173
  8 -4  0    158.18    149.53    9.17  8  4  0    152.01    150.23   10.22    6.17   -0.70    13.73    0.05   -8.82  -0.500  0.00233
 -9 -3 10    178.15    189.63   11.60 -9  3 10    176.61    188.84    9.02    1.54    0.79    14.69    0.05    1.95  -0.051  0.00209
 -2 -5 19    231.88    225.84   18.95 -2  5 19    235.55    224.70   16.64   -3.67    1.14    25.22    0.05   -3.22   0.191  0.00253
  1 -1  8     74.48     80.98    2.94  1  1  8     73.29     80.75    3.04    1.19    0.22     4.23    0.05    5.35  -0.229  0.00137
                                                                                            "exp_56    "  PLATON-BIJVOET   Page   58
====================================================================================================================================
 10 -2 14    377.97    423.69   28.39 10  2 14    391.09    421.81   22.27  -13.12    1.87    36.08    0.05   -7.00   0.416  0.00222
 -6 -6  2    131.81     95.59   11.50 -6  6  2    132.00     94.70   14.89   -0.19    0.89    18.81    0.05   -0.21   0.058  0.00469
-16 -3 23     25.95     26.70    9.90-16  3 23     27.32     27.39   11.68   -1.37   -0.69    15.31    0.05    1.97   0.044  0.01283
 -1 -3  2     64.56     75.46    2.87 -1  3  2     65.28     75.17    5.21   -0.72    0.29     5.95    0.05   -2.47   0.170  0.00193
 -6 -5  5    214.48    163.51   13.62 -6  5  5    204.57    162.61   11.94    9.91    0.91    18.11    0.05   10.92  -0.497  0.00278
 -6 -3 13    101.74     96.66    5.98 -6  3 13    100.79     96.19    7.17    0.95    0.47     9.34    0.05    2.01  -0.051  0.00245
 10 -1 13     19.53     16.54    7.11 10  1 13     15.68     15.87   11.14    3.85    0.67    13.22    0.05    5.71  -0.240  0.02080
 -7 -5 10    181.17    166.03   14.07 -7  5 10    196.46    165.09   13.59  -15.29    0.94    19.56    0.05  -16.32   0.830  0.00283
  5 -3  4     55.69     70.69    3.54  5  3  4     48.40     70.40    4.25    7.29    0.30     5.53    0.05   24.58  -1.264  0.00210
 -5 -3  4    360.54    439.16    9.73 -5  3  4    344.13    438.50    9.70   16.41    0.66    13.74    0.05   24.73  -1.146  0.00076
 20 -1  1    206.89    214.26   21.83 20  1  1    220.96    215.71   22.63  -14.07   -1.46    31.44    0.05    9.66   0.401  0.00339
  1 -4 13    400.54    379.96   16.34  1  4 13    413.01    378.89   16.39  -12.47    1.07    23.14    0.05  -11.65   0.585  0.00141
 -8 -5  7     81.04     71.01   10.38 -8  5  7     86.65     71.74    9.82   -5.61   -0.73    14.29    0.05    7.73   0.342  0.00508
  4 -3  7    779.95    755.77   20.97  4  3  7    772.22    753.55   42.04    7.73    2.22    46.98    0.05    3.48  -0.117  0.00147
  1 -1 10    376.51    414.68    8.73  1  1 10    378.04    415.34    8.88   -1.53   -0.66    12.45    0.05    2.31   0.070  0.00080
-10 -6  2    394.94    413.13   22.36-10  6  2    406.22    410.74   39.13  -11.28    2.39    45.07    0.05   -4.72   0.303  0.00290
 -2 -4 12   1035.85   1028.76   39.39 -2  4 12   1042.09   1026.16   37.92   -6.24    2.61    54.68    0.05   -2.40   0.162  0.00127
 -8 -4 12    306.74    347.01   19.01 -8  4 12    318.22    346.06   14.96  -11.48    0.95    24.19    0.04  -12.05   0.514  0.00137
 -6 -4 12    262.39    289.14   12.31 -6  4 12    260.48    289.83   11.80    1.91   -0.69    17.05    0.04   -2.78  -0.152  0.00119
-14 -3  7    211.79    238.36   10.71-14  3  7    199.20    237.76   10.96   12.59    0.60    15.32    0.04   20.98  -0.782  0.00126
-10 -3  5   2086.11   2033.22   61.38-10  3  5   2068.86   2029.88   72.75   17.25    3.35    95.18    0.04    5.16  -0.146  0.00082
 -4 -6  4    101.47     94.46   13.95 -4  6  4     96.58     93.65   15.21    4.89    0.81    20.64    0.04    6.02  -0.198  0.00432
  2 -5  3     42.92     28.71    7.99  2  5  3     31.53     29.29   12.68   11.39   -0.58    14.99    0.04  -19.69  -0.799  0.00997
-16 -2 22     67.28     77.47    8.92-16  2 22     75.64     76.85   11.34   -8.36    0.62    14.43    0.04  -13.46   0.622  0.00402
-13 -2  7     91.41     81.74    6.61-13  2  7     83.60     82.14    6.48    7.81   -0.40     9.26    0.04  -19.64  -0.887  0.00243
  0 -3 19     43.54     38.40    7.68  0  3 19     44.75     38.77    6.40   -1.21   -0.36    10.00    0.04    3.34   0.085  0.00470
 -8 -4  8    380.04    391.01   17.69 -8  4  8    378.38    389.94   16.30    1.66    1.07    24.05    0.04    1.55  -0.025  0.00137
 -9 -2  7    100.34     90.82    6.32 -9  2  7     87.32     91.20    6.77   13.02   -0.37     9.26    0.04  -34.82  -1.446  0.00205
  6 -3 15    221.11    216.67   13.66  6  3 15    229.52    215.85   16.57   -8.41    0.82    21.47    0.04  -10.26   0.430  0.00190
 -8 -5 13    145.48    162.48   18.02 -8  5 13    162.41    161.64   15.18  -16.93    0.83    23.56    0.04  -20.35   0.754  0.00257
  5 -4  1    143.12    116.91    7.77  5  4  1    137.95    116.14   19.65    5.17    0.77    21.13    0.04    6.68  -0.208  0.00332
 -2 -1 27     66.53     69.29   15.55 -2  1 27     64.28     68.48   11.06    2.25    0.82    19.08    0.04    2.75  -0.075  0.00594
-10 -6 12    680.33    662.69   49.52-10  6 12    681.21    664.94   31.75   -0.88   -2.25    58.82    0.04    0.39  -0.023  0.00169
  2 -1 21    123.70    122.10   10.86  2  1 21    115.89    121.53   10.88    7.81    0.58    15.37    0.04   13.55  -0.471  0.00237
  8 -2 20    294.83    250.98   22.65  8  2 20    289.77    249.71   19.98    5.06    1.26    30.20    0.04    4.01  -0.126  0.00252
 18 -4  0    237.19    225.82   25.19 18  4  0    230.37    224.16   31.30    6.82    1.66    40.18    0.04    4.10  -0.128  0.00369
 -6 -5 17    163.84    183.45   11.30 -6  5 17    149.97    182.72   11.83   13.87    0.73    16.36    0.04   19.10  -0.803  0.00198
 -6 -2 12    419.22    469.44   12.53 -6  2 12    419.14    470.17   14.91    0.08   -0.73    19.48    0.04   -0.11  -0.042  0.00078
 -3 -5  6    192.37    207.58   11.64 -3  5  6    207.59    206.93   13.89  -15.22    0.64    18.12    0.04  -23.63   0.875  0.00155
  0 -3 23     63.57     74.60   10.40  0  3 23     69.50     75.13   10.24   -5.93   -0.53    14.60    0.04   11.17   0.370  0.00355
 20 -1  5     59.23     77.84   18.04 20  1  5     70.61     78.69   13.58  -11.38   -0.86    22.58    0.04   13.29   0.466  0.00547
  0 -2 14    231.08    209.35   16.62  0  2 14    225.81    208.53    8.76    5.27    0.82    18.79    0.04    6.42  -0.237  0.00197
  0 -5  9    125.12    123.85    9.05  0  5  9    112.03    123.18   12.56   13.09    0.66    15.48    0.04   19.70  -0.803  0.00269
  6 -2 20    246.30    256.33   13.84  6  2 20    244.44    257.17   17.39    1.86   -0.84    22.23    0.04   -2.23  -0.121  0.00163
  0 -4 18     73.42     77.78   12.16  0  4 18     78.34     78.43   10.26   -4.92   -0.65    15.91    0.04    7.62   0.269  0.00413
 -6 -4 16    590.77    576.68   22.70 -6  4 16    576.97    575.50   23.96   13.80    1.18    33.01    0.04   11.73  -0.382  0.00102
-10 -2 18    765.50    769.34   22.34-10  2 18    747.72    770.85   27.74   17.78   -1.51    35.62    0.04  -11.79  -0.542  0.00098
-12 -4 22     79.04     81.61   10.59-12  4 22     97.73     81.01   12.95  -18.69    0.60    16.73    0.04  -31.13   1.153  0.00369
                                                                                            "exp_56    "  PLATON-BIJVOET   Page   59
====================================================================================================================================
  0 -1 17    493.20    507.53   16.49  0  1 17    475.77    506.55   16.59   17.43    0.97    23.39    0.04   17.93  -0.704  0.00096
 18 -3  7     44.50     47.30   13.10 18  3  7     65.41     48.02   15.30  -20.91   -0.73    20.14    0.04   28.80   1.002  0.00762
 -1 -4 11    213.00    162.43   10.25 -1  4 11    192.57    161.84   10.66   20.43    0.59    14.79    0.04   34.43  -1.341  0.00183
  1 -3  8    108.38    124.31    6.82  1  3  8    113.00    123.88    8.07   -4.62    0.43    10.57    0.04  -10.76   0.478  0.00173
 14 -4  0    138.24    146.97   10.93 14  4  0    154.00    147.90   23.16  -15.76   -0.93    25.61    0.04   16.89   0.579  0.00317
 -2 -3 27     56.16     65.49   11.45 -2  3 27     33.77     64.72   15.96   22.39    0.77    19.64    0.04   29.19  -1.101  0.00589
  8 -4 14    234.26    241.90   17.90  8  4 14    243.86    243.15   29.85   -9.60   -1.25    34.81    0.04    7.69   0.240  0.00257
 12 -5 15     37.24     42.12   12.25 12  5 15     36.40     42.91   18.26    0.84   -0.79    21.99    0.04   -1.06  -0.074  0.00930
-16 -4 14     74.98     76.88   12.43-16  4 14     70.38     77.47    9.68    4.60   -0.59    15.75    0.04   -7.78  -0.329  0.00383
  8 -2  4    127.67    111.74    7.13  8  2  4    118.98    112.33   14.77    8.69   -0.59    16.40    0.04  -14.75  -0.566  0.00263
 -8 -4 16    273.70    285.02   13.51 -8  4 16    275.28    285.86   13.30   -1.58   -0.84    18.96    0.04    1.89   0.039  0.00146
 -8 -5 11    244.25    302.50   16.08 -8  5 11    242.25    301.64   15.24    2.00    0.86    22.15    0.04    2.33  -0.052  0.00142
 -1 -4  7     49.27     40.13    6.00 -1  4  7     51.49     39.79    6.05   -2.22    0.34     8.52    0.04   -6.55   0.300  0.00424
 -8 -5 19    312.55    335.57   15.81 -8  5 19    299.80    336.60   18.97   12.75   -1.03    24.69    0.04  -12.43  -0.558  0.00153
 -2 -4 14     46.49     39.71    5.63 -2  4 14     45.93     40.04    7.13    0.56   -0.34     9.08    0.04   -1.67  -0.099  0.00421
 -7 -2 19    235.75    224.57   10.41 -7  2 19    228.06    225.20   11.65    7.69   -0.63    15.62    0.04  -12.18  -0.533  0.00140
-16 -1 23      9.79     13.68    9.53-16  1 23      9.62     14.14    8.78    0.17   -0.47    12.96    0.04   -0.37  -0.049  0.01672
 -6 -1 25     45.44     55.64    9.44 -6  1 25     49.28     55.30    9.20   -3.84    0.35    13.18    0.03  -11.09   0.318  0.00312
 -4 -4 22    221.74    260.91   26.93 -4  4 22    235.48    261.79   16.50  -13.74   -0.88    31.58    0.03   15.62   0.407  0.00168
-15 -4 13    176.69    165.62   14.91-15  4 13    170.62    164.94   14.89    6.07    0.68    21.07    0.03    8.97  -0.256  0.00205
-11 -6 15    294.32    322.84   19.08-11  6 15    306.63    323.61   19.28  -12.31   -0.77    27.12    0.03   16.01   0.425  0.00119
-12 -4  8     18.47     30.87   10.77-12  4  8     21.51     31.24    6.59   -3.04   -0.37    12.63    0.03    8.27   0.212  0.00592
  1 -1 16    195.23    202.57    7.93  1  1 16    198.59    202.92    8.54   -3.36   -0.34    11.65    0.03    9.75   0.259  0.00085
  8 -5  1    204.02    239.12   12.78  8  5  1    215.55    239.91   19.66  -11.53   -0.79    23.45    0.03   14.65   0.458  0.00164
-10 -4 18    173.36    196.87   10.52-10  4 18    163.81    197.31   11.93    9.55   -0.44    15.91    0.03  -21.67  -0.628  0.00112
-13 -4  1    231.28    263.54   13.14-13  4  1    235.13    264.32   21.62   -3.85   -0.79    25.30    0.03    4.88   0.121  0.00149
-10 -4  8    148.26    157.77   10.34-10  4  8    146.32    158.14    9.83    1.94   -0.36    14.27    0.03   -5.34  -0.161  0.00115
  8 -5  9    169.14    183.38   14.02  8  5  9    182.31    184.20   21.68  -13.17   -0.83    25.82    0.03   15.91   0.478  0.00225
 -9 -1 10    118.05    118.76    6.67 -9  1 10    135.11    119.06    7.76  -17.06   -0.30    10.23    0.03   55.97   1.637  0.00128
 -4 -2 14    433.61    460.74   13.93 -4  2 14    435.55    460.17   16.35   -1.94    0.57    21.48    0.03   -3.39   0.117  0.00062
  8 -6  2    102.40    101.64   11.39  8  6  2     88.08    100.99   22.20   14.32    0.65    24.95    0.03   22.04  -0.548  0.00321
  3 -1  8    185.69    198.10    4.41  3  1  8    185.29    197.91    6.45    0.40    0.20     7.81    0.03    2.04  -0.026  0.00049
  1 -4 17     70.17     76.41    8.79  1  4 17     69.44     76.06   10.51    0.73    0.35    13.70    0.03    2.09  -0.028  0.00229
  1 -2 13    310.95    375.11   14.72  1  2 13    332.82    374.65    9.91  -21.87    0.45    17.75    0.03  -48.13   1.258  0.00061
 -3 -2  9    143.16    164.92    7.38 -3  2  9    139.02    164.61    9.58    4.14    0.31    12.09    0.03   13.30  -0.317  0.00094
-16 -2 14    334.79    322.84   17.29-16  2 14    330.20    323.41   15.10    4.59   -0.58    22.96    0.03   -7.98  -0.225  0.00089
 -8 -3 19   1755.92   1866.13   53.49 -8  3 19   1776.65   1868.60   65.53  -20.73   -2.47    84.59    0.03    8.40   0.216  0.00066
 -8 -3  5   2690.51   2442.85   72.77 -8  3  5   2671.16   2446.53  101.02   19.35   -3.69   124.50    0.03   -5.25  -0.185  0.00075
  0 -4 12    493.13    478.07   18.48  0  4 12    490.61    477.06   24.21    2.52    1.01    30.46    0.03    2.49  -0.050  0.00106
-10 -3 15    456.93    435.99   18.69-10  3 15    453.08    435.33   18.22    3.85    0.66    26.10    0.03    5.84  -0.122  0.00076
  3 -5  4    171.14    184.79   10.73  3  5  4    151.41    184.15   22.57   19.73    0.64    24.99    0.03   30.71  -0.764  0.00174
 -3 -1 18    280.77    306.47   13.10 -3  1 18    269.00    306.02   12.06   11.77    0.45    17.81    0.03   26.25  -0.636  0.00073
 -3 -4 13    342.80    444.22   27.48 -3  4 13    357.94    443.16   15.94  -15.14    1.06    31.77    0.03  -14.34   0.510  0.00119
 -2 -5 21    116.40    111.91   18.81 -2  5 21    130.56    111.16   14.03  -14.16    0.75    23.47    0.03  -18.96   0.635  0.00335
 -9 -2 19    189.61    175.53   10.14 -9  2 19    177.53    175.92   11.02   12.08   -0.38    14.98    0.03  -31.39  -0.832  0.00109
 -3 -4 15    235.89    256.31   10.93 -3  4 15    258.05    256.81   14.72  -22.16   -0.50    18.33    0.03   44.38   1.181  0.00097
 -8 -5 15    213.42    203.70   14.60 -8  5 15    226.10    203.04   14.96  -12.68    0.66    20.90    0.03  -19.14   0.638  0.00163
-12 -4  4    342.72    342.03   15.15-12  4  4    365.32    341.05   31.12  -22.60    0.98    34.61    0.03  -23.11   0.681  0.00143
                                                                                            "exp_56    "  PLATON-BIJVOET   Page   60
====================================================================================================================================
-10 -3  7    105.50    101.25    7.27-10  3  7    117.46    100.92   10.57  -11.96    0.33    12.83    0.03  -35.81   0.958  0.00165
 -8 -5  1    753.31    653.44   30.01 -8  5  1    775.52    655.22   47.74  -22.21   -1.78    56.39    0.03   12.50   0.362  0.00136
  0 -3  7    206.42    280.41   12.23  0  3  7    203.27    280.93    8.85    3.15   -0.51    15.10    0.03   -6.13  -0.243  0.00092
-14 -4  8     38.37     39.32   12.69-14  4  8     25.34     39.81   12.39   13.03   -0.49    17.74    0.03  -26.62  -0.762  0.00619
 -9 -4 11    116.99    127.49   13.17 -9  4 11    117.78    127.07    8.91   -0.79    0.42    15.90    0.03   -1.90   0.076  0.00164
 -3 -1  6     82.89     91.64    2.66 -3  1  6     86.40     91.47    4.37   -3.51    0.17     5.12    0.03  -21.06   0.719  0.00091
  5 -5  6     65.69     51.29    7.90  5  5  6     82.10     50.77   15.48  -16.41    0.52    17.38    0.03  -31.49   0.974  0.00511
  5 -1  6    113.08    131.14    4.21  5  1  6    116.26    131.35    4.71   -3.18   -0.21     6.32    0.03   15.29   0.470  0.00079
 -8 -1 19   2593.47   2831.08   85.79 -8  1 19   2609.24   2835.29   85.58  -15.77   -4.22   121.18    0.03    3.74   0.095  0.00074
 -8 -7  3    198.21    220.59   22.01 -8  7  3    195.10    221.62   24.57    3.11   -1.03    32.99    0.03   -3.02  -0.125  0.00233
-10 -1 19    143.64    128.74    8.42-10  1 19    127.07    129.07    8.26   16.57   -0.33    11.80    0.03  -49.80  -1.433  0.00129
-22 -1 17    231.75    223.12   14.24-22  1 17    251.01    224.01   26.38  -19.26   -0.89    29.98    0.03   21.75   0.613  0.00198
 -9 -5  2    148.30    163.24   12.85 -9  5  2    164.85    163.70   10.90  -16.55   -0.46    16.85    0.03   35.96   0.955  0.00141
 -2 -4 16    692.36    678.82   36.12 -2  4 16    669.72    677.27   30.12   22.64    1.55    47.03    0.03   14.57  -0.448  0.00115
-16 -4 22    205.02    198.38   14.00-16  4 22    203.46    197.65   18.39    1.56    0.73    23.11    0.03    2.13  -0.036  0.00185
 -6 -5 13     69.88     66.19    9.41 -6  5 13     62.15     66.60    8.95    7.73   -0.41    12.99    0.03  -18.86  -0.627  0.00309
-14 -6  4    665.83    693.10   48.24-14  6  4    687.55    695.19   62.24  -21.72   -2.08    78.75    0.03   10.42   0.249  0.00150
  6 -1 17     22.36     17.34    7.15  6  1 17     18.90     17.64    7.59    3.46   -0.30    10.43    0.03  -11.71  -0.360  0.00845
 -5 -6  3    153.22    109.51   12.63 -5  6  3    135.13    108.46   36.58   18.09    1.04    38.70    0.03   17.33  -0.440  0.00479
 -3 -6  3    141.80    110.67   10.73 -3  6  3    147.07    111.09   12.63   -5.27   -0.42    16.57    0.03   12.62   0.293  0.00188
  6 -6  4    161.53    136.74   12.65  6  6  4    175.44    135.77   25.84  -13.91    0.97    28.77    0.03  -14.28   0.517  0.00357
  8 -4 16     70.20     62.27   12.27  8  4 16     77.53     63.00   20.38   -7.33   -0.74    23.79    0.03    9.96   0.277  0.00588
  0 -5 13    331.34    322.49   18.80  0  5 13    344.71    323.12   16.96  -13.37   -0.63    25.32    0.03   21.11   0.503  0.00098
 -7 -3 10    119.46    104.24    9.37 -7  3 10    106.17    104.57    7.31   13.29   -0.32    11.88    0.03  -41.33  -1.145  0.00154
 -3 -5  4    135.30    148.45    9.39 -3  5  4    155.77    147.88   15.38  -20.47    0.57    18.02    0.03  -35.82   1.168  0.00193
 -7 -2 11     36.64     39.41    4.03 -7  2 11     33.49     39.58    4.13    3.15   -0.17     5.77    0.03  -18.72  -0.575  0.00213
  0 -4 26    126.80    110.93   19.69  0  4 26    107.01    111.88   30.57   19.79   -0.95    36.36    0.03  -20.92  -0.570  0.00425
-10 -1 29     17.34     10.25   11.05-10  1 29      5.75     10.80   11.86   11.59   -0.54    16.21    0.03  -21.27  -0.749  0.02589
-10 -3  9    154.96    177.87   10.96-10  3  9    149.34    178.35    9.04    5.62   -0.47    14.21    0.03  -11.84  -0.429  0.00133
-20 -3 13    288.91    290.48   18.94-20  3 13    307.51    291.53   32.58  -18.60   -1.04    37.69    0.03   17.86   0.466  0.00179
 -3 -2 11    139.28    189.99    5.21 -3  2 11    147.72    190.22    7.84   -8.44   -0.24     9.41    0.03   35.37   0.871  0.00063
-14 -2  8     16.31     18.57    6.10-14  2  8     21.03     18.81    6.22   -4.72   -0.25     8.71    0.03   19.18   0.514  0.00658
-10 -3 13   1030.63   1054.74   39.26-10  3 13   1016.09   1053.35   35.02   14.54    1.39    52.61    0.03   10.49  -0.250  0.00066
-20 -1 19     32.76     40.14    9.23-20  1 19     52.94     40.52    9.70  -20.18   -0.37    13.39    0.03   54.15   1.479  0.00462
 -7 -1 14    129.24    113.88    6.83 -7  1 14    115.50    114.17    6.93   13.74   -0.30     9.73    0.03  -46.35  -1.443  0.00130
 12 -3  9    226.36    229.05   14.41 12  3  9    249.45    228.14   24.57  -23.09    0.91    28.48    0.03  -25.37   0.843  0.00199
 -1 -5 16     45.70     48.61   11.73 -1  5 16     31.94     48.17   10.13   13.76    0.44    15.50    0.03   31.22  -0.859  0.00455
 14 -3  9     41.83     56.68    9.51 14  3  9     54.96     57.41   18.93  -13.13   -0.73    21.18    0.03   18.02   0.585  0.00639
 -7 -2  1    101.39    130.49    5.35 -7  2  1     92.00    130.28    4.17    9.39    0.21     6.78    0.03   43.73  -1.353  0.00082
 -7 -4 19      9.45     20.00    8.07 -7  4 19     19.02     19.65    8.54   -9.57    0.34    11.75    0.03  -27.90   0.844  0.00865
 20 -1  7     42.83     31.85   13.75 20  1  7     30.41     31.33   12.72   12.42    0.52    18.73    0.03   23.81  -0.635  0.00826
 -5 -3 20     43.06     36.10    8.00 -5  3 20     34.63     35.77    9.54    8.43    0.33    12.45    0.03   25.83  -0.651  0.00454
-12 -1 21    204.00    222.43   10.97-12  1 21    187.08    221.98   13.50   16.92    0.44    17.40    0.03   38.26  -0.947  0.00100
  0 -2 26    158.41    157.90   13.75  0  2 26    160.49    158.45   14.00   -2.08   -0.55    19.62    0.03    3.76   0.078  0.00175
-15 -2  9     26.78     27.82    6.85-15  2  9     26.73     27.50    6.89    0.05    0.32     9.72    0.03    0.16   0.028  0.00578
 -1 -4 17     34.50     45.30   10.32 -1  4 17     32.65     44.86    9.09    1.85    0.44    13.75    0.03    4.21  -0.103  0.00488
-12 -2 18    133.25    142.28    9.99-12  2 18    128.59    141.78   11.08    4.66    0.50    14.92    0.03    9.25  -0.279  0.00177
 12 -4 10     26.14     40.87    9.32 12  4 10     33.36     41.35   16.57   -7.22   -0.48    19.01    0.03   15.13   0.355  0.00580
                                                                                            "exp_56    "  PLATON-BIJVOET   Page   61
====================================================================================================================================
 -8 -2 16    352.42    357.70   12.72 -8  2 16    330.99    358.26   13.29   21.43   -0.56    18.40    0.03  -38.38  -1.195  0.00078
  7 -4 15    125.72    119.31   11.94  7  4 15    135.08    119.95   16.88   -9.36   -0.64    20.68    0.03   14.54   0.422  0.00269
-12 -6  4    137.22    170.69   12.38-12  6  4    141.59    169.95   26.93   -4.37    0.74    29.64    0.03   -5.87   0.173  0.00219
-12 -2 20    443.67    458.09   17.52-12  2 20    464.40    457.22   19.38  -20.73    0.86    26.13    0.03  -24.01   0.827  0.00094
  4 -5 13    118.45    121.96   10.67  4  5 13    139.40    122.60   22.20  -20.95   -0.64    24.63    0.03   32.74   0.825  0.00262
-10 -1 15    107.72     95.98    7.75-10  1 15    109.08     96.33    7.36   -1.36   -0.34    10.69    0.03    3.94   0.095  0.00179
 -3 -6 13     32.16     27.89   12.81 -3  6 13     32.62     27.42   11.73   -0.46    0.47    17.37    0.03   -0.97   0.054  0.00855
-11 -4 21     28.82     27.74    8.28-11  4 21     23.74     28.07    9.67    5.08   -0.34    12.73    0.03  -15.09  -0.425  0.00603
  1 -3 10    204.86    253.31    8.42  1  3 10    210.47    252.91    9.08   -5.61    0.39    12.38    0.03  -14.37   0.485  0.00077
-12 -1 19    224.88    225.73   14.07-12  1 19    230.74    226.23   13.75   -5.86   -0.50    19.67    0.03   11.75   0.273  0.00110
 -3 -3 10    367.26    349.55   11.51 -3  3 10    362.41    350.05   13.68    4.85   -0.50    17.88    0.03   -9.70  -0.299  0.00071
-16 -1 21     24.09     16.88    9.97-16  1 21     31.62     17.33    8.84   -7.53   -0.46    13.32    0.03   16.50   0.531  0.01334
 18 -1  1    197.99    186.90   17.50 18  1  1    196.79    186.20   16.74    1.20    0.70    24.22    0.03    1.72  -0.021  0.00187
 18 -3 13    125.43    129.43   19.93 18  3 13    105.19    130.38   25.11   20.24   -0.95    32.06    0.03  -21.33  -0.661  0.00365
-13 -2 17    208.44    206.22   11.24-13  2 17    212.70    205.78   10.89   -4.26    0.43    15.65    0.03   -9.81   0.300  0.00105
-13 -6  3    270.33    246.01   16.24-13  6  3    280.76    246.99   25.61  -10.43   -0.98    30.33    0.03   10.63   0.312  0.00199
 -3 -2 17     83.12     78.23    6.95 -3  2 17     71.93     77.96    6.86   11.19    0.27     9.77    0.03   41.17  -1.118  0.00174
  0 -4  4   1048.60    883.60   38.44  0  4  4   1050.15    885.82   68.39   -1.55   -2.22    78.45    0.03    0.70  -0.009  0.00125
 -6 -3  7    609.00    647.59   17.08 -6  3  7    600.41    646.82   19.08    8.59    0.77    25.61    0.03   11.21  -0.306  0.00059
-10 -2 26    352.93    311.96   21.79-10  2 26    343.22    310.98   22.12    9.71    0.98    31.05    0.03    9.93  -0.281  0.00157
  0 -3 21    124.67    133.12   10.18  0  3 21    126.77    133.50    8.54   -2.10   -0.38    13.29    0.03    5.51   0.129  0.00143
 -4 -3 13    340.21    343.32   11.01 -4  3 13    332.57    343.77   12.30    7.64   -0.45    16.51    0.03  -17.01  -0.490  0.00065
  7 -1  4    157.73    135.82    8.52  7  1  4    135.70    135.54    4.95   22.03    0.28     9.85    0.03   77.39  -2.207  0.00105
  0 -3 13   1500.53   1544.91   43.73  0  3 13   1516.75   1547.18   54.45  -16.22   -2.27    69.84    0.03    7.14   0.200  0.00074
-12 -1 29    124.54    109.23   17.60-12  1 29    144.29    108.50   17.78  -19.75    0.73    25.02    0.03  -26.91   0.819  0.00337
  0 -2 20     38.70     42.77    7.67  0  2 20     38.57     42.50    6.47    0.13    0.28    10.03    0.03    0.47   0.015  0.00325
-14 -1 21    167.71    165.40   11.03-14  1 21    182.59    165.83   11.97  -14.88   -0.43    16.28    0.03   34.99   0.888  0.00128
-10 -6 20    106.59    118.28   11.29-10  6 20    121.83    117.66   14.47  -15.24    0.62    18.35    0.03  -24.77   0.864  0.00261
 -2 -5 13    597.41    600.47   30.10 -2  5 13    611.17    599.33   32.78  -13.76    1.14    44.50    0.03  -12.09   0.335  0.00095
  4 -3 23    379.84    378.37   18.58  4  3 23    371.60    379.40   30.24    8.24   -1.03    35.49    0.03   -8.02  -0.261  0.00136
-17 -3  4    194.24    191.84   11.84-17  3  4    200.91    191.23   19.54   -6.67    0.61    22.85    0.03  -10.91   0.319  0.00160
 24 -1  7     88.16     62.67   17.07 24  1  7     66.71     61.86   20.38   21.45    0.81    26.58    0.03   26.42  -0.776  0.00652
-10 -4 20    117.18    105.16   11.35-10  4 20     96.66    104.68   11.06   20.52    0.48    15.85    0.03   42.87  -1.265  0.00228
  5 -5 10    267.04    252.18   14.63  5  5 10    287.54    250.98   33.20  -20.50    1.20    36.28    0.03  -17.07   0.598  0.00239
  8 -3  3    479.49    519.36   20.19  8  3  3    488.45    518.33   31.67   -8.96    1.02    37.56    0.03   -8.75   0.266  0.00099
  0 -5  5     57.55     53.07    7.85  0  5  5     45.36     53.56   12.54   12.19   -0.49    14.79    0.03  -24.82  -0.857  0.00461
  0 -2 30     69.28     63.80   12.47  0  2 30     87.72     64.48   15.28  -18.44   -0.68    19.72    0.03   27.00   0.900  0.00532
  8 -4  4    430.11    392.03   16.88  8  4  4    446.96    390.81   42.22  -16.85    1.22    45.47    0.03  -13.78   0.397  0.00156
 18 -1  7     21.27     29.86   14.78 18  1  7     28.23     30.54   17.11   -6.96   -0.67    22.61    0.03   10.31   0.278  0.01118
 -4 -5 13    530.11    518.25   28.56 -4  5 13    521.33    519.02   27.51    8.78   -0.77    39.65    0.02  -11.45  -0.241  0.00074
  0 -3 11    998.92   1137.99   33.00  0  3 11    985.06   1136.96   29.64   13.86    1.02    44.36    0.02   13.58  -0.289  0.00045
  2 -3 11    933.89    987.91   40.08  2  3 11    943.38    989.23   34.37   -9.49   -1.31    52.80    0.02    7.23   0.155  0.00066
  6 -2 22     58.83     51.39   13.87  6  2 22     71.36     51.67   11.97  -12.53   -0.29    18.32    0.02   43.85   0.668  0.00277
-14 -5  3    175.33    188.84   14.97-14  5  3    181.99    189.58   26.57   -6.66   -0.74    30.50    0.02    9.02   0.194  0.00195
-20 -2 14     97.17     76.18   12.88-20  2 14     79.42     76.63   22.75   17.75   -0.45    26.14    0.02  -39.42  -0.696  0.00295
-10 -5 15    596.19    531.91   24.04-10  5 15    591.31    531.17   27.98    4.88    0.74    36.89    0.02    6.60  -0.112  0.00070
 -1 -6  7     40.33     36.53    8.39 -1  6  7     38.24     36.19   15.08    2.09    0.35    17.26    0.02    6.05  -0.101  0.00475
-12 -3  5    333.24    354.15   17.72-12  3  5    311.31    353.73   16.83   21.93    0.42    24.44    0.02   52.19  -0.880  0.00059
                                                                                            "exp_56    "  PLATON-BIJVOET   Page   62
====================================================================================================================================
  0 -1 13    117.98    106.63    6.80  0  1 13     96.60    106.84   11.50   21.38   -0.21    13.36    0.02  -99.99  -1.616  0.00099
 -5 -2 11     59.39     62.31    4.19 -5  2 11     62.83     62.19    5.15   -3.44    0.12     6.64    0.02  -29.24   0.536  0.00095
-18 -4 20     87.59    111.52   11.59-18  4 20     80.60    111.24   13.22    6.99    0.28    17.58    0.02   25.18  -0.382  0.00125
  6 -4 22     84.14     69.84   13.97  6  4 22     74.25     70.47   26.57    9.89   -0.64    30.02    0.02  -15.53  -0.351  0.00454
  2 -2 24     29.18     31.60    8.51  2  2 24     26.61     31.81    9.71    2.57   -0.21    12.91    0.02  -12.04  -0.216  0.00337
 -4 -4  6    708.66    691.37   26.98 -4  4  6    697.42    690.63   24.16   11.24    0.74    36.22    0.02   15.11  -0.290  0.00054
  9 -4  1    465.87    398.28   18.17  9  4  1    454.61    397.26   41.49   11.26    1.02    45.29    0.02   11.00  -0.226  0.00129
 -5 -1 18    182.95    187.59    9.62 -5  1 18    184.78    187.81    9.64   -1.83   -0.22    13.62    0.02    8.42   0.118  0.00058
  7 -1 20    115.66    106.68   12.94  7  1 20    100.68    106.35   10.77   14.98    0.33    16.84    0.02   45.90  -0.870  0.00153
 -6 -5  9    106.13    119.17   16.01 -6  5  9    109.10    119.56   10.66   -2.97   -0.39    19.23    0.02    7.55   0.134  0.00165
  2 -1 19    427.43    388.36   27.82  2  1 19    424.11    387.70   20.59    3.32    0.66    34.61    0.02    5.05  -0.077  0.00085
 -7 -6 11     37.52     38.11   11.40 -7  6 11     39.95     38.43   14.87   -2.43   -0.32    18.74    0.02    7.55   0.113  0.00421
 -9 -4 23    163.01    143.88   13.22 -9  4 23    173.45    143.48   14.94  -10.44    0.39    19.95    0.02  -26.51   0.543  0.00137
  2 -3 29    293.71    264.00   19.33  2  3 29    297.73    263.14   42.59   -4.02    0.86    46.77    0.02   -4.70   0.104  0.00162
 -9 -2  9    135.47    148.90    7.43 -9  2  9    133.11    149.07    6.55    2.36   -0.17     9.90    0.02  -13.75  -0.256  0.00058
-10 -3 19     53.19     43.01    7.75-10  3 19     42.65     43.21    8.06   10.54   -0.20    11.18    0.02  -52.87  -0.960  0.00231
-20 -3  5     28.61     13.03   11.66-20  3  5     23.66     12.60   19.29    4.95    0.43    22.54    0.02   11.46  -0.200  0.01684
 -9 -3  6    113.71    109.71    6.82 -9  3  6    119.06    109.93    8.05   -5.35   -0.22    10.55    0.02   24.07   0.486  0.00101
-12 -4  2     52.69     53.77    7.70-12  4  2     46.64     53.51   15.10    6.05    0.26    16.95    0.02   23.28  -0.342  0.00242
 -7 -1 10    288.83    305.69   19.79 -7  1 10    295.24    305.30   15.68   -6.41    0.40    25.25    0.02  -16.14   0.270  0.00065
 -2 -2 24    541.39    539.90   25.99 -2  2 24    536.52    540.72   21.57    4.87   -0.82    33.77    0.02   -5.94  -0.168  0.00076
 -9 -1 16     42.50     44.24    6.18 -9  1 16     48.63     44.42    6.61   -6.13   -0.18     9.05    0.02   33.96   0.657  0.00204
-18 -1 23     23.15     35.62    9.82-18  1 23     39.82     35.39   10.04  -16.67    0.23    14.04    0.02  -73.51   1.203  0.00319
 -1 -3 12     40.16     46.63    3.90 -1  3 12     35.30     46.72    4.45    4.86   -0.09     5.92    0.02  -53.95  -0.837  0.00097
 11 -3  0    168.82    173.32    8.85 11  3  0    165.80    173.03   12.14    3.02    0.29    15.02    0.02   10.53  -0.182  0.00083
-18 -2 18     17.76     17.76    8.40-18  2 18     19.82     17.99    9.87   -2.06   -0.24    12.96    0.02    8.68   0.141  0.00664
-16 -2 18     43.34     35.15    8.50-16  2 18     30.76     34.81   11.34   12.58    0.34    14.17    0.02   36.90  -0.864  0.00487
-14 -6 12    500.64    485.89   52.80-14  6 12    478.99    487.00   51.32   21.65   -1.11    73.63    0.02  -19.50  -0.309  0.00114
-19 -4 11    102.34    112.31   13.46-19  4 11    108.83    111.74   25.84   -6.49    0.58    29.14    0.02  -11.27   0.243  0.00257
  8 -1  9    529.59    498.58   23.29  8  1  9    511.87    499.42   26.40   17.72   -0.83    35.20    0.02  -21.24  -0.527  0.00084
-18 -1 13     46.71     43.53   10.41-18  1 13     35.57     43.86    9.58   11.14   -0.33    14.15    0.02  -33.64  -0.811  0.00379
-14 -5  1     26.19     25.46    8.69-14  5  1     32.39     25.77   17.83   -6.20   -0.31    19.83    0.02   20.02   0.297  0.00604
-13 -1 20     87.22     83.66    8.73-13  1 20     84.63     83.41    9.32    2.59    0.26    12.77    0.02   10.15  -0.183  0.00153
-15 -3 24     55.80     48.25    9.92-15  3 24     42.32     48.02   10.95   13.48    0.23    14.78    0.02   59.26  -0.897  0.00236
 16 -3  7    132.04    128.34   14.58 16  3  7    114.35    127.88   16.79   17.69    0.46    22.24    0.02   38.48  -0.775  0.00179
-15 -3 16    728.03    796.90   28.64-15  3 16    743.01    796.23   34.44  -14.98    0.67    44.79    0.02  -22.25   0.349  0.00042
-18 -3 11    224.06    194.00   16.05-18  3 11    213.87    193.16   32.76   10.19    0.84    36.48    0.02   12.07  -0.256  0.00218
  7 -2  7     33.57     29.03    3.42  7  2  7     30.91     28.93    5.13    2.66    0.10     6.17    0.02   27.05  -0.415  0.00170
 -1 -1 20    370.63    429.05   28.11 -1  1 20    380.44    428.55   15.46   -9.81    0.51    32.08    0.02  -19.34   0.322  0.00059
-12 -4 18    131.00    136.36   10.04-12  4 18    118.08    135.88   17.64   12.92    0.48    20.30    0.02   26.66  -0.613  0.00178
 -9 -7 10    117.16     84.70   14.72 -9  7 10    103.04     84.38   14.36   14.12    0.31    20.56    0.02   45.28  -0.671  0.00184
 12 -4  8     65.84     62.36    8.41 12  4  8     73.16     61.86   21.47   -7.32    0.50    23.06    0.02  -14.62   0.339  0.00403
 12 -1 19     92.77     60.09   17.37 12  1 19     80.07     59.48   22.93   12.70    0.62    28.77    0.02   20.62  -0.420  0.00515
-11 -6 11    348.01    374.47   30.90-11  6 11    359.24    375.09   20.29  -11.23   -0.62    36.97    0.02   18.12   0.287  0.00083
  5 -3 14     34.52     40.58    6.60  5  3 14     41.91     40.39    5.98   -7.39    0.19     8.91    0.02  -39.44   0.851  0.00231
 16 -1 19    160.15    175.21   30.94 16  1 19    176.08    174.31   21.09  -15.93    0.90    37.44    0.02  -17.78   0.449  0.00256
-15 -6  3     71.19     73.12   15.15-15  6  3     64.03     72.53   25.30    7.16    0.59    29.49    0.02   12.14  -0.223  0.00405
 -5 -2  7    119.09    122.86    3.97 -5  2  7    116.28    123.02    6.45    2.81   -0.16     7.57    0.02  -17.63  -0.392  0.00065
                                                                                            "exp_56    "  PLATON-BIJVOET   Page   63
====================================================================================================================================
  0 -1 25     15.63      6.34    9.63  0  1 25     24.52      6.55    9.14   -8.89   -0.21    13.28    0.02   43.09   0.654  0.01600
 -5 -3  6   1166.07   1113.73   27.50 -5  3  6   1143.09   1114.35   28.80   22.98   -0.62    39.82    0.02  -37.17  -0.593  0.00028
-13 -2 11     71.47     60.20    7.74-13  2 11     63.10     60.37    7.88    8.37   -0.17    11.05    0.02  -48.40  -0.773  0.00143
 -6 -3 15    459.35    450.16   16.47 -6  3 15    445.25    450.64   19.10   14.10   -0.47    25.22    0.02  -29.86  -0.578  0.00052
-10 -2 22     45.36     57.46    9.53-10  2 22     62.78     57.79   11.18  -17.42   -0.33    14.69    0.02   52.02   1.163  0.00291
-10 -5 21     53.81     63.18   10.96-10  5 21     69.88     63.56   19.65  -16.07   -0.38    22.50    0.02   41.99   0.697  0.00302
  8 -6 10    134.83    128.94   14.05  8  6 10    149.96    128.45   26.21  -15.13    0.49    29.74    0.02  -30.94   0.525  0.00190
 -6 -6 16    119.25    138.96   18.25 -6  6 16    137.50    138.56   14.42  -18.25    0.40    23.26    0.02  -45.17   0.802  0.00146
  1 -5 14     58.74     56.83    9.03  1  5 14     71.18     56.61    9.37  -12.44    0.21    13.01    0.02  -58.53   0.972  0.00187
-22 -1 13     14.40     16.31   15.83-22  1 13     26.29     15.78   16.34  -11.89    0.53    22.75    0.02  -22.64   0.546  0.01637
 -6 -5 11      8.04     12.39    9.07 -6  5 11     10.36     12.12    7.23   -2.32    0.26    11.60    0.02   -8.79   0.223  0.01078
-12 -2 28    166.37    157.95   15.74-12  2 28    150.66    158.33   15.76   15.71   -0.37    22.27    0.02  -41.91  -0.722  0.00119
-15 -4  3    237.36    258.30   24.55-15  4  3    245.05    257.65   22.57   -7.69    0.65    33.35    0.02  -11.81   0.250  0.00126
 12 -1  7    187.33    212.36   17.84 12  1  7    176.00    211.93   15.42   11.33    0.44    23.58    0.02   25.97  -0.462  0.00103
  8 -3  1   1063.44   1225.98   32.12  8  3  1   1064.79   1227.58   64.56   -1.35   -1.60    72.11    0.02    0.84  -0.004  0.00065
  4 -2  8    613.98    589.65   17.19  4  2  8    627.34    589.21   16.26  -13.36    0.44    23.66    0.02  -30.07   0.583  0.00038
 -8 -2  8   1800.54   1624.97   47.65 -8  2  8   1822.16   1623.66   47.37  -21.62    1.31    67.19    0.02  -16.48   0.341  0.00040
-14 -6  2      9.50     33.80   10.64-14  6  2     32.65     33.52   15.42  -23.15    0.29    18.73    0.02  -80.62   1.251  0.00427
 13 -4  1     49.00     69.11    8.04 13  4  1     41.04     69.38   11.57    7.96   -0.27    14.09    0.02  -29.62  -0.584  0.00194
 -8 -4 26     40.42     22.71   16.72 -8  4 26     19.45     23.06   12.14   20.97   -0.36    20.66    0.02  -58.93  -1.032  0.00777
-10 -1  5    656.17    502.26   23.64-10  1  5    660.08    501.13   46.16   -3.91    1.13    51.86    0.02   -3.47   0.097  0.00112
 18 -3  9     51.58     61.06   13.59 18  3  9     49.14     61.48   21.84    2.44   -0.42    25.72    0.02   -5.81  -0.111  0.00343
 -8 -4  6    223.89    226.60   12.08 -8  4  6    218.89    226.93   18.68    5.00   -0.33    22.25    0.02  -14.96  -0.240  0.00074
 -5 -2  1    338.35    341.92    8.59 -5  2  1    347.18    341.69   11.68   -8.83    0.22    14.50    0.02  -39.42   0.624  0.00033
 -7 -3 14    281.51    318.10   12.83 -7  3 14    271.34    317.68   12.42   10.17    0.42    17.86    0.02   24.25  -0.546  0.00066
 -4 -1 19    852.31    925.39   32.54 -4  1 19    861.26    924.47   29.96   -8.95    0.92    44.23    0.02   -9.75   0.223  0.00050
-13 -5 12    542.07    521.18   31.83-13  5 12    529.83    521.90   26.29   12.24   -0.72    41.28    0.02  -16.90  -0.314  0.00069
 -9 -5 12    367.05    387.59   35.30 -9  5 12    378.33    388.22   19.88  -11.28   -0.63    40.51    0.02   17.95   0.263  0.00081
 20 -5  7    221.79    231.48   22.12 20  5  7    241.32    230.61   38.95  -19.53    0.86    44.79    0.02  -22.63   0.455  0.00187
  1 -4 15    690.65    636.71   24.77  1  4 15    672.90    635.92   27.24   17.75    0.79    36.82    0.02   22.52  -0.461  0.00062
 -5 -2 21    131.94    139.01   10.14 -5  2 21    134.03    138.75   10.52   -2.09    0.26    14.61    0.02   -7.89   0.161  0.00095
 -7 -2 13    110.05    113.19    7.17 -7  2 13    116.70    113.34    6.14   -6.65   -0.16     9.44    0.02   42.69   0.688  0.00069
-11 -4  7      9.36     21.29   10.22-11  4  7     27.87     21.55    7.37  -18.51   -0.26    12.60    0.02   70.59   1.448  0.00612
  5 -2  9    562.96    537.95   16.29  5  2  9    576.45    538.37   15.34  -13.49   -0.41    22.38    0.02   32.52   0.584  0.00039
 -4 -3 19    359.07    369.35   15.55 -4  3 19    342.23    369.89   16.54   16.84   -0.54    22.70    0.02  -31.04  -0.766  0.00073
-18 -1  1    209.40    206.99   24.57-18  1  1    200.66    206.20   23.27    8.74    0.78    33.84    0.02   11.17  -0.235  0.00189
-14 -2 20    674.64    667.48   22.58-14  2 20    697.39    668.49   37.14  -22.75   -1.01    43.47    0.02   22.43   0.500  0.00076
 22 -3  5    158.59    159.63   27.66 22  3  5    139.49    158.90   20.96   19.10    0.74    34.70    0.02   25.98  -0.529  0.00231
 -4 -6 20    337.04    302.76   45.13 -4  6 20    343.00    303.78   21.31   -5.96   -1.03    49.91    0.02    5.81   0.099  0.00169
-22 -2  6     57.69     50.11   19.35-22  2  6     57.87     50.69   21.47   -0.18   -0.59    28.90    0.02    0.31  -0.014  0.00581
 -3 -3 16    769.49    813.46   24.86 -3  3 16    758.97    812.76   24.81   10.52    0.70    35.12    0.02   15.11  -0.280  0.00043
-14 -3 15    551.52    551.38   24.41-14  3 15    547.19    550.83   23.45    4.33    0.56    33.85    0.02    7.77  -0.111  0.00051
  3 -3 18    411.31    404.82   18.51  3  3 18    410.56    404.28   16.53    0.75    0.54    24.82    0.02    1.39  -0.008  0.00067
 10 -3 25    339.23    274.29   38.58 10  3 25    346.14    273.24   40.40   -6.91    1.05    55.86    0.02   -6.58   0.143  0.00192
-10 -2  6   1376.80   1454.41   45.02-10  2  6   1372.82   1456.08   49.50    3.98   -1.67    66.91    0.02   -2.39  -0.084  0.00057
-16 -2  6    353.04    390.21   23.92-16  2  6    339.46    388.91   59.15   13.58    1.30    63.80    0.02   10.49  -0.193  0.00166
  4 -1 21    202.60    236.70   21.22  4  1 21    212.65    237.12   14.17  -10.05   -0.42    25.52    0.02   23.88   0.377  0.00089
-16 -1  3    984.83    907.01   47.59-16  1  3    998.22    905.59   67.47  -13.39    1.42    82.57    0.02   -9.46   0.179  0.00078
                                                                                            "exp_56    "  PLATON-BIJVOET   Page   64
====================================================================================================================================
  6 -1 21    264.13    264.51   16.05  6  1 21    281.77    264.86   16.37  -17.64   -0.34    22.93    0.02   51.13   0.754  0.00065
 -7 -6 13    109.63     94.27   11.65 -7  6 13     88.02     93.97   12.26   21.61    0.29    16.91    0.02   73.93  -1.260  0.00155
  3 -4 11     11.64      9.43    5.89  3  4 11     11.47      9.25    6.42    0.17    0.17     8.71    0.02    0.97   0.001  0.00934
-16 -1  5    965.46    845.33   39.55-16  1  5    954.58    844.09   52.04   10.88    1.24    65.36    0.02    8.80  -0.148  0.00073
-22 -2 10    120.54    135.43   20.06-22  2 10    130.37    136.24   28.94   -9.83   -0.81    35.21    0.02   12.08   0.256  0.00299
  4 -2 12   1020.56   1027.01   37.04  4  2 12   1011.11   1025.82   37.49    9.45    1.19    52.70    0.02    7.95  -0.157  0.00058
  9 -1  4    156.49    170.07    6.85  9  1  4    151.44    169.91    4.91    5.05    0.16     8.43    0.02   30.91  -0.580  0.00048
-16 -1 17    135.73    134.82    9.26-16  1 17    156.99    134.60   10.63  -21.26    0.22    14.10    0.02  -96.05   1.524  0.00082
  6 -6  2    122.15    117.60   12.78  6  6  2    107.01    117.17   22.57   15.14    0.44    25.94    0.02   34.74  -0.567  0.00186
 -2 -5 17     19.29     23.36   11.47 -2  5 17     27.49     22.99   10.87   -8.20    0.36    15.80    0.02  -22.52   0.542  0.00786
 -4 -2 22    359.57    460.34   28.17 -4  2 22    378.37    460.94   17.84  -18.80   -0.60    33.34    0.02   31.59   0.546  0.00065
  2 -4  6    260.94    295.43   11.99  2  4  6    252.96    295.98   26.93    7.98   -0.55    29.48    0.02  -14.52  -0.289  0.00093
-13 -4 17    107.22    109.29   10.50-13  4 17    116.56    109.57   12.23   -9.34   -0.28    16.12    0.02   33.61   0.562  0.00127
  7 -5 12    191.92    215.23   12.91  7  5 12    198.00    214.71   27.66   -6.08    0.52    30.52    0.02  -11.77   0.216  0.00120
 -3 -5 12   1146.38   1148.47   52.54 -3  5 12   1158.60   1149.69   42.84  -12.22   -1.22    67.79    0.02   10.05   0.162  0.00053
-12 -2 24    101.98     85.09   11.62-12  2 24     84.10     84.67   12.96   17.88    0.42    17.41    0.02   42.43  -1.003  0.00248
-13 -4  7     93.22     86.83   11.32-13  4  7     78.00     87.13    7.93   15.22   -0.30    13.82    0.02  -50.99  -1.123  0.00172
-18 -1 15   1519.41   1357.73   55.96-18  1 15   1502.90   1356.04   50.97   16.51    1.69    75.69    0.02    9.78  -0.196  0.00062
 -2 -1 15   2183.28   2307.27   64.13 -2  1 15   2199.28   2309.20   66.83  -16.00   -1.93    92.62    0.02    8.31   0.152  0.00042
  0 -2 24     52.33     40.81   11.50  0  2 24     48.49     40.52   11.50    3.84    0.28    16.26    0.02   13.48  -0.219  0.00350
  4 -6 10    229.73    209.76   14.57  4  6 10    239.74    209.17   25.72  -10.01    0.59    29.56    0.02  -16.83   0.359  0.00142
  9 -2  7    157.32    154.10    8.42  9  2  7    146.21    153.86   13.26   11.11    0.24    15.71    0.02   46.20  -0.692  0.00078
-12 -3 17    698.77    703.78   26.38-12  3 17    696.54    704.58   26.07    2.23   -0.80    37.09    0.02   -2.78  -0.082  0.00057
-20 -4 10    189.42    186.14   13.49-20  4 10    179.63    185.76   21.14    9.79    0.38    25.08    0.02   25.84  -0.375  0.00102
-17 -2 19     40.56     42.59    8.76-17  2 19     52.60     42.87   10.40  -12.04   -0.29    13.60    0.02   42.18   0.864  0.00334
 13 -2  3    294.95    278.41   12.49 13  2  3    279.45    278.89   14.68   15.50   -0.48    19.27    0.02  -32.19  -0.829  0.00086
-18 -3  1    107.13    126.04   15.71-18  3  1    117.83    125.54   16.60  -10.70    0.50    22.86    0.02  -21.52   0.490  0.00198
  3 -1 10     87.25    104.95    3.41  3  1 10     85.01    104.81    4.78    2.24    0.14     5.87    0.02   15.99  -0.358  0.00067
 -1 -6 15     50.87     50.55   13.30 -1  6 15     49.41     50.98   12.18    1.46   -0.43    18.03    0.02   -3.39  -0.105  0.00425
 -2 -3  1   2854.70   2783.58   72.22 -2  3  1   2843.68   2786.06  128.49   11.02   -2.49   147.40    0.02   -4.43  -0.092  0.00045
-14 -4  4   1630.25   1662.38   66.60-14  4  4   1629.80   1665.77  192.73    0.45   -3.39   203.91    0.02   -0.13  -0.019  0.00102
 -1 -2 11      5.77      2.42    2.87 -1  2 11      1.87      2.50    3.48    3.90   -0.08     4.51    0.02  -46.90  -0.883  0.01690
 16 -2 16     35.31     50.42   21.84 16  2 16     38.22     49.94   21.47   -2.91    0.48    30.63    0.02   -6.08   0.111  0.00477
 -7 -2 15    396.29    404.22   13.46 -7  2 15    394.46    403.81   14.42    1.83    0.41    19.73    0.02    4.42  -0.072  0.00051
 18 -4 14     34.70     30.70   18.59 18  4 14     42.22     31.34   25.48   -7.52   -0.64    31.54    0.02   11.81   0.218  0.01026
  1 -5 16     60.02     60.22    9.11  1  5 16     61.89     59.98   10.12   -1.87    0.24    13.62    0.02   -7.78   0.155  0.00200
  8 -1 21    452.21    400.34   26.82  8  1 21    442.96    401.37   44.04    9.25   -1.03    51.56    0.02   -8.97  -0.199  0.00129
-16 -3  3    732.20    761.90   60.21-16  3  3    709.77    760.33   60.24   22.43    1.57    85.17    0.02   14.25  -0.245  0.00103
-20 -1  1      3.45     12.22   12.52-20  1  1     13.08     11.94   12.36   -9.63    0.28    17.59    0.02  -34.40   0.563  0.01159
-10 -5  7    219.97    216.66   14.47-10  5  7    239.34    216.16   14.53  -19.37    0.51    20.51    0.02  -38.27   0.969  0.00117
 -9 -7 14     84.93     86.70   20.28 -9  7 14     98.18     86.22   16.49  -13.25    0.48    26.14    0.02  -27.57   0.525  0.00278
-16 -5  9     68.26     75.34   13.47-16  5  9     78.62     75.81   23.29  -10.36   -0.47    26.90    0.02   21.97   0.368  0.00312
  5 -3 10     49.99     58.04    6.66  5  3 10     45.10     57.82   11.67    4.89    0.22    13.44    0.02   21.93  -0.347  0.00192
 18 -5  7    109.10    101.20   13.17 18  5  7    126.30    101.95   31.30  -17.20   -0.76    33.96    0.02   22.69   0.484  0.00373
 -4 -4 16    538.93    541.19   19.47 -4  4 16    550.44    541.74   22.92  -11.51   -0.55    30.07    0.02   21.12   0.365  0.00050
  0 -3  3    368.17    471.12   12.34  0  3  3    381.74    471.65   26.42  -13.57   -0.53    29.16    0.02   25.84   0.447  0.00056
  5 -1  8    295.07    353.42    8.12  5  1  8    300.53    353.17   11.04   -5.46    0.25    13.70    0.02  -21.99   0.417  0.00035
 12 -1 11    428.26    432.34   23.47 12  1 11    425.33    431.70   23.59    2.93    0.65    33.28    0.02    4.54  -0.069  0.00075
                                                                                            "exp_56    "  PLATON-BIJVOET   Page   65
====================================================================================================================================
  5 -4  5    178.19    145.90    9.36  5  4  5    194.00    145.31   23.66  -15.81    0.58    25.44    0.02  -27.17   0.644  0.00200
 -7 -2  7    421.64    385.15   12.73 -7  2  7    410.00    384.87    9.90   11.64    0.28    16.13    0.02   41.21  -0.704  0.00037
-18 -6  4    218.70    241.66   30.36-18  6  4    214.75    242.56   33.12    3.95   -0.91    44.93    0.02   -4.36  -0.108  0.00187
-18 -2 20    174.99    190.45   11.17-18  2 20    180.78    190.16   13.73   -5.79    0.29    17.70    0.02  -19.85   0.344  0.00077
  5 -1 12    154.24    145.66    6.68  5  1 12    136.67    145.84    6.16   17.57   -0.18     9.09    0.02  -95.59  -1.954  0.00063
 -8 -3 21    104.37    103.17   10.70 -8  3 21     90.23    103.52   11.92   14.14   -0.35    16.02    0.02  -40.17  -0.905  0.00170
 -7 -5  6     73.13     79.20   10.37 -7  5  6     70.27     79.50   10.80    2.86   -0.30    14.97    0.02   -9.61  -0.211  0.00188
-12 -5 17    271.88    288.25   15.39-12  5 17    278.44    288.77   17.79   -6.56   -0.53    23.52    0.02   12.44   0.256  0.00091
 -3 -3 18    254.37    266.33   11.85 -3  3 18    259.05    266.76   13.46   -4.68   -0.42    17.93    0.02   11.05   0.237  0.00079
 18 -1  3     90.89     83.97   13.81 18  1  3    101.34     83.59   13.37  -10.45    0.38    19.22    0.02  -27.33   0.564  0.00228
  0 -1 21    157.19    153.81   10.83  0  1 21    155.87    154.08   11.68    1.32   -0.26    15.93    0.02   -4.99  -0.099  0.00086
 -8 -1 21    234.89    237.63   15.16 -8  1 21    230.64    237.24   13.49    4.25    0.39    20.29    0.02   10.95  -0.190  0.00082
 -9 -5 10     16.33     13.63   10.54 -9  5 10     14.84     13.40    8.85    1.49    0.23    13.76    0.02    6.37  -0.091  0.00865
 -7 -4 21     61.43     55.33    9.53 -7  4 21     65.00     55.63   10.84   -3.57   -0.30    14.43    0.02   11.89   0.227  0.00271
-11 -4  3     76.71     87.73    8.26-11  4  3     85.11     87.45   13.24   -8.40    0.28    15.61    0.02  -29.50   0.557  0.00163
-16 -1 13    294.02    257.42   13.94-16  1 13    296.02    256.96   17.14   -2.00    0.47    22.09    0.02   -4.29   0.112  0.00091
 -2 -3 13    927.08    809.29   24.14 -2  3 13    925.51    808.37   28.93    1.57    0.92    37.68    0.02    1.70  -0.017  0.00057
 -9 -1 14     47.51     35.58    5.43 -9  1 14     31.75     35.45    5.38   15.76    0.13     7.64    0.02  118.40  -2.044  0.00187
 12 -5  1    110.69    133.65   10.73 12  5  1    132.49    134.23   22.93  -21.80   -0.58    25.32    0.02   37.30   0.838  0.00218
 -4 -3  9    892.98    848.08   24.08 -4  3  9    880.31    848.62   25.32   12.67   -0.54    34.94    0.02  -23.59  -0.378  0.00032
 -7 -4  7     83.76     83.23    9.27 -7  4  7     82.28     83.05    6.36    1.48    0.18    11.24    0.02    8.23  -0.116  0.00108
 -3 -4  3    354.27    320.35   16.08 -3  4  3    367.34    320.81   15.52  -13.07   -0.47    22.35    0.02   27.89   0.564  0.00073
  2 -2 26    226.48    233.34   16.28  2  2 26    237.90    232.94   16.35  -11.42    0.40    23.07    0.02  -28.56   0.512  0.00086
-20 -3 15     20.52     23.73   11.81-20  3 15     12.74     24.06   15.70    7.78   -0.33    19.65    0.02  -23.53  -0.413  0.00692
  3 -5  0    727.63    654.11   28.78  3  5  0    709.38    653.05   44.09   18.25    1.06    52.65    0.02   17.20  -0.326  0.00081
 -5 -3 10    188.30    244.01    8.73 -5  3 10    193.49    243.71    8.82   -5.19    0.29    12.41    0.02  -17.71   0.442  0.00060
-18 -3 21    142.31    137.63   12.22-18  3 21    133.12    137.34   14.60    9.19    0.29    19.04    0.02   31.36  -0.467  0.00107
  8 -3 13     58.47     81.82   10.30  8  3 13     73.52     82.18   21.11  -15.05   -0.36    23.49    0.02   41.52   0.625  0.00221
 14 -6  2    261.14    287.63   18.91 14  6  2    261.33    288.52   36.76   -0.19   -0.88    41.34    0.02    0.21  -0.017  0.00154
-14 -5 19    119.83    109.92   12.87-14  5 19     99.28    109.46   14.18   20.55    0.46    19.15    0.02   44.61  -1.049  0.00210
-14 -5 17    320.67    296.62   30.94-14  5 17    305.82    295.78   19.10   14.85    0.84    36.36    0.02   17.60  -0.385  0.00142
 11 -4  1    508.68    496.90   19.71 11  4  1    518.29    496.22   30.54   -9.61    0.68    36.35    0.02  -14.15   0.283  0.00068
 -8 -3  7    140.85    115.15    7.85 -8  3  7    142.82    115.38    9.39   -1.97   -0.23    12.24    0.02    8.60   0.142  0.00099
 -9 -5 18     19.47     35.85    8.94 -9  5 18     23.28     36.08   10.19   -3.81   -0.24    13.56    0.02   16.07   0.264  0.00330
 -9 -2 13    237.97    231.10   10.48 -9  2 13    229.74    231.46   10.07    8.23   -0.36    14.53    0.02  -23.10  -0.591  0.00077
  7 -4 13    114.92    115.59   18.25  7  4 13     93.18    115.16   20.38   21.74    0.44    27.36    0.02   49.95  -0.779  0.00189
  6 -5 15     61.69     60.02   10.02  6  5 15     63.33     59.48   19.29   -1.64    0.54    21.74    0.02   -3.04   0.100  0.00452
  8 -3 17    707.70    650.95   45.26  8  3 17    723.04    652.38   71.34  -15.34   -1.42    84.49    0.02   10.77   0.165  0.00109
-15 -2  7    146.88    120.82    9.53-15  2  7    132.47    120.65    9.65   14.41    0.17    13.56    0.01   85.32  -1.050  0.00070
-10 -6 16    172.90    190.25   13.81-10  6 16    190.28    190.39   16.23  -17.38   -0.15    21.31    0.01  118.02   0.809  0.00039
-17 -3  8     33.14     32.49    7.73-17  3  8     22.91     32.39   13.24   10.23    0.10    15.33    0.01  105.88  -0.661  0.00149
  1 -1 18     55.88     59.69    7.31  1  1 18     58.75     59.63    5.85   -2.87    0.07     9.36    0.01  -42.14   0.314  0.00057
  5 -8  5     38.43     63.20   11.53  5  8  5     32.76     62.97   22.57    5.67    0.23    25.34    0.01   24.43  -0.215  0.00184
  5 -3  0    588.45    577.07   14.53  5  3  0    569.05    577.34   15.65   19.40   -0.26    21.36    0.01  -73.66  -0.921  0.00023
  7 -4  1    207.10    184.15   10.29  7  4  1    209.29    184.33   23.66   -2.19   -0.18    25.80    0.01   12.51   0.078  0.00048
-14 -2 16    653.38    610.85   22.84-14  2 16    636.78    610.39   22.45   16.60    0.46    32.03    0.01   36.26  -0.504  0.00037
-19 -3  2    132.98    147.89   17.06-19  3  2    142.68    148.07   26.93   -9.70   -0.19    31.88    0.01   52.05   0.298  0.00063
-13 -1 16    165.72    180.07    9.97-13  1 16    176.28    180.25   10.42  -10.56   -0.18    14.42    0.01   57.34   0.719  0.00051
                                                                                            "exp_56    "  PLATON-BIJVOET   Page   66
====================================================================================================================================
-20 -2  4    179.44    165.53   18.44-20  2  4    191.89    165.90   19.89  -12.45   -0.37    27.12    0.01   33.26   0.445  0.00113
  3 -3 12     34.58     25.47    5.47  3  3 12     24.46     25.41    5.98   10.12    0.07     8.10    0.01  149.55  -1.240  0.00133
-12 -2 16      7.83     20.60    6.87-12  2 16      9.44     20.47    6.31   -1.61    0.13     9.33    0.01  -12.23   0.187  0.00321
 -9 -5  4    413.59    430.77   21.70 -9  5  4    431.51    430.45   19.01  -17.92    0.31    28.85    0.01  -57.34   0.632  0.00036
 11 -8  3    106.01    109.81   17.91 11  8  3     86.99    109.54   26.57   19.02    0.27    32.04    0.01   70.21  -0.585  0.00123
 13 -8  3     97.23    101.71   27.36 13  8  3     87.35    101.28   26.21    9.88    0.43    37.89    0.01   22.89  -0.249  0.00213
  3 -4  1      3.31     12.21    5.15  3  4  1     -1.51     12.33    6.16    4.82   -0.12     8.03    0.01  -41.19  -0.615  0.00477
 -3 -3 14   1384.60   1395.76   37.15 -3  3 14   1388.41   1395.32   45.30   -3.81    0.44    58.59    0.01   -8.70   0.073  0.00016
 -6 -6  6    440.78    498.62   26.86 -6  6  6    428.76    498.05   46.22   12.02    0.58    53.46    0.01   20.76  -0.214  0.00058
 11 -1  6     44.46     45.58    6.52 11  1  6     63.22     45.68   14.38  -18.76   -0.09    15.79    0.01  202.14   1.182  0.00102
-16 -5 13    159.92    172.88   19.91-16  5 13    165.97    173.25   28.39   -6.05   -0.37    34.68    0.01   16.48   0.164  0.00106
-16 -5  1    114.17    124.47   13.84-16  5  1    134.55    124.11   30.21  -20.38    0.36    33.23    0.01  -57.04   0.624  0.00144
 19 -3  4     28.39     26.58   17.15 19  3  4     22.34     26.40   17.47    6.05    0.18    24.48    0.01   32.90  -0.240  0.00347
 21 -3  4     38.31     26.78   19.38 21  3  4     37.18     26.60   16.27    1.13    0.19    25.30    0.01    6.10  -0.037  0.00347
-11 -3 18     39.96     43.29    7.69-11  3 18     46.09     43.15    8.65   -6.13    0.15    11.57    0.01  -41.86   0.542  0.00169
-13 -3 18     12.06      9.69    8.19-13  3 18     11.08      9.60    8.72    0.98    0.09    11.96    0.01   10.74  -0.074  0.00473
 -9 -2  3     16.23     17.31    2.76 -9  2  3     14.04     17.34    3.44    2.19   -0.03     4.41    0.01  -74.77  -0.503  0.00085
 -5 -5 14    267.62    275.60   22.61 -5  5 14    279.90    275.89   14.96  -12.28   -0.30    27.11    0.01   41.04   0.442  0.00054
 12 -7  5    516.91    526.11   28.26 12  7  5    524.85    525.74   55.69   -7.94    0.38    62.45    0.01  -20.98   0.133  0.00036
  8 -7  5    118.29    115.65   12.66  8  7  5    108.10    116.01   25.84   10.19   -0.36    28.77    0.01  -28.54  -0.367  0.00154
 24 -2  2    204.39    170.37   21.62 24  2  2    223.98    169.86   50.59  -19.59    0.51    55.02    0.01  -38.40   0.365  0.00150
-11 -4 13    749.15    772.27   30.07-11  4 13    726.54    772.83   29.46   22.61   -0.57    42.10    0.01  -39.79  -0.551  0.00037
-13 -6 17    199.51    228.48   15.72-13  6 17    216.78    228.21   19.66  -17.27    0.27    25.17    0.01  -64.77   0.697  0.00058
 21 -3  2     96.57     81.18   21.29 21  3  2     77.33     81.01   20.38   19.24    0.17    29.47    0.01  115.26  -0.647  0.00103
-24 -1  9    131.88     81.44   40.77-24  1  9    112.00     81.18   19.51   19.88    0.26    45.20    0.01   77.12  -0.434  0.00159
 21 -5  4     33.44     27.14   22.72 21  5  4     33.12     26.89   27.66    0.32    0.26    35.79    0.01    1.24  -0.002  0.00476
-20 -5  1     53.19     57.75   17.21-20  5  1     56.05     58.08   26.93   -2.86   -0.33    31.96    0.01    8.73   0.079  0.00283
-21 -2 15    394.42    398.94   20.42-21  2 15    383.26    399.36   31.52   11.16   -0.41    37.56    0.01  -26.90  -0.308  0.00052
-17 -2 15    312.75    294.83   15.45-17  2 15    305.19    295.01   16.47    7.56   -0.18    22.58    0.01  -42.23  -0.343  0.00030
-17 -4 19    130.10    148.96   12.16-17  4 19    119.94    148.74   13.78   10.16    0.22    18.38    0.01   46.61  -0.541  0.00073
-15 -1 20     31.95     26.35    8.15-15  1 20     37.83     26.28    8.80   -5.88    0.06    11.99    0.01  -93.07   0.496  0.00120
 -9 -2 15    198.77    202.60    9.99 -9  2 15    197.00    202.51    9.61    1.77    0.08    13.86    0.01   20.98  -0.122  0.00021
 -9 -4  7    297.04    283.95   16.60 -9  4  7    280.67    283.63   15.10   16.37    0.33    22.44    0.01   50.34  -0.715  0.00057
 -9 -6 15    297.96    299.65   55.47 -9  6 15    287.02    300.32   18.47   10.94   -0.67    58.46    0.01  -16.34  -0.199  0.00112
  9 -8  3     37.90     27.64   15.76  9  8  3     44.41     27.50   22.20   -6.51    0.14    27.23    0.01  -46.59   0.244  0.00253
-11 -3  4    380.26    397.03   15.27-11  3  4    365.92    397.27   15.26   14.34   -0.25    21.59    0.01  -58.50  -0.676  0.00031
 -6 -6 22     61.16     50.87   37.85 -6  6 22     57.07     50.54   13.50    4.09    0.32    40.19    0.01   12.61  -0.094  0.00320
 -4 -6 22     24.75     60.24   26.93 -4  6 22     36.71     60.40   12.79  -11.96   -0.16    29.81    0.01   75.75   0.396  0.00131
-17 -4  1     62.91     58.90   10.74-17  4  1     48.77     59.12   18.56   14.14   -0.23    21.44    0.01  -62.69  -0.670  0.00191
-11 -1 16     98.40     95.79    7.79-11  1 16     89.27     95.88    7.29    9.13   -0.08    10.67    0.01  -99.99  -0.863  0.00043
-17 -2  7     23.76     20.14    6.79-17  2  7     30.21     20.28   12.84   -6.45   -0.14    14.52    0.01   47.13   0.435  0.00339
 11 -8  1    114.83    101.85   21.66 11  8  1    129.21    101.58   28.39  -14.38    0.27    35.71    0.01  -54.14   0.410  0.00131
  9 -2 27     29.12     17.52   16.86  9  2 27     46.22     17.68   24.75  -17.10   -0.15    29.95    0.01  110.74   0.566  0.00439
 11 -7 10     30.49     38.03   12.93 11  7 10     36.76     37.77   23.29   -6.27    0.25    26.64    0.01  -24.84   0.245  0.00333
  3 -1 18    689.53    765.77   24.67  3  1 18    683.23    766.04   30.17    6.30   -0.27    38.97    0.01  -23.22  -0.169  0.00018
 -3 -7 20     32.39     33.08   30.21 -3  7 20     39.08     32.82   17.72   -6.69    0.26    35.02    0.01  -26.12   0.198  0.00389
  7 -8  5     94.31    118.57   15.01  7  8  5    102.28    118.84   26.57   -7.97   -0.27    30.52    0.01   29.32   0.252  0.00114
-11 -3  8    481.74    496.78   26.55-11  3  8    484.70    496.95   19.69   -2.96   -0.17    33.05    0.01   17.06   0.084  0.00017
                                                                                            "exp_56    "  PLATON-BIJVOET   Page   67
====================================================================================================================================
 -9 -3  8     90.27    100.89    7.17 -9  3  8    104.45    100.81    6.55  -14.18    0.08     9.71    0.01  -99.99   1.469  0.00041
 14 -6 14    525.78    554.96   28.82 14  6 14    521.58    554.27   56.78    4.20    0.68    63.68    0.01    6.13  -0.055  0.00062
-14 -4  2     14.87     15.26    7.86-14  4  2     33.43     15.39   13.01  -18.56   -0.13    15.20    0.01  142.31   1.212  0.00426
 -5 -1 10    180.14    215.10    5.80 -5  1 10    184.29    215.04    9.18   -4.15    0.06    10.86    0.01  -71.80   0.388  0.00013
-12 -5  3      6.96     16.35    8.27-12  5  3     10.19     16.55   17.11   -3.23   -0.20    19.00    0.01   16.52   0.160  0.00594
 11 -7  6     35.39     15.13   11.22 11  7  6     15.65     15.28   22.93   19.74   -0.15    25.53    0.01  -99.99  -0.779  0.00509
-10 -7  7    133.70    107.97   13.55-10  7  7    126.30    107.73   29.12    7.40    0.24    32.12    0.01   31.18  -0.223  0.00110
 19 -2  7     43.36     59.65   13.17 19  2  7     42.11     59.41   15.81    1.25    0.25    20.58    0.01    5.10  -0.049  0.00206
-24 -1  7     10.56      6.50   22.57-24  1  7     19.29      6.74   24.39   -8.73   -0.24    33.23    0.01   35.93   0.255  0.01835
 -5 -5  4     43.15     44.02    8.20 -5  5  4     59.21     44.16   11.81  -16.06   -0.14    14.38    0.01  118.27   1.108  0.00154
 12 -6 16    408.08    436.65   24.59 12  6 16    397.46    436.93   46.59   10.62   -0.28    52.68    0.01  -38.05  -0.207  0.00032
-15 -1 24     13.38     13.35    8.58-15  1 24     20.45     13.24   10.10   -7.07    0.11    13.25    0.01  -63.30   0.542  0.00420
  0 -4 24    264.93    252.51   55.87  0  4 24    280.99    252.06   38.95  -16.06    0.45    68.11    0.01  -36.07   0.242  0.00088
 -8 -4 20     45.15     30.70    9.57 -8  4 20     48.19     30.87   10.33   -3.04   -0.17    14.08    0.01   18.09   0.204  0.00273
 -7 -4  3    258.07    244.13   11.58 -7  4  3    236.45    244.34   11.69   21.62   -0.21    16.45    0.01  -99.99  -1.327  0.00043
  8 -6 12    197.63    203.57   16.36  8  6 12    219.00    203.93   52.96  -21.37   -0.36    55.43    0.01   58.79   0.379  0.00089
 -2 -6 22     65.52     56.00   29.12 -2  6 22     68.59     55.77   17.65   -3.07    0.23    34.05    0.01  -13.39   0.097  0.00205
  3 -1  4    198.46    245.91    4.86  3  1  4    220.08    245.76   10.94  -21.62    0.15    11.97    0.01  -99.99   1.819  0.00031
  9 -2 17     37.77     42.18    9.24  9  2 17     44.26     42.31   10.54   -6.49   -0.14    14.02    0.01   47.49   0.453  0.00162
 -1 -1 28    117.00    109.44   17.97 -1  1 28    122.64    109.31   13.10   -5.64    0.12    22.24    0.01  -46.30   0.259  0.00056
-20 -4  6    143.05    132.95   11.03-20  4  6    144.52    133.10   26.93   -1.47   -0.15    29.10    0.01    9.70   0.045  0.00057
 13 -3  2    316.35    308.00   12.70 13  3  2    317.47    307.86   18.79   -1.12    0.14    22.68    0.01   -7.99   0.056  0.00023
-19 -3 14     43.21     42.01   12.98-19  3 14     39.67     42.16   21.84    3.54   -0.15    25.41    0.01  -23.61  -0.145  0.00178
-18 -4 16     25.07     39.86   10.75-18  4 16      8.87     39.68   16.72   16.20    0.18    19.88    0.01   90.19  -0.806  0.00226
 17 -7  0    233.31    219.10   42.59 17  7  0    232.22    218.63   38.22    1.09    0.47    57.22    0.01    2.33  -0.011  0.00107
 -1 -3 20     34.27     22.80    8.29 -1  3 20     24.60     22.65    6.35    9.67    0.15    10.44    0.01   65.71  -0.912  0.00324
  9 -8  1     96.58     88.52   17.60  9  8  1     76.80     88.36   25.11   19.78    0.17    30.66    0.01  118.48  -0.640  0.00094
  7 -8  1     63.38     46.37   14.01  7  8  1     79.71     46.55   23.29  -16.33   -0.18    27.18    0.01   89.40   0.594  0.00197
-13 -3  6     89.64     80.14   11.59-13  3  6     76.73     80.02    6.57   12.91    0.11    13.32    0.01  113.70  -0.961  0.00071
  2 -2  2   3679.36   3633.66  145.06  2  2  2   3699.80   3632.27   89.86  -20.44    1.39   170.64    0.01  -14.65   0.128  0.00019
-21 -3 18     79.15    101.87   11.86-21  3 18     75.36    101.65   19.37    3.79    0.22    22.71    0.01   17.16  -0.157  0.00109
 11 -7  8    286.45    284.82   20.17 11  7  8    276.26    285.26   38.22   10.19   -0.44    43.22    0.01  -23.25  -0.246  0.00077
 -5 -2 29     19.67     34.16   16.47 -5  2 29     41.89     34.31   16.17  -22.22   -0.16    23.08    0.01  142.61   0.956  0.00228
 13 -6 11     62.17     52.86   12.98 13  6 11     51.68     53.00   24.39   10.49   -0.14    27.63    0.01  -74.88  -0.385  0.00132
  6 -7  1     15.63      9.50   11.27  6  7  1     22.57      9.34   18.20   -6.94    0.16    21.41    0.01  -44.27   0.332  0.00832
  8 -6  8    152.34    124.36   17.34  8  6  8    155.78    124.70   25.48   -3.44   -0.35    30.82    0.01    9.97   0.100  0.00139
-13 -1 22     34.48     32.04    8.00-13  1 22     32.36     32.18    8.15    2.12   -0.14    11.42    0.01  -15.29  -0.198  0.00216
-13 -5  4     70.86     80.45   10.21-13  5  4     85.53     80.18   21.11  -14.67    0.26    23.45    0.01  -55.89   0.637  0.00163
 13 -6  1     31.09     26.70    9.99 13  6  1     16.64     26.90   14.90   14.45   -0.21    17.94    0.01  -70.27  -0.817  0.00384
  3 -3 16   1275.92   1293.78   63.13  3  3 16   1270.90   1294.43   38.42    5.02   -0.65    73.90    0.01   -7.78  -0.077  0.00025
-15 -6  9     12.99     23.82   13.74-15  6  9     22.93     23.43   22.93   -9.94    0.38    26.73    0.01  -25.90   0.386  0.00812
 23 -2  3    127.95    129.77   18.00 23  2  3    117.48    129.91   20.19   10.47   -0.14    27.05    0.01  -75.88  -0.392  0.00053
 18 -2 14    310.90    302.91   51.87 18  2 14    323.94    303.25   39.31  -13.04   -0.34    65.08    0.01   38.35   0.195  0.00056
-15 -1 14     45.53     47.07    7.68-15  1 14     46.35     47.18    7.71   -0.82   -0.10    10.88    0.01    7.99   0.066  0.00109
-14 -2 18    159.27    150.22   12.05-14  2 18    146.90    149.99    9.95   12.37    0.22    15.63    0.01   55.89  -0.777  0.00074
 -5 -5  8     21.52     15.13    8.73 -5  5  8     19.20     15.20    8.81    2.32   -0.07    12.40    0.01  -31.80  -0.193  0.00240
 11 -1 22     72.67     73.40   17.83 11  1 22     55.12     73.53   15.64   17.55   -0.14    23.72    0.01  -99.99  -0.746  0.00093
  0 -2 16   1124.45   1226.80   54.21  0  2 16   1119.98   1226.17   37.11    4.47    0.63    65.70    0.01    7.10  -0.058  0.00026
                                                                                            "exp_56    "  PLATON-BIJVOET   Page   68
====================================================================================================================================
-11 -1 20    155.45    160.24    9.69-11  1 20    148.15    160.36    9.65    7.30   -0.12    13.68    0.01  -61.01  -0.543  0.00037
 18 -2 16     96.09    105.04   27.30 18  2 16     98.27    105.52   24.75   -2.18   -0.48    36.85    0.01    4.54   0.046  0.00228
 -1 -1  4    128.28    147.77    5.56 -1  1  4    132.94    147.70    6.48   -4.66    0.07     8.54    0.01  -63.23   0.554  0.00025
 14 -5  1    402.34    335.87   19.15 14  5  1    416.02    335.21   40.04  -13.68    0.66    44.38    0.01  -20.79   0.323  0.00098
 22 -5  1     97.20    105.84   22.22 22  5  1     91.36    105.53   30.57    5.84    0.31    37.79    0.01   18.69  -0.146  0.00148
-23 -4  1     46.63     43.48   17.81-23  4  1     36.03     43.65   26.93   10.60   -0.16    32.29    0.01  -64.32  -0.333  0.00189
  7 -1  6    113.19    112.44    4.24  7  1  6    117.44    112.49    5.69   -4.25   -0.05     7.10    0.01   83.96   0.592  0.00023
-22 -3 11     20.20     39.54   16.99-22  3 11     25.06     39.24   19.84   -4.86    0.30    26.12    0.01  -16.11   0.198  0.00383
-15 -4 23    338.36    333.60   17.31-15  4 23    336.78    333.78   21.57    1.58   -0.19    27.66    0.01   -8.51  -0.064  0.00028
-15 -4  1     41.45     44.19   10.53-15  4  1     34.26     44.39   12.84    7.19   -0.20    16.61    0.01  -36.18  -0.445  0.00224
 -6 -3 11    696.92    771.23   27.05 -6  3 11    717.30    771.54   27.34  -20.38   -0.31    38.46    0.01   65.27   0.522  0.00020
 -7 -4  1     79.88     63.69    7.86 -7  4  1     91.21     63.77    7.21  -11.33   -0.08    10.67    0.01  145.13   1.055  0.00061
 -7 -4 23     59.45     76.10   17.04 -7  4 23     66.87     75.96   11.88   -7.42    0.13    20.77    0.01  -56.17   0.364  0.00087
 -7 -8 15     19.90     13.29   16.53 -7  8 15      2.91     13.11   28.03   16.99    0.17    32.54    0.01   97.93  -0.517  0.00657
  2 -6 10     90.83     79.30   10.81  2  6 10     73.16     79.14   19.29   17.67    0.16    22.11    0.01  111.00  -0.792  0.00100
  0 -1 31     36.75     26.01   11.92  0  1 31     20.26     25.79   13.72   16.49    0.22    18.17    0.01   73.76  -0.895  0.00432
  7 -1 18     59.51     60.58   10.78  7  1 18     64.34     60.68    9.07   -4.83   -0.11    14.09    0.01   45.26   0.335  0.00088
-19 -5 14     25.44     44.70   12.61-19  5 14     39.67     44.86   24.39  -14.23   -0.16    27.46    0.01   90.32   0.513  0.00176
 17 -4  1     21.47     37.61   36.76 17  4  1     17.11     37.84   20.02    4.36   -0.23    41.86    0.01  -18.68  -0.110  0.00309
 20 -4 12     24.37     27.48   17.93 20  4 12     13.10     27.07   25.84   11.27    0.41    31.45    0.01   27.52  -0.345  0.00751
  7 -3  8    226.36    238.45   11.34  7  3  8    223.84    238.08   27.66    2.52    0.37    29.89    0.01    6.77  -0.072  0.00078
 17 -3  8     55.93     54.29   12.94 17  3  8     36.40     54.17   19.65   19.53    0.12    23.53    0.01  162.60  -0.825  0.00111
-12 -3 23     16.71      6.11    9.29-12  3 23     19.36      6.23   11.74   -2.65   -0.11    14.97    0.01   23.26   0.169  0.00923
 -2 -3 23      7.48     27.35   11.00 -2  3 23     21.69     27.20    7.61  -14.21    0.16    13.38    0.01  -91.61   1.074  0.00284
-11 -5 10    660.31    673.07   44.27-11  5 10    678.91    672.53   30.93  -18.60    0.54    54.00    0.01  -34.68   0.354  0.00040
  2 -6  6    233.92    221.51   14.09  2  6  6    245.42    221.69   19.62  -11.50   -0.18    24.16    0.01   65.32   0.469  0.00040
  9 -5  4    208.91    231.71   13.11  9  5  4    216.57    231.43   29.85   -7.66    0.28    32.60    0.01  -27.32   0.244  0.00061
 13 -3  0     92.15     79.39    7.08 13  3  0     83.54     79.26   10.27    8.61    0.12    12.47    0.01   70.95  -0.681  0.00076
  9 -6 17     51.91     34.55   12.61  9  6 17     36.40     34.70   21.47   15.51   -0.15    24.90    0.01  -99.99  -0.629  0.00215
 -4 -4 14    249.74    265.12   11.54 -4  4 14    260.37    264.95   13.96  -10.63    0.17    18.11    0.01  -62.12   0.596  0.00032
  9 -6  5    220.97    216.29   14.51  9  6  5    202.37    215.94   29.48   18.60    0.34    32.86    0.01   54.37  -0.556  0.00079
 12 -2  8    110.13    112.78    9.89 12  2  8    103.73    112.93   11.43    6.40   -0.15    15.11    0.01  -43.15  -0.433  0.00066
  0 -5 15     16.01     16.97    9.72  0  5 15     16.27     16.78   10.14   -0.26    0.20    14.05    0.01   -1.31   0.033  0.00588
-18 -2 22     20.57     32.10    9.45-18  2 22     34.83     31.88   13.76  -14.26    0.22    16.69    0.01  -65.30   0.867  0.00341
-11 -4 19     32.24     27.87    7.92-11  4 19     23.13     27.78    8.81    9.11    0.09    11.85    0.01  102.60  -0.762  0.00160
  9 -3 22     22.68     40.02   15.49  9  3 22     33.85     39.65   24.02  -11.17    0.36    28.58    0.01  -30.61   0.404  0.00458
  7 -5 16     46.57     39.96    9.77  7  5 16     33.12     39.84   18.93   13.45    0.12    21.30    0.01  114.56  -0.626  0.00147
  7 -2 23     19.50     30.04    9.30  7  2 23     37.74     30.15   11.42  -18.24   -0.11    14.73    0.01  164.54   1.231  0.00184
 -7 -4  5    336.32    307.69   16.33 -7  4  5    339.58    307.87   19.84   -3.26   -0.18    25.70    0.01   18.60   0.120  0.00028
 -5 -3 14    739.96    777.50   22.11 -5  3 14    733.61    777.29   27.05    6.35    0.20    34.94    0.01   31.15  -0.176  0.00013
 -8 -2 22     27.69     45.24    8.67 -8  2 22     40.36     45.35    9.89  -12.67   -0.11    13.15    0.01  115.65   0.955  0.00121
 10 -7 11     95.17     81.27   14.83 10  7 11    110.28     80.95   26.21  -15.11    0.33    30.11    0.01  -46.36   0.513  0.00201
  3 -3 14    281.84    325.26   14.83  3  3 14    298.99    325.43   12.18  -17.15   -0.17    19.19    0.01  101.00   0.885  0.00026
  1 -3 20     81.43     69.59    8.92  1  3 20     73.06     69.66    7.73    8.37   -0.07    11.80    0.01  -99.99  -0.715  0.00052
  5 -7  8     49.63     42.09   18.91  5  7  8     31.67     41.82   21.11   17.96    0.27    28.34    0.01   65.95  -0.624  0.00325
-15 -4  7     67.61     59.70   11.28-15  4  7     64.92     59.58   13.61    2.69    0.12    17.68    0.01   23.28  -0.146  0.00097
-19 -2  3     24.09     16.84   10.48-19  2  3     21.62     16.63   22.75    2.47    0.20    25.05    0.01   12.09  -0.090  0.00610
  0 -1 23    145.25    176.98   15.81  0  1 23    152.45    177.08   12.16   -7.20   -0.10    19.95    0.01   69.11   0.356  0.00029
                                                                                            "exp_56    "  PLATON-BIJVOET   Page   69
====================================================================================================================================
-26 -1  1     64.83     53.12   25.84-26  1  1     64.06     53.54   25.84    0.77   -0.41    36.54    0.01   -1.86  -0.032  0.00388
-22 -1  1    277.78    237.33   21.96-22  1  1    270.50    237.70   54.05    7.28   -0.37    58.34    0.01  -19.74  -0.131  0.00078
-21 -2 19     21.43     22.07   11.77-21  2 19     30.50     22.22   10.48   -9.07   -0.15    15.76    0.01   60.48   0.566  0.00339
 16 -1 23     97.18     70.62   29.12 16  1 23     82.26     70.37   30.57   14.92    0.26    42.22    0.01   57.91  -0.347  0.00183
 -1 -3 16    278.78    286.53   20.70 -1  3 16    261.26    286.33   10.72   17.52    0.20    23.31    0.01   85.56  -0.743  0.00036
 10 -6  8     81.57     64.50   10.97 10  6  8     63.70     64.68   24.02   17.87   -0.17    26.41    0.01  -99.99  -0.683  0.00135
-13 -2 19    130.36    114.62    9.74-13  2 19    140.65    114.84   13.86  -10.29   -0.22    16.94    0.01   46.72   0.594  0.00096
  4 -5 11     37.63     29.38    8.61  4  5 11     29.41     29.19   12.84    8.22    0.19    15.46    0.01   43.47  -0.519  0.00323
-23 -4 11     51.68     52.79   28.03-23  4 11     41.86     52.33   25.48    9.82    0.46    37.88    0.01   21.39  -0.247  0.00437
[truncated: 183,917 more chars]
